# Supplementary material for: Chronic inflammation degrades CD4 T cell immunity to prior vaccines in treated HIV infection
Source: Nat Commun. 2024 Nov 25;15:10200. doi: 10.1038/s41467-024-54605-3 (PMC11589758; doi:10.1038/s41467-024-54605-3)
Supplement: Supplementary file 3 — Supplementary Data 1 [file 41467_2024_54605_MOESM3_ESM.xlsx]

## Sheet: Tabelle1
MV CD154- vs Unstim unique DEGs				MV CD154+ vs Unstim unique DEGs				MV CD154+ vs MV CD154- unique DEGs				TT CD154- vs unstim unique DEGs				TT CD154+ vs unstim unique DEGs				TT CD154+ vs TT CD154- unique DEGs
AL391863.1	Down in HIV			LPAL2	Down in HIV			NWD1	Down in HIV			ENSG00000252915	Down in HIV			AC005005.4	Down in HIV			ENSG00000254275	Down in HIV
ENSG00000277634	Down in HIV			XACT	Down in HIV			AC005005.4	Down in HIV			RN7SKP292	Down in HIV			Z95114.1	Down in HIV			RIMBP3	Down in HIV
RNU6ATAC24P	Down in HIV			RNF165	Down in HIV			AC108105.1	Down in HIV			RNU6-539P	Down in HIV			CCDC26	Down in HIV			PACSIN1	Down in HIV
AC104758.1	Down in HIV			HULC	Down in HIV			XACT	Down in HIV			IMMP1LP1	Down in HIV			SNORD14E	Down in HIV			CHDH	Down in HIV
SNORA70G	Down in HIV			CHN2	Down in HIV			ENSG00000007968	Down in HIV			ENSG00000277634	Down in HIV			OR1X5P	Down in HIV			KCNH2	Down in HIV
AC025164.2	Down in HIV			ATP8A2P2	Down in HIV			NPM2	Down in HIV			AC034105.3	Down in HIV			H2BC11	Down in HIV			ENSG00000167693	Down in HIV
AL591721.1	Down in HIV			ENSG00000145113	Down in HIV			PACSIN1	Down in HIV			AC091814.1	Down in HIV			ENSG00000254275	Down in HIV			ITGB5	Down in HIV
SEC62-AS1	Down in HIV			PKD1L2	Down in HIV			AC008115.4	Down in HIV			PCBP2-OT1	Down in HIV			NWD1	Down in HIV			IFNG-AS1	Down in HIV
DCAF4L1	Down in HIV			CLNK	Down in HIV			AIRE	Down in HIV			MIR3150BHG	Down in HIV			SRGAP3	Down in HIV			ENSG00000012779	Down in HIV
AC040169.3	Down in HIV			AC009041.1	Down in HIV			ENSG00000254275	Down in HIV			AC079035.1	Down in HIV			IFNG-AS1	Down in HIV			ZBTB47	Down in HIV
HSPA6	Down in HIV			AC007220.1	Down in HIV			ARHGEF28	Down in HIV			AC104758.1	Down in HIV			AC010327.8	Down in HIV			LINC00511	Down in HIV
AC097382.1	Down in HIV			AC025884.1	Down in HIV			RHBDL1	Down in HIV			Z93020.1	Down in HIV			AP000974.1	Down in HIV			AK3P5	Down in HIV
AL391834.1	Down in HIV			MS4A6A	Down in HIV			TMEM178B	Down in HIV			AC091059.2	Down in HIV			YAP1	Down in HIV			RHD	Down in HIV
AC123512.1	Down in HIV			MGP	Down in HIV			PDE2A-AS2	Down in HIV			ITCH-IT1	Down in HIV			AC012645.4	Down in HIV			OTOF	Down in HIV
OGFR-AS1	Down in HIV			AL023755.1	Down in HIV			GCM1	Down in HIV			RPL29P14	Down in HIV			AC017028.2	Down in HIV			AC015849.5	Down in HIV
AC027514.2	Down in HIV			ENSG00000254275	Down in HIV			YAP1	Down in HIV			MIR3662	Down in HIV			OCM	Down in HIV			CPT1C	Down in HIV
MAP2K1P1	Down in HIV			OR10AH1P	Down in HIV			AP002954.1	Down in HIV			ENSG00000207008	Down in HIV			AP000553.9	Down in HIV			ADAM23	Down in HIV
AC004765.1	Down in HIV			LINC01730	Down in HIV			AC026748.1	Down in HIV			HMGN1P8	Down in HIV			PACSIN1	Down in HIV			IQSEC2	Down in HIV
AC114402.2	Down in HIV			AC113143.2	Down in HIV			C6ORF132	Down in HIV			AC004134.1	Down in HIV			MAGI2	Down in HIV			TMEM44	Down in HIV
H2BC21	Down in HIV			FOXD2	Down in HIV			CILP	Down in HIV			RNU6-593P	Down in HIV			AC012146.2	Down in HIV			AC002128.2	Down in HIV
AP000692.1	Down in HIV			NPM2	Down in HIV			ENSG00000196890	Down in HIV			NPM1P37	Down in HIV			AL360091.1	Down in HIV			AL606491.1	Down in HIV
PPIAP40	Down in HIV			ESM1	Down in HIV			ITIH4	Down in HIV			AC027514.2	Down in HIV			LINC02576	Down in HIV			AL512306.3	Down in HIV
POU5F1P3	Down in HIV			AP004608.1	Down in HIV			ESM1	Down in HIV			SNORA70G	Down in HIV			AL591721.1	Down in HIV			SLC9A9	Down in HIV
AP001052.1	Down in HIV			Z95114.1	Down in HIV			AC092295.2	Down in HIV			HIGD1AP14	Down in HIV			AC097382.1	Down in HIV			SLFN14	Down in HIV
RPL10P12	Down in HIV			RN7SKP292	Down in HIV			AC087878.1	Down in HIV			RN7SL809P	Down in HIV			PANK1	Down in HIV			AC005332.4	Down in HIV
LIMS1-AS1	Down in HIV			AC005534.1	Down in HIV			PKD1L2	Down in HIV			AL360091.1	Down in HIV			RN7SL748P	Down in HIV			CDHR3	Down in HIV
AL356057.1	Down in HIV			STXBP5-AS1	Down in HIV			AC108471.2	Down in HIV			AC097372.2	Down in HIV			AC007608.3	Down in HIV			KLHL21	Down in HIV
AC016245.1	Down in HIV			ENSG00000104970	Down in HIV			AC009690.1	Down in HIV			AC004765.1	Down in HIV			AC015849.5	Down in HIV			ENSG00000174282	Down in HIV
AC025917.1	Down in HIV			AC005833.2	Down in HIV			TEAD1	Down in HIV			TTC3-AS1	Down in HIV			AC007728.1	Down in HIV			PRR29	Down in HIV
AC007285.1	Down in HIV			ALMS1P1	Down in HIV			USP46-DT	Down in HIV			MFSD1P1	Down in HIV			ENSG00000277958	Down in HIV			MPST	Down in HIV
AC037487.2	Down in HIV			ADGRG1	Down in HIV			AC098583.1	Down in HIV			AC015813.5	Down in HIV			GDAP1L1	Down in HIV			ENSG00000249129	Down in HIV
AL928711.1	Down in HIV			KLHL32	Down in HIV			MEOX1	Down in HIV			OGFR-AS1	Down in HIV			ACTA2	Down in HIV			LINC02580	Down in HIV
AC109454.4	Down in HIV			AC108471.2	Down in HIV			AC036176.1	Down in HIV			RPL7P52	Down in HIV			CPT1C	Down in HIV			TADA3	Down in HIV
DNAJB1	Down in HIV			CLIC3	Down in HIV			AC005534.1	Down in HIV			ENSG00000251728	Down in HIV			AC004134.1	Down in HIV			GIMAP6	Down in HIV
MPZL3	Down in HIV			ITIH4	Down in HIV			CNNM3-DT	Down in HIV			AC010359.3	Down in HIV			AL096701.1	Down in HIV			AL662844.4	Down in HIV
TIMM9P2	Down in HIV			Z98200.1	Down in HIV			AC106820.1	Down in HIV			ZC3H11A	Down in HIV			LINC02694	Down in HIV			FN3K	Down in HIV
ENSG00000130595	Down in HIV			MMRN2	Down in HIV			AL117329.1	Down in HIV			AC114402.1	Down in HIV			AC025171.5	Down in HIV			DPYSL2	Down in HIV
AL117336.1	Down in HIV			TLR3	Down in HIV			FMN1	Down in HIV			AC007216.2	Down in HIV			CDK1	Down in HIV			ZNF575	Down in HIV
COX6CP1	Down in HIV			IGSF22	Down in HIV			AP000345.2	Down in HIV			AC037487.2	Down in HIV			HELLPAR	Down in HIV			CDH26	Down in HIV
AL133243.4	Down in HIV			CACNA1A	Down in HIV			MS4A6A	Down in HIV			RPL10P12	Down in HIV			AC010731.1	Down in HIV			MEI1	Down in HIV
AP000813.1	Down in HIV			LINC00239	Down in HIV			OR10AH1P	Down in HIV			ENSG00000207525	Down in HIV			XACT	Down in HIV			LINC00943	Down in HIV
AL136115.1	Down in HIV			IFNG-AS1	Down in HIV			AKAP12	Down in HIV			AC008766.1	Down in HIV			SEC1P	Down in HIV			SUFU	Down in HIV
SHOC1	Down in HIV			AC144831.1	Down in HIV			GDF7	Down in HIV			RNU6-890P	Down in HIV			AC018529.1	Down in HIV			SPON2	Down in HIV
HSP90AA1	Down in HIV			ENSG00000233609	Down in HIV			GAL3ST1	Down in HIV			PTP4A1	Down in HIV			MIR613	Down in HIV			RHBDD2	Down in HIV
AC078962.3	Down in HIV			CILP	Down in HIV			AC024084.1	Down in HIV			AC023906.5	Down in HIV			AC008147.2	Down in HIV			C11ORF68	Down in HIV
AC006511.5	Down in HIV			HAVCR1	Down in HIV			RIMBP3	Down in HIV			AC092794.1	Down in HIV			AC002310.3	Down in HIV			CXCR5	Down in HIV
AC055811.3	Down in HIV			GAPDHP42	Down in HIV			AC025884.1	Down in HIV			RNU7-49P	Down in HIV			TIMM9P2	Down in HIV			TRIM46	Down in HIV
AF129075.1	Down in HIV			TEAD1	Down in HIV			ZBTB47	Down in HIV			CDY4P	Down in HIV			LINC01694	Down in HIV			ENSG00000214425	Down in HIV
TMEM269	Down in HIV			AP002840.2	Down in HIV			FAM89B	Down in HIV			MCCC1-AS1	Down in HIV			AC008875.2	Down in HIV			METRN	Down in HIV
AL606491.1	Down in HIV			MEOX1	Down in HIV			CHN2	Down in HIV			AC008731.1	Down in HIV			ITGB1	Down in HIV			PGP	Down in HIV
AC025430.1	Down in HIV			H2BC18	Down in HIV			LINC01126	Down in HIV			AC004837.2	Down in HIV			TJP3	Down in HIV			COLQ	Down in HIV
AL021707.7	Down in HIV			ARHGEF28	Down in HIV			AC015849.5	Down in HIV			AC000123.1	Down in HIV			ITGB5	Down in HIV			GUSBP11	Down in HIV
AP001885.1	Down in HIV			IL19	Down in HIV			CYP4F12	Down in HIV			AC007728.1	Down in HIV			SGSM1	Down in HIV			PYCARD	Down in HIV
AP001033.2	Down in HIV			LINC01572	Down in HIV			AL353660.1	Down in HIV			ZNF90P1	Down in HIV			NDC80	Down in HIV			CPNE5	Down in HIV
AC000123.1	Down in HIV			SNORA59A	Down in HIV			FAM201A	Down in HIV			AC107241.1	Down in HIV			ZNF831	Down in HIV			ENSG00000204310	Down in HIV
AC018529.2	Down in HIV			AC141557.2	Down in HIV			AL008727.1	Down in HIV			AP001001.1	Down in HIV			TFAP2E	Down in HIV			FAM229A	Down in HIV
DIAPH1-AS1	Down in HIV			YAP1	Down in HIV			AP002807.1	Down in HIV			AL031770.1	Down in HIV			PABPC1	Down in HIV			AL138778.1	Down in HIV
AC004825.3	Down in HIV			LINC00467	Down in HIV			GPR25	Down in HIV			MCMDC2	Down in HIV			ZC3HAV1L	Down in HIV			ZNF467	Down in HIV
AF228727.1	Down in HIV			CCDC26	Down in HIV			LINC02367	Down in HIV			AC026401.1	Down in HIV			AP000347.1	Down in HIV			SH3GL1P1	Down in HIV
Z99496.1	Down in HIV			AC091059.2	Down in HIV			PARP4P2	Down in HIV			ADAM21	Down in HIV			FAM20A	Down in HIV			TEX264	Down in HIV
AL117379.1	Down in HIV			C6ORF132	Down in HIV			LRRC46	Down in HIV			ENSG00000140749	Down in HIV			C4ORF19	Down in HIV			MVB12B	Down in HIV
AC020978.3	Down in HIV			H2BC11	Down in HIV			DNAJB13	Down in HIV			RNU6-638P	Down in HIV			AL512306.1	Down in HIV			PHLPP1	Down in HIV
MTND4P23	Down in HIV			ENSG00000283199	Down in HIV			AC002128.1	Down in HIV			POU5F1P3	Down in HIV			AL035106.1	Down in HIV			LINGO3	Down in HIV
AL034418.1	Down in HIV			MIR613	Down in HIV			ENSG00000167608	Down in HIV			NPM1P26	Down in HIV			AL512306.3	Down in HIV			KALRN	Down in HIV
AC002553.1	Down in HIV			TMEM139	Down in HIV			TMEM200A	Down in HIV			HSPA6	Down in HIV			WEE1	Down in HIV			HAGHL	Down in HIV
RGS17P1	Down in HIV			AL008727.1	Down in HIV			AC020658.5	Down in HIV			AC020931.1	Down in HIV			ENSG00000133962	Down in HIV			PPP1R16B	Down in HIV
AC015911.11	Down in HIV			AL117329.1	Down in HIV			AC099494.2	Down in HIV			DNAJB1	Down in HIV			TGFBR3	Down in HIV			IFI44	Down in HIV
AC092338.1	Down in HIV			RNU6-1010P	Down in HIV			ZNF358	Down in HIV			PRDX3P1	Down in HIV			AC025287.3	Down in HIV			P3H4	Down in HIV
AC103810.2	Down in HIV			EEF1DP7	Down in HIV			FAM238C	Down in HIV			MRPL37P1	Down in HIV			ENSG00000167693	Down in HIV			CASP1P2	Down in HIV
AC006449.3	Down in HIV			STK31	Down in HIV			AJ003147.3	Down in HIV			AP001793.1	Down in HIV			TRIM73	Down in HIV			CPTP	Down in HIV
AC092428.1	Down in HIV			HNRNPA1P34	Down in HIV			AC025178.1	Down in HIV			AC007285.1	Down in HIV			KLHL24	Down in HIV			AP000787.1	Down in HIV
AC022272.1	Down in HIV			ITPR1-DT	Down in HIV			FER1L4	Down in HIV			AC055811.3	Down in HIV			RHD	Down in HIV			REM2	Down in HIV
LINC02421	Down in HIV			MAP2K1P1	Down in HIV			ADGRB1	Down in HIV			RNA5SP195	Down in HIV			THEM6	Down in HIV			HSD11B1L	Down in HIV
LINC02648	Down in HIV			AC012146.2	Down in HIV			CHAD	Down in HIV			RN7SL449P	Down in HIV			TMEM269	Down in HIV			P4HTM	Down in HIV
AL590326.1	Down in HIV			CHDH	Down in HIV			AC254562.1	Down in HIV			AC018445.5	Down in HIV			LINC00861	Down in HIV			ZNF792	Down in HIV
RNU7-57P	Down in HIV			AC013731.1	Down in HIV			AL390957.1	Down in HIV			AC002553.1	Down in HIV			AC027514.2	Down in HIV			TCEA2	Down in HIV
PTMAP4	Down in HIV			PRKN	Down in HIV			DNAJC27-AS1	Down in HIV			AL109615.2	Down in HIV			TYSND1	Down in HIV			QRICH2	Down in HIV
SNORD14E	Down in HU			C1ORF21	Down in HIV			TEX14	Down in HIV			LIMS1-AS1	Down in HIV			FAHD2B	Down in HIV			LINC01232	Down in HIV
ENSG00000247095	Down in HU			PLAC9	Down in HIV			AL589765.4	Down in HIV			AL133243.4	Down in HIV			AL031600.1	Down in HIV			DLGAP1-AS1	Down in HIV
AC025031.3	Down in HU			AC026367.3	Down in HIV			SEPTIN4	Down in HIV			AC005104.1	Down in HIV			PAK3	Down in HIV			SGF29	Down in HIV
AC011825.2	Down in HU			CDK1	Down in HIV			AC132812.1	Down in HIV			AL683813.2	Down in HIV			AC005332.7	Down in HIV			NADSYN1	Down in HIV
RNU6-890P	Down in HU			DRAIC	Down in HIV			ENSG00000167693	Down in HIV			KIF11	Down in HIV			AL591623.1	Down in HIV			AC106795.2	Down in HIV
PPFIA4	Down in HU			AC106820.1	Down in HIV			ENSG00000132016	Down in HIV			AC008147.2	Down in HIV			ENSG00000161328	Down in HIV			BORCS6	Down in HIV
DARS-AS1	Down in HU			SMIM23	Down in HIV			FAM66C	Down in HIV			AL031670.1	Down in HIV			KIF9-AS1	Down in HIV			ASB13	Down in HIV
OSMR	Down in HU			MIR1972-1	Down in HIV			AL356750.1	Down in HIV			HSPE1P11	Down in HIV			AP003084.1	Down in HIV			THAP11	Down in HIV
HSPE1P18	Down in HU			LINC02615	Down in HIV			AP000759.1	Down in HIV			AL356057.1	Down in HIV			AL136171.2	Down in HIV			FOXO4	Down in HIV
AC018628.2	Down in HU			AP000977.1	Down in HIV			H2BC18	Down in HIV			AC015849.4	Down in HIV			ZNNT1	Down in HIV			NPM2	Down in HIV
AC015849.4	Down in HU			PRR11	Down in HIV			AC098935.2	Down in HIV			AL136115.2	Down in HIV			FER1L4	Down in HIV			LINC02561	Down in HIV
AC013394.1	Down in HU			GDF7	Down in HIV			AC092683.1	Down in HIV			AC002463.1	Down in HIV			AC020917.4	Down in HIV			LMO4	Down in HIV
AP002433.2	Down in HU			AP000974.1	Down in HIV			LZTS1	Down in HIV			MYCBP2-AS2	Down in HIV			FGFR1	Down in HIV			AL021707.8	Down in HIV
SNORD19C	Down in HU			GPR82	Down in HIV			PRR11	Down in HIV			AL391994.1	Down in HIV			ATXN7	Down in HIV			SH3TC1	Down in HIV
AC004908.2	Down in HU			AC010731.1	Down in HIV			ENSG00000012779	Down in HIV			LINC00640	Down in HIV			LRFN1	Down in HIV			TEX14	Down in HIV
AC099811.1	Down in HU			ENSG00000158865	Down in HIV			TRGV7	Down in HIV			AP000813.1	Down in HIV			H2BC18	Down in HIV			TMEM169	Down in HIV
AC018557.3	Down in HU			AL109741.2	Down in HIV			CACNA1A	Down in HIV			CELF2-AS1	Down in HIV			AOAH	Down in HIV			GAS6	Down in HIV
SNORA66	Down in HU			LINC02367	Down in HIV			C9ORF139	Down in HIV			AL592148.3	Down in HIV			SLC52A1	Down in HIV			TRIM73	Down in HIV
FARP1	Down in HU			KIAA0825	Down in HIV			NAGS	Down in HIV			TIMM9P2	Down in HIV			AC034102.6	Down in HIV			TSSK6	Down in HIV
AC141586.5	Down in HU			SV2C	Down in HIV			C14ORF132	Down in HIV			AC026979.1	Down in HIV			CDC42BPB	Down in HIV			GCM1	Down in HIV
MPZL2	Down in HU			AC078962.3	Down in HIV			LINC00944	Down in HIV			AL353898.3	Down in HIV			GPRIN3	Down in HIV			AC016773.2	Down in HIV
AC108693.1	Down in HU			AL512353.1	Down in HIV			ENSG00000283199	Down in HIV			AC114760.2	Down in HIV			LINC00265	Down in HIV			AC138207.8	Down in HIV
PRDX3P1	Down in HU			RN7SL116P	Down in HIV			AP000787.1	Down in HIV			TP53INP1	Down in HIV			SMAD5	Down in HIV			NPIPP1	Down in HIV
AC004492.1	Down in HU			AC091814.1	Down in HIV			AC091057.1	Down in HIV			HSPE1	Down in HIV			SLC9A9	Down in HIV			AC008875.2	Down in HIV
CABP4	Down in HU			AP000919.2	Down in HIV			NCDN	Down in HIV			AC138932.3	Down in HIV			AC241585.2	Down in HIV			LINC00921	Down in HIV
AC089984.2	Down in HU			AC008147.2	Down in HIV			TOMM20P2	Down in HIV			AC016727.3	Down in HIV			LINC02648	Down in HIV			ENSG00000139914	Down in HIV
AP000919.1	Down in HU			H4C2	Down in HIV			NADSYN1	Down in HIV			PSMA2	Down in HIV			AP000919.3	Down in HIV			BAIAP2L2	Down in HIV
AC136475.10	Down in HU			MAPK10	Down in HIV			CEP68	Down in HIV			B3GAT2	Down in HIV			GKAP1	Down in HIV			GPR150	Down in HIV
AC100821.1	Down in HU			OR7C1	Down in HIV			C14ORF93	Down in HIV			AC025430.1	Down in HIV			AL928711.1	Down in HIV			OLFM5P	Down in HIV
CXCR6	Down in HU			RPL29P14	Down in HIV			TRIM2	Down in HIV			AC124283.3	Down in HIV			LPP	Down in HIV			LINC01145	Down in HIV
LINC01578	Down in HU			ACTA2	Down in HIV			ENSG00000285793	Down in HIV			SNRPGP14	Down in HIV			ENSG00000151208	Down in HIV			CTD-2201I18.1	Down in HIV
CLEC2B	Down in HU			RN7SL280P	Down in HIV			ENSG00000100197	Down in HIV			ATP1B3-AS1	Down in HIV			CDHR3	Down in HIV			TNFAIP8L2	Down in HIV
AL355488.1	Down in HU			CYP2F2P	Down in HIV			TYRO3	Down in HIV			ENSG00000201785	Down in HIV			B3GAT2	Down in HIV			TMEM160	Down in HIV
ACAP2-IT1	Down in HU			RBMS3	Down in HIV			PREX1	Down in HIV			AC083798.2	Down in HIV			TUB	Down in HIV			IFITM1	Down in HIV
AL133243.3	Down in HU			LINC02298	Down in HIV			ZCCHC18	Down in HIV			AL591623.1	Down in HIV			CFAP298-TCP10L	Down in HIV			HKDC1	Down in HIV
CD44-AS1	Down in HU			RPL21P136	Down in HIV			ARHGAP9	Down in HIV			AC008026.3	Down in HIV			AC010894.3	Down in HIV			DUSP7	Down in HIV
RPL17	Down in HU			AL512306.1	Down in HIV			RNF215	Down in HIV			LINC02362	Down in HIV			STIMATE-MUSTN1	Down in HIV			LINC02576	Down in HIV
USP50	Down in HU			TOGARAM2	Down in HIV			LLGL2	Down in HIV			AC006511.5	Down in HIV			AL021707.8	Down in HIV			CDHR2	Down in HIV
AC018797.3	Down in HU			SGSM1	Down in HIV			TRPV2	Down in HIV			ENSG00000110172	Down in HIV			AC098935.2	Down in HIV			CPNE7	Down in HIV
TP53INP1	Down in HU			LINC01191	Down in HIV			ENSG00000227507	Down in HIV			AC118553.2	Down in HIV			PYROXD2	Down in HIV			FAM201A	Down in HIV
ENSG00000015479	Down in HU			AP000787.3	Down in HIV			AC104530.1	Down in HIV			RN7SL558P	Down in HIV			GINS4	Down in HIV			C5	Down in HIV
ENSG00000133962	Down in HU			ADRB2	Down in HIV			GUSBP11	Down in HIV			LSMEM1	Down in HIV			AL138778.1	Down in HIV			ENSG00000186868	Down in HIV
AC243732.1	Down in HU			SULT2B1	Down in HIV			MC1R	Down in HIV			AC010976.1	Down in HIV			PRR29	Down in HIV			AC079922.2	Down in HIV
MCC	Down in HU			PLA2G4B	Down in HIV			ENSG00000181218	Down in HIV			AP001033.2	Down in HIV			AC018445.5	Down in HIV			AC010203.1	Down in HIV
AC092145.1	Down in HU			LINC02481	Down in HIV			TRAPPC6A	Down in HIV			ATP8A2P2	Down in HIV			ENSG00000285793	Down in HIV			MBOAT4	Down in HIV
SDCBP2	Down in HU			PABPC1P10	Down in HIV			ACRBP	Down in HIV			AC116158.3	Down in HIV			ADRB2	Down in HIV			PRRT2	Down in HIV
ZNNT1	Down in HU			AC005387.2	Down in HIV			KHK	Down in HIV			DCAF4L1	Down in HIV			AC087222.1	Down in HIV			ADAM1B	Down in HIV
ENSG00000201217	Down in HU			AC132812.1	Down in HIV			CENPM	Down in HIV			CHD1L	Down in HIV			TMEM38A	Down in HIV			HCFC1R1	Down in HIV
MRPS6	Down in HU			SHISA2	Down in HIV			AC000078.1	Down in HIV			AC011726.1	Down in HIV			SH3GL1P1	Down in HIV			FUT7	Down in HIV
AL157838.1	Down in HU			VDAC2P2	Down in HIV			RHD	Down in HIV			AC091825.3	Down in HIV			RGS2	Down in HIV			LPAR5	Down in HIV
AC114760.2	Down in HU			AC008280.2	Down in HIV			PHLPP1	Down in HIV			PLCG1-AS1	Down in HIV			MAP1LC3B2	Down in HIV			ENSG00000100365	Down in HIV
IL2	Up in HIV			MRPL37P1	Down in HIV			DNHD1	Down in HIV			HSPE1P26	Down in HIV			RN7SL481P	Down in HIV			IFITM3P6	Down in HIV
IL3	Up in HIV			AC104695.2	Down in HIV			F2RL1	Down in HIV			RPS5P2	Down in HIV			CEP68	Down in HIV			RNF215	Down in HIV
NR4A3	Up in HIV			FMN1	Down in HIV			GALNT3	Down in HIV			AC107081.3	Down in HIV			LINC02580	Down in HIV			PAK3	Down in HIV
TRAIP	Up in HIV			AC005225.2	Down in HIV			CD99	Down in HIV			AC027373.1	Down in HIV			SMAD9	Down in HIV			ZNF763	Down in HIV
NTNG2	Up in HIV			AC106795.2	Down in HIV			CACNA2D2	Down in HIV			AC130448.2	Down in HIV			AC008610.1	Down in HIV			STIMATE-MUSTN1	Down in HIV
SNHG11	Up in HIV			AC010175.1	Down in HIV			GZMK	Down in HIV			AL021707.7	Down in HIV			PRDX3P1	Down in HIV			CCDC136	Down in HIV
THOC6	Up in HIV			S1PR5	Down in HIV			SVIL2P	Down in HIV			AC078883.1	Down in HIV			TTYH2	Down in HIV			LINC00426	Down in HIV
MAP10	Up in HIV			SNRPGP14	Down in HIV			BLOC1S1	Down in HIV			AC004825.3	Down in HIV			LINC01422	Down in HIV			ZNF821	Down in HIV
IFI35	Up in HIV			AL117340.1	Down in HIV			ALDH7A1	Down in HIV			AC127024.8	Down in HIV			AC079922.2	Down in HIV			LARGE2	Down in HIV
ARHGEF19	Up in HIV			AL683813.1	Down in HIV			H3P37	Down in HIV			ZEB1	Down in HIV			CARD8	Down in HIV			ADCY3	Down in HIV
C3ORF18	Up in HIV			WTIP	Down in HIV			AC003072.1	Down in HIV			TRAJ47	Down in HIV			EAF1-AS1	Down in HIV			NPDC1	Down in HIV
IFI6	Up in HIV			TCTEX1D2	Down in HIV			FUT2	Down in HIV			AL139022.1	Down in HIV			TOP2A	Down in HIV			FER1L4	Down in HIV
STAT1	Up in HIV			ENSG00000176945	Down in HIV			PGP	Down in HIV			AC109587.1	Down in HIV			FAM201A	Down in HIV			CAPS2	Down in HIV
ENSG00000160326	Up in HIV			RHEBL1	Down in HIV			SLC25A42	Down in HIV			AL031710.2	Down in HIV			AC138207.8	Down in HIV			AL109767.1	Down in HIV
PARS2	Up in HIV			AC018529.3	Down in HIV			RNFT2	Down in HIV			RN7SL481P	Down in HIV			CACNA1A	Down in HIV			CCR9	Down in HIV
KLHDC7B	Up in HIV			AKT3-IT1	Down in HIV			E2F3P1	Down in HIV			AF129075.1	Down in HIV			LINC02561	Down in HIV			HS3ST3B1	Down in HIV
TMEM88	Up in HIV			PRR36	Down in HIV			AC106795.2	Down in HIV			AC087286.2	Down in HIV			SEMA6C	Down in HIV			TUBA4B	Down in HIV
ISG15	Up in HIV			SGCE	Down in HIV			CHDH	Down in HIV			AC018529.2	Down in HIV			HOXB3	Down in HIV			ENDOG	Down in HIV
IRF1	Up in HIV			POU5F1P5	Down in HIV			A2MP1	Down in HIV			AL645924.2	Down in HIV			TK2	Down in HIV			CBLN3	Down in HIV
SNX8	Up in HIV			AC010198.2	Down in HIV			OAS3	Down in HIV			AC096720.1	Down in HIV			ZNF821	Down in HIV			PAQR4	Down in HIV
C4ORF48	Up in HIV			LINC01762	Down in HIV			ACSF3	Down in HIV			RNU1-16P	Down in HIV			KLHL3	Down in HIV			TPRN	Down in HIV
RNF207	Up in HIV			ASS1P1	Down in HIV			ENSG00000213316	Down in HIV			CCDC62	Down in HIV			AC106795.2	Down in HIV			E2F1	Down in HIV
AC097263.1	Up in HIV			ALDH7A1	Down in HIV			PPP1R3F	Down in HIV			AC022272.1	Down in HIV			TMEM86A	Down in HIV			TSPO2	Down in HIV
TSSK6	Up in HIV			MELK	Down in HIV			PRR36	Down in HIV			ENSG00000251791	Down in HIV			COLQ	Down in HIV			AL157893.1	Down in HIV
ZNF613	Up in HIV			AC105129.1	Down in HIV			ENSG00000205929	Down in HIV			SHOC1	Down in HIV			RPL29P14	Down in HIV			AL662907.1	Down in HIV
ADGRB1	Up in HIV			HRH4	Down in HIV			TAS2R5	Down in HIV			RNY4P10	Down in HIV			ENSG00000147324	Down in HIV			HMGA1P4	Down in HIV
AGRN	Up in HIV			ENSG00000213760	Down in HIV			ADCY3	Down in HIV			NDUFB8	Down in HIV			AP000787.3	Down in HIV			AL355303.1	Down in HIV
GPC1	Up in HIV			AC055839.1	Down in HIV			TRPC3	Down in HIV			AL034418.1	Down in HIV			AC013731.1	Down in HIV			IMPA2	Down in HIV
XAF1	Up in HIV			PARP4P2	Down in HIV			EYS	Down in HIV			KIZ-AS1	Down in HIV			PCBP1	Down in HIV			CCDC183	Down in HIV
KCTD1	Up in HIV			C5	Down in HIV			SMIM23	Down in HIV			LRRC70	Down in HIV			AC104389.5	Down in HIV			AC009779.3	Down in HIV
AL353807.5	Up in HIV			SNORA70G	Down in HIV			SERPINB9P1	Down in HIV			AL035106.1	Down in HIV			C5	Down in HIV			ZNF683	Down in HU
DUS3L	Up in HIV			MIR3177	Down in HIV			PGLS	Down in HIV			LCMT1-AS2	Down in HIV			AC018529.2	Down in HIV			PROK2	Down in HU
ENSG00000211898	Up in HIV			AC010883.2	Down in HIV			GLIPR2	Down in HIV			AC005899.5	Down in HIV			GAB2	Down in HIV			AP004608.1	Down in HU
PRDM11	Up in HIV			AL928711.1	Down in HIV			H2AC18	Down in HIV			ENSG00000238713	Down in HIV			H1-2	Down in HIV			IGLV3-13	Down in HU
LINC01529	Up in HIV			RELA-DT	Down in HIV			CDC42EP4	Down in HIV			AC131649.2	Down in HIV			GREB1	Down in HIV			LGR6	Down in HU
ENSG00000204580	Up in HIV			KLHL24	Down in HIV			SYNE3	Down in HIV			AC099667.1	Down in HIV			RUNX2	Down in HIV			FRMPD3	Down in HU
F8A3	Up in HIV			AC006978.1	Down in HIV			CCDC28A	Down in HIV			H2BC18	Down in HIV			LINC00921	Down in HIV			AIRE	Down in HU
ABI3	Up in HIV			AP002387.1	Down in HIV			AC141557.2	Down in HIV			CCNYL7	Down in HIV			TMEM191A	Down in HIV			ST8SIA6-AS1	Down in HU
GPRIN1	Up in HIV			FAM117A	Down in HIV			MPST	Down in HIV			AC006449.2	Down in HIV			AC245052.4	Down in HIV			CX3CR1	Down in HU
RGS16	Up in HIV			FAM201A	Down in HIV			FRMD4A	Down in HIV			PTTG4P	Down in HIV			ENSG00000276103	Down in HIV			HAP1	Down in HU
ACTBP2	Up in HIV			AC005391.1	Down in HIV			ENSG00000176845	Down in HIV			CHMP4BP1	Down in HIV			ANGPT2	Down in HIV			AC140125.3	Down in HU
DPP3	Up in HIV			ENSG00000206344	Down in HIV			CYP4V2	Down in HIV			AL449283.1	Down in HIV			TEX14	Down in HIV			GZMH	Down in HU
AC022211.2	Up in HIV			LRRC20	Down in HIV			AC022149.1	Down in HIV			ENSG00000198826	Down in HIV			CDH26	Down in HIV			AC093827.3	Down in HU
CHTF8	Up in HIV			CTSW	Down in HIV			AL021707.3	Down in HIV			AC015799.1	Down in HIV			EEPD1	Down in HIV			NUAK1	Down in HU
ENSG00000182325	Up in HIV			ANKRD39	Down in HIV			LPP	Down in HIV			CNTN2	Down in HIV			KLRG1	Down in HIV			PRSS23	Down in HU
C15ORF39	Up in HIV			RNF213-AS1	Down in HIV			AL109741.2	Down in HIV			RBM14-RBM4	Down in HIV			SEZ6L2	Down in HIV			DNAH8	Down in HU
TUBB2A	Up in HIV			FARP1	Down in HIV			AC007663.1	Down in HIV			LINC00862	Down in HIV			PTGES3P2	Down in HIV			PRR11	Down in HU
ARMC5	Up in HIV			PTPRM	Down in HIV			APOLD1	Down in HIV			AC016074.2	Down in HIV			AC018529.3	Down in HIV			LINC01819	Down in HU
ZNF469	Up in HIV			AC010186.2	Down in HIV			ZNF296	Down in HIV			AC011247.1	Down in HIV			GCM1	Down in HIV			MEIS3	Down in HU
ENSG00000226979	Up in HIV			ENSG00000117020	Down in HIV			BTD	Down in HIV			MTND4P23	Down in HIV			DCAF4L1	Down in HIV			CYP4F22	Down in HU
CSRNP1	Up in HIV			AC097382.1	Down in HIV			THAP8	Down in HIV			KNL1	Down in HIV			AC010203.1	Down in HIV			FGFBP2	Down in HU
SAC3D1	Up in HIV			ENSG00000151208	Down in HIV			ENSG00000179242	Down in HIV			RNU6-595P	Down in HIV			AC073107.2	Down in HIV			AC099850.1	Down in HU
ENSG00000211899	Up in HIV			PHBP19	Down in HIV			LINC00173	Down in HIV			AC243732.1	Down in HIV			RN7SL809P	Down in HIV			DUX4L50	Down in HU
MEX3D	Up in HIV			AC087854.2	Down in HIV			PLEKHN1	Down in HIV			RPS16P5	Down in HIV			AC106872.6	Down in HIV			AC087878.1	Down in HU
HPS6	Up in HIV			CMTM8	Down in HIV			NDUFB10	Down in HIV			AC011466.3	Down in HIV			LINC02680	Down in HIV			METTL27	Down in HU
TYMP	Up in HIV			Z99496.1	Down in HIV			LDOC1	Down in HIV			AC008119.1	Down in HIV			PINLYP	Down in HIV			H2AC12	Down in HU
C1ORF115	Up in HIV			CDS1	Down in HIV			MANEAL	Down in HIV			AC018529.3	Down in HIV			SRGAP1	Down in HIV			ENSG00000007968	Down in HU
ALDH1B1	Up in HIV			PABPC1	Down in HIV			BACE1-AS	Down in HIV			AC079416.2	Down in HIV			DIAPH1-AS1	Down in HIV			AP000346.2	Down in HU
CXCR3	Up in HIV			CD99	Down in HIV			ANKRD44-AS1	Down in HIV			AC114402.2	Down in HIV			EEF1A1P10	Down in HIV			AL713852.1	Down in HU
HSPBP1	Up in HIV			AC111182.1	Down in HIV			AL139384.1	Down in HIV			CYCSP38	Down in HIV			MIR3177	Down in HIV			RN7SL556P	Down in HU
TSPYL5	Up in HIV			ENSG00000167693	Down in HIV			PWWP2B	Down in HIV			PLN	Down in HIV			FLRT2	Down in HIV			AC099494.2	Down in HU
TMEM121	Up in HIV			AP003084.1	Down in HIV			GATA3	Down in HIV			MIR133A1HG	Down in HIV			CCR9	Down in HIV			AKR7A3	Down in HU
SLC7A5	Up in HIV			ANKRD13D	Down in HIV			ITGB1	Down in HIV			AC008635.2	Down in HIV			AC010491.2	Down in HIV			TRPC3	Down in HU
CPLANE2	Up in HIV			PRDX3P1	Down in HIV			UBAP1L	Down in HIV			AP001885.1	Down in HIV			AC008026.3	Down in HIV			NMUR1	Down in HU
CSRP1	Up in HIV			CEP68	Down in HIV			SUSD4	Down in HIV			PPP1R2B	Down in HIV			ANKRD24	Down in HIV			SLC14A1	Down in HU
ZNF416	Up in HIV			EYS	Down in HIV			AC093827.3	Down in HIV			AC104695.2	Down in HIV			AL117340.1	Down in HIV			AL592295.4	Down in HU
CISH	Up in HIV			ENSG00000185561	Down in HIV			PIGZ	Down in HIV			AC005632.3	Down in HIV			LINC02614	Down in HIV			AC025884.1	Down in HU
CD83	Up in HIV			SMPD3	Down in HIV			RAB24	Down in HIV			RN7SL1	Down in HIV			MYLK	Down in HIV			RAB3IL1	Down in HU
ENSG00000186594	Up in HIV			TMCC3	Down in HIV			PLP2	Down in HIV			RPS3AP38	Down in HIV			CNTN2	Down in HIV			AC093323.3	Down in HU
ANKRD33B	Up in HIV			PPP1R13L	Down in HIV			LMO4	Down in HIV			AC024145.1	Down in HIV			IGLV3-13	Down in HU			H4C2	Down in HU
ENSG00000130766	Up in HIV			AC024084.1	Down in HIV			ABHD17AP3	Down in HIV			ENSG00000247473	Down in HIV			IGLV2-14	Down in HU			AC242988.2	Down in HU
AGPAT2	Up in HIV			PCAT1	Down in HIV			GPRIN1	Down in HIV			HSPE1P2	Down in HIV			PROK2	Down in HU			B3GAT1	Down in HU
ARHGAP31	Up in HIV			CARD8	Down in HIV			CD244	Down in HIV			RNU6-658P	Down in HIV			LGR6	Down in HU			MIR3939	Down in HU
ZFP36	Up in HIV			AC005899.7	Down in HIV			NOL3	Down in HIV			AC134349.2	Down in HIV			ST8SIA6-AS1	Down in HU			LINC00638	Down in HU
TRIB1	Up in HIV			PYROXD2	Down in HIV			AC005332.4	Down in HIV			AL139132.1	Down in HIV			AIRE	Down in HU			LPAL2	Down in HU
ICAM1	Up in HIV			PSMD6-AS2	Down in HIV			KIAA0825	Down in HIV			AL136988.2	Down in HIV			DNAH8	Down in HU			IL5RA	Down in HU
ENSG00000232810	Up in HIV			MYLK	Down in HIV			UNC93B1	Down in HIV			AC006449.3	Down in HIV			AP004608.1	Down in HU			BX284668.2	Down in HU
EGR3	Up in HIV			TEX14	Down in HIV			HSD17B1P1	Down in HIV			TRGJ2	Down in HIV			MIR3939	Down in HU			NKG7	Down in HU
MAP1A	Up in HIV			RN7SL608P	Down in HIV			ITGA10	Down in HIV			AP001429.1	Down in HIV			AC010198.2	Down in HU			HSPA12A	Down in HU
NR4A1	Up in HIV			APOA1-AS	Down in HIV			AL138778.1	Down in HIV			AC004898.1	Down in HIV			TRPC3	Down in HU			WASIR2	Down in HU
EGR2	Up in HIV			AC004865.2	Down in HIV			PKD2	Down in HIV			AL117336.1	Down in HIV			AC087878.1	Down in HU			MGC16275	Down in HU
EMP1	Up in HIV			BACE1-AS	Down in HIV			MYLK	Down in HIV			AC022973.5	Down in HIV			TMEM238	Down in HU			AL355303.2	Down in HU
CCL2	Up in HIV			HEATR4	Down in HIV			BAD	Down in HIV			AC010978.1	Down in HIV			CACNB4	Down in HU			S100P	Down in HU
LRRC3	Up in HU			MAGI2	Down in HIV			ENSG00000054392	Down in HIV			AC099340.1	Down in HIV			AC025884.1	Down in HU			AC141557.2	Down in HU
LRFN4	Up in HU			LGI4	Down in HIV			MELTF	Down in HIV			TMEM269	Down in HIV			AC007325.4	Down in HU			GIMAP3P	Down in HU
				RASGEF1A	Down in HIV			TEX52	Down in HIV			AC016405.1	Down in HIV			METTL27	Down in HU			AC008115.4	Down in HU
				AC107959.1	Down in HIV			AZIN2	Down in HIV			ENSG00000252874	Down in HIV			GZMH	Down in HU			AL645929.1	Down in HU
				AC245407.2	Down in HIV			SH3TC1	Down in HIV			HSP90AA2P	Down in HIV			AC093827.3	Down in HU			AL031587.1	Down in HU
				AC099494.2	Down in HIV			TCEA2	Down in HIV			SERPIND1	Down in HIV			AC242988.2	Down in HU			AL049840.4	Down in HU
				AC092828.1	Down in HIV			PINK1	Down in HIV			AC099654.2	Down in HIV			RAB3IL1	Down in HU			ENSG00000151067	Down in HU
				PPEF2	Down in HIV			ANKRD39	Down in HIV			AC120349.1	Down in HIV			AC048380.2	Down in HU			ITIH4	Down in HU
				RPS6KA2-AS1	Down in HIV			IL17RE	Down in HIV			AL358332.1	Down in HIV			MEIS3	Down in HU			AC004877.1	Down in HU
				EOMES	Down in HIV			LINC01422	Down in HIV			RPL26P27	Down in HIV			AL031587.1	Down in HU			PBX1	Down in HU
				GINS4	Down in HIV			AC010504.1	Down in HIV			AC120349.3	Down in HIV			GALNT8	Down in HU			ARHGAP27P2	Down in HU
				AL357874.2	Down in HIV			AK3P5	Down in HIV			AL671986.1	Down in HIV			WDR86-AS1	Down in HU			AFAP1L2	Down in HU
				ARAP3	Down in HIV			TMEM44	Down in HIV			RPS2P15	Down in HIV			Z98200.1	Down in HU			FGF17	Down in HU
				RGS17P1	Down in HIV			ENSG00000213760	Down in HIV			GK-AS1	Down in HIV			PDGFB	Down in HU			PEG10	Down in HU
				TAS2R6P	Down in HIV			ISG15	Down in HIV			RBM34	Down in HIV			AL359513.1	Down in HU			C22ORF24	Down in HU
				CCDC107	Down in HIV			ARAP3	Down in HIV			AP000787.3	Down in HIV			AC113143.2	Down in HU			ENSG00000253409	Down in HU
				AP000553.8	Down in HIV			COX14	Down in HIV			AP000593.3	Down in HIV			SNORA31	Down in HU			RHBDL1	Down in HU
				LINC02421	Down in HIV			SALL2	Down in HIV			AL008718.3	Down in HU			AL132639.3	Down in HU			PLPP2	Down in HU
				SLC4A8	Down in HIV			PRR29-AS1	Down in HIV			PPFIA4	Down in HU			AC089984.2	Down in HU			NSA2P1	Down in HU
				HROB	Down in HIV			ENSG00000171747	Down in HIV			ENSG00000247095	Down in HU			AL031716.1	Down in HU			S1PR5	Down in HU
				RHD	Down in HIV			WNT10B	Down in HIV			RPL7AP2	Down in HU			DUX4L50	Down in HU			AC068580.3	Down in HU
				MACROH2A2	Down in HIV			AC241585.2	Down in HIV			AL389886.1	Down in HU			AC044849.1	Down in HU			ENSG00000254815	Down in HU
				PREX1	Down in HIV			EOMES	Down in HIV			SNORD99	Down in HU			TMEM139	Down in HU			FAM89B	Down in HU
				AC010504.1	Down in HIV			C5	Down in HIV			ECRG4	Down in HU			AC055764.1	Down in HU			AP000553.9	Down in HU
				ENSG00000125505	Down in HIV			DMWD	Down in HIV			AC015853.1	Down in HU			AC005534.1	Down in HU			TIPARP-AS1	Down in HU
				SUSD1	Down in HIV			MCF2L	Down in HIV			AL138921.1	Down in HU			RPS29P3	Down in HU			ENSG00000186648	Down in HU
				LRRC46	Down in HIV			SMAD5	Down in HIV			MTCO1P12	Down in HU			GPR152	Down in HU			AL390957.1	Down in HU
				C4ORF19	Down in HIV			DRAIC	Down in HIV			MPZL2	Down in HU			AL627422.2	Down in HU			GNLY	Down in HU
				ITGA10	Down in HIV			PIANP	Down in HIV			ADNP-AS1	Down in HU			SERINC2	Down in HU			CCDC78	Down in HU
				AL592148.3	Down in HIV			CEP128	Down in HIV			AP002907.1	Down in HU			FAAHP1	Down in HU			AP002807.1	Down in HU
				F2RL1	Down in HIV			DMKN	Down in HIV			MTCO3P12	Down in HU			GIMAP3P	Down in HU			H2BC10	Down in HU
				AC026979.2	Down in HIV			BX679664.1	Down in HIV			AC100821.1	Down in HU			AC068580.3	Down in HU			C16ORF71	Down in HU
				PTGDR2	Down in HIV			TNFRSF13C	Down in HIV			AC089984.2	Down in HU			AC079210.1	Down in HU			AL353660.1	Down in HU
				CST7	Down in HIV			PBX1	Down in HIV			AC084724.1	Down in HU			AL512343.2	Down in HU			ST6GALNAC2	Down in HU
				AC104389.5	Down in HIV			CASC19	Down in HIV			COX6CP1	Down in HU			NTN4	Down in HU			TOB1-AS1	Down in HU
				TMEM269	Down in HIV			AC044849.1	Down in HIV			MT-CO1	Down in HU			GNAO1	Down in HU			AC107959.1	Down in HU
				MCF2L2	Down in HIV			AC015911.3	Down in HIV			AC096586.2	Down in HU			RNU6ATAC24P	Down in HU			TRIM7	Down in HU
				FANCI	Down in HIV			NPDC1	Down in HIV			AL078581.4	Down in HU			AL356481.3	Down in HU			ENSG00000276597	Down in HU
				HOXB3	Down in HIV			KIF11	Down in HIV			AL359922.2	Down in HU			AL513320.1	Down in HU			PCOLCE	Down in HU
				AC129510.1	Down in HIV			CCDC107	Down in HIV			AL117339.4	Down in HU			SOX2-OT	Down in HU			CYP2E1	Down in HU
				REM2	Down in HIV			TRIM74	Down in HIV			CXCR6	Down in HU			AC015819.1	Down in HU			CFAP54	Down in HU
				RPS16P5	Down in HIV			ZSWIM5	Down in HIV			CD44-AS1	Down in HU			AL109741.2	Down in HU			EFHC2	Down in HU
				AC015849.1	Down in HIV			PHBP19	Down in HIV			AC117500.2	Down in HU			GNLY	Down in HU			PSRC1	Down in HU
				TUBG1P	Down in HIV			PSMG3-AS1	Down in HIV			IL3	Up in HIV			HNRNPA3P9	Down in HU			LRRC46	Down in HU
				SNX24	Down in HIV			ASB13	Down in HIV			MAP10	Up in HIV			AF165147.1	Down in HU			AC007601.1	Down in HU
				TAS2R4	Down in HIV			PCAT1	Down in HIV			IL2	Up in HIV			AC099494.2	Down in HU			HPX	Down in HU
				AC064836.3	Down in HIV			WEE1	Down in HIV			RIMBP3	Up in HIV			AC092535.5	Down in HU			CLDND2	Down in HU
				C20ORF144	Down in HIV			CCDC26	Down in HIV			RCN1	Up in HIV			ANKRD44-AS1	Down in HU			CDC42EP4	Down in HU
				ATXN1-AS1	Down in HIV			EEF1AKMT3	Down in HIV			WDR86-AS1	Up in HIV			RTP4	Down in HU			AL137779.1	Down in HU
				CCNYL7	Down in HIV			C7ORF61	Down in HIV			KCTD1	Up in HIV			AC093323.3	Down in HU			LINC01135	Down in HU
				TMEM156	Down in HIV			AL662907.1	Down in HIV			ANKRD11P2	Up in HIV			AC141557.2	Down in HU			AC104794.3	Down in HU
				FLRT2	Down in HIV			PABPC1P10	Down in HIV			AC093484.1	Up in HIV			FAM89B	Down in HU			ADGRB2	Down in HU
				AC002128.1	Down in HIV			CDKL2	Down in HIV			TMEM178B	Up in HIV			H4C15	Down in HU			AC132812.1	Down in HU
				AC068831.6	Down in HIV			FLRT2	Down in HIV			ENSG00000288558	Up in HIV			AL356481.2	Down in HU			PNMA3	Down in HU
				AL360091.1	Down in HIV			SGK2	Down in HIV			CD79B	Up in HIV			AC003102.1	Down in HU			TYRO3	Down in HU
				CYP4V2	Down in HIV			CIT	Down in HIV			GGACT	Up in HIV			AC020656.2	Down in HU			H4C14	Down in HU
				ZNF467	Down in HIV			AL157893.1	Down in HIV			SNHG11	Up in HIV			NKG7	Down in HU			TRGV10	Down in HU
				AL031772.1	Down in HIV			BUB1	Down in HIV			ZNF844	Up in HIV			AC002467.1	Down in HU			H3C11	Down in HU
				SUSD4	Down in HIV			PRAF2	Down in HIV			GPRIN1	Up in HIV			AFAP1L2	Down in HU			TMEM121	Down in HU
				LINC02561	Down in HIV			AC037459.4	Down in HIV			B9D2	Up in HIV			STX8P1	Down in HU			AC119396.2	Down in HU
				ENSG00000204482	Down in HIV			PHETA1	Down in HIV			AC022211.2	Up in HIV			LINC02273	Down in HU			GFPT2	Down in HU
				DNAH17	Down in HIV			CYP4F22	Down in HIV			MIR9-3HG	Up in HIV			FGF17	Down in HU			C12ORF42	Down in HU
				AC111170.1	Down in HIV			DIP2C	Down in HIV			NBL1	Up in HIV			CYP2E1	Down in HU			ORAI3	Down in HU
				AC011466.3	Down in HIV			AC002116.2	Down in HIV			PHPT1	Up in HIV			H4C3	Down in HU			FRMD4A	Down in HU
				GUSBP11	Down in HIV			QRICH2	Down in HIV			EEF2KMT	Up in HIV			GZMA	Down in HU			ASLP1	Down in HU
				CCDC154	Down in HIV			AC137561.1	Down in HIV			AC093323.3	Up in HIV			AC087854.2	Down in HU			LINC02694	Down in HU
				TMEM191A	Down in HIV			DNAJB1	Down in HIV			CHTF8	Up in HIV			AC011466.4	Down in HU			ENSG00000110628	Down in HU
				TEX52	Down in HIV			SYNPO2	Down in HIV			CPLANE2	Up in HIV			CYP2A6	Down in HU			NTN4	Down in HU
				CD52	Down in HIV			REM2	Down in HIV			TPRN	Up in HIV			SMIM35	Down in HU			EBF4	Down in HU
				ENSG00000213654	Down in HIV			FAHD2CP	Down in HIV			CRIP1	Up in HIV			RPS6KA2-AS1	Down in HU			DIO1	Down in HU
				AP000346.2	Down in HIV			ENDOG	Down in HIV			FUT7	Up in HIV			B3GAT1	Down in HU			ENSG00000233609	Down in HU
				AC024267.5	Down in HIV			NOD2	Down in HIV			IFI35	Up in HIV			PRKN	Down in HU			LINC00339	Down in HU
				TOB1-AS1	Down in HIV			HELLPAR	Down in HIV			BHLHE40	Up in HIV			TRGV10	Down in HU			CCDC9B	Down in HU
				AC104806.1	Down in HIV			LAMA2	Down in HIV			ENSG00000126603	Up in HIV			PTGDR	Down in HU			AL513320.1	Down in HU
				AL138713.1	Down in HIV			HDAC10	Down in HIV			ADGRB1	Up in HIV			ENSG00000253409	Down in HU			RAB27B	Down in HU
				CHORDC1P4	Down in HIV			TRAIP	Down in HIV			MEX3D	Up in HIV			AP001011.1	Down in HU			RPL37P23	Down in HU
				PPP1R3F	Down in HIV			RNF207	Down in HIV			ALDH1B1	Up in HIV			ADGRB2	Down in HU			LINC00899	Down in HU
				PRADC1P1	Down in HIV			DISP2	Down in HIV			VPS9D1	Up in HIV			TIPARP-AS1	Down in HU			PRR29-AS1	Down in HU
				MAP1LC3B2	Down in HIV			MICB-DT	Down in HIV			SNX8	Up in HIV			SULT2B1	Down in HU			PIANP	Down in HU
				FCHO2	Down in HIV			PPEF2	Down in HIV			ENSG00000204580	Up in HIV			AC091185.1	Down in HU			CTC-338M12.4	Down in HU
				EEPD1	Down in HIV			CHKB-DT	Down in HIV			C3ORF18	Up in HIV			PLGLB2	Down in HU			NEK10	Down in HU
				KRT72	Down in HIV			ENSG00000214783	Down in HIV			SAC3D1	Up in HIV			H2AC11	Down in HU			FOXD2-AS1	Down in HU
				AC243732.1	Down in HIV			TOB1-AS1	Down in HIV			ENSG00000275183	Up in HIV			ORAI3	Down in HU			ALPK2	Down in HU
				SMAD5	Down in HIV			TCF3P1	Down in HIV			AL353807.5	Up in HIV			EDA	Down in HU			FAM66C	Down in HU
				AC037487.2	Down in HIV			PAK6	Down in HIV			GPC1	Up in HIV			TCTEX1D2	Down in HU			AL139384.1	Down in HU
				CDC42BPB	Down in HIV			XG	Down in HIV			ENSG00000160326	Up in HIV			AC025188.1	Down in HU			DNAJB13	Down in HU
				PRR29	Down in HIV			AC010198.2	Down in HIV			ARMC5	Up in HIV			RAB27B	Down in HU			ENSG00000229474	Down in HU
				CPNE9	Down in HIV			LLPH-DT	Down in HIV			DUS3L	Up in HIV			GABARAP	Down in HU			AC060766.1	Down in HU
				ABHD17AP3	Down in HIV			GPR161	Down in HIV			AL109627.1	Up in HIV			LINC00899	Down in HU			AC016168.1	Down in HU
				AC004134.1	Down in HIV			TSC22D1-AS1	Down in HIV			TMED1	Up in HIV			TOB1-AS1	Down in HU			IQCN	Down in HU
				KLRB1	Down in HIV			HSD17B6	Down in HIV			C15ORF39	Up in HIV			TSPAN32	Down in HU			CDKL2	Down in HU
				PANK1	Down in HIV			SLC29A4	Down in HIV			A1BG-AS1	Up in HIV			AC040169.3	Down in HU			EDA	Down in HU
				DMPK	Down in HIV			RPL10P1	Down in HIV			AJM1	Up in HIV			AC005899.2	Down in HU			Z94721.3	Down in HU
				C16ORF71	Down in HIV			APOBEC3D	Down in HIV			CHPF	Up in HIV			HROB	Down in HU			PTGDR	Down in HU
				TMEM38A	Down in HIV			CDK1	Down in HIV			TSPYL5	Up in HIV			AC078962.1	Down in HU			AC092683.1	Down in HU
				LINC01422	Down in HIV			AC084018.2	Down in HIV			HELZ2	Up in HIV			SGCE	Down in HU			PLGLB1	Down in HU
				VASH1	Down in HIV			AL732509.1	Down in HIV			CSRNP1	Up in HIV			LINC00339	Down in HU			AC002128.1	Down in HU
				SGK2	Down in HIV			ENSG00000152939	Down in HIV			CENPB	Up in HIV			TTC16	Down in HU			AC091057.1	Down in HU
				DLGAP1-AS1	Down in HIV			CCR9	Down in HIV			ODF3B	Up in HIV			FBLN5	Down in HU			ZNF358	Down in HU
				YWHAQP5	Down in HIV			AL022476.1	Down in HIV			HSPBP1	Up in HIV			TRGV2	Down in HU			CLMP	Down in HU
				AL356356.1	Down in HIV			MAP3K15	Down in HIV			CCDC106	Up in HIV			KIAA1671	Down in HU			UNC5CL	Down in HU
				ENSG00000285793	Down in HIV			GREB1	Down in HIV			ADAP1	Up in HIV			AL592430.1	Down in HU			SAMD3	Down in HU
				AC018529.2	Down in HIV			MAP1LC3A	Down in HIV			LDLR	Up in HIV			RNU6-315P	Down in HU			ABCA10	Down in HU
				H2AC18	Down in HIV			SMARCA5-AS1	Down in HIV			PEX10	Up in HIV			PNMA3	Down in HU			SELP	Down in HU
				CFAP298-TCP10L	Down in HIV			SPATA25	Down in HIV			HCN2	Up in HIV			SOX8	Down in HU			AC084018.1	Down in HU
				HELLPAR	Down in HIV			AC068631.1	Down in HIV			OAS3	Up in HIV			GPR19	Down in HU			KLF3-AS1	Down in HU
				AC079416.2	Down in HIV			AL121723.1	Down in HIV			ZSWIM3	Up in HIV			PPFIA4	Down in HU			SLC35D2	Down in HU
				AC092821.3	Down in HIV			AC002558.1	Down in HIV			B3GALT6	Up in HIV			TRIM7	Down in HU			PERP	Down in HU
				CASP4LP	Down in HIV			C20ORF203	Down in HIV			ZNF837	Up in HIV			IDUA	Down in HU			AC005682.1	Down in HU
				GLIPR1	Down in HIV			ENSG00000204388	Down in HIV			ACTBP2	Up in HIV			AL137779.2	Down in HU			AC008280.2	Down in HU
				TRIM74	Down in HIV			IGLV3-13	Down in HU			HAR1A	Up in HIV			AL109741.1	Down in HU			AC025171.4	Down in HU
				NAPA-AS1	Down in HIV			KIF26A	Down in HU			NR4A3	Up in HIV			CASC19	Down in HU			ZBTB42	Down in HU
				AC012645.4	Down in HIV			PDGFD	Down in HU			PRDM11	Up in HIV			FRMD4A	Down in HU			MYBL1	Down in HU
				H3C10	Down in HIV			AP000553.9	Down in HU			LGALS3BP	Up in HIV			EML6	Down in HU			MIR25	Down in HU
				AKR1C7P	Down in HIV			Z97634.1	Down in HU			AGPAT2	Up in HIV			SPATA24	Down in HU			WNT10B	Down in HU
				AL137779.3	Down in HIV			PSRC1	Down in HU			SOCS1	Up in HIV			MGC16275	Down in HU			IRS2	Down in HU
				Z82215.1	Down in HIV			AC130371.2	Down in HU			TMEM121	Up in HIV			AGAP1	Down in HU			RAC3	Down in HU
				ZCCHC18	Down in HIV			TMEM255A	Down in HU			TMEM229B	Up in HIV			TNFSF12	Down in HU			PDGFRL2P	Down in HU
				AF228727.1	Down in HIV			FGF17	Down in HU			SAMD10	Up in HIV			HOXB4	Down in HU			APC2	Down in HU
				AC034238.1	Down in HIV			ENSG00000247317	Down in HU			ENSG00000186594	Up in HIV			AC024267.4	Down in HU			GABARAP	Down in HU
				AP001781.1	Down in HIV			SCD5	Down in HU			ENSG00000130766	Up in HIV			AL450263.1	Down in HU			ENSG00000204622	Down in HU
				HDAC9	Down in HIV			MUC12	Down in HU			TNFSF14	Up in HIV			AC004908.2	Down in HU			TTLL1	Down in HU
				PHLPP1	Down in HIV			OTOF	Down in HU			ENSG00000104998	Up in HIV			PNPLA7	Down in HU			DENND10	Down in HU
				ENSG00000198826	Down in HIV			RAB36	Down in HU			SLC66A1	Up in HIV			H3P37	Down in HU			EDARADD	Down in HU
				H2BC9	Down in HIV			DNAH8	Down in HU			ENSG00000182325	Up in HIV			P2RY8	Down in HU			CYP2F2P	Down in HU
				AC114730.3	Down in HIV			AL592295.3	Down in HU			HPS6	Up in HIV			LRRC45	Down in HU			AC015911.8	Down in HU
				AL109936.3	Down in HIV			RAB3IL1	Down in HU			GPR68	Up in HIV			ASS1P1	Down in HU			ANO8	Down in HU
				AC008026.3	Down in HIV			GALNT8	Down in HU			CSF1	Up in HIV			CD72	Down in HU			LINC00205	Down in HU
				SLC5A2	Down in HIV			DUX4L50	Down in HU			TNFRSF4	Up in HIV			UNC5CL	Down in HU			AKR1C7P	Down in HU
				AC025171.5	Down in HIV			PPP1R26-AS1	Down in HU			ABI3	Up in HIV			EOMES	Down in HU			H3C13	Down in HU
				AC005104.1	Down in HIV			NMUR1	Down in HU			SOCS3	Up in HIV			AL356750.1	Down in HU			ENSG00000204390	Down in HU
				ZBTB20-AS1	Down in HIV			ENSG00000278023	Down in HU			ENSG00000226979	Up in HIV			ANKRD39	Down in HU			CAPN3	Down in HU
				AC103760.1	Down in HIV			SPACA9	Down in HU			IL32	Up in HIV			ENSG00000116574	Down in HU			ASS1P1	Down in HU
				RAD23BP1	Down in HIV			OR1X5P	Down in HU			RGS3	Up in HIV			CTC-338M12.4	Down in HU			SLC2A4RG	Down in HU
				C7ORF61	Down in HIV			AL731702.1	Down in HU			ZFP36	Up in HIV			OSBPL7	Down in HU			GCNT4	Down in HU
				AC011466.1	Down in HIV			CRACDL	Down in HU			ZNF416	Up in HIV			LINC00173	Down in HU			CD72	Down in HU
				DIP2C	Down in HIV			NHLRC4	Down in HU			CD83	Up in HIV			MXD3	Down in HU			AL109627.1	Down in HU
				Z82206.1	Down in HIV			AC007569.1	Down in HU			IL4I1	Up in HIV			ANXA2R	Down in HU			F8	Down in HU
				ENSG00000229153	Down in HIV			PROK2	Down in HU			SOCS2	Up in HIV			PLAC8	Down in HU			IGBP1P1	Down in HU
				GZMK	Down in HIV			C2ORF50	Down in HU			WNT10A	Up in HIV			SIGIRR	Down in HU			ENSG00000129465	Down in HU
				FTH1P4	Down in HIV			LINC02576	Down in HU			JUND	Up in HIV			AC004865.2	Down in HU			PINK1	Down in HU
				AC025171.4	Down in HIV			AC091167.1	Down in HU			TYMP	Up in HIV			AC018644.1	Down in HU			OSBPL7	Down in HU
				GPR34	Down in HIV			AC015911.2	Down in HU			CXCR3	Up in HIV			TBX21	Down in HU			ENSG00000270379	Down in HU
				H2BC5	Down in HIV			CDHR2	Down in HU			KLHDC7B	Up in HIV			ACACB	Down in HU			H3P37	Down in HU
				GREB1	Down in HIV			CCDC184	Down in HU			RGS16	Up in HIV			KCNT1	Down in HU			GAMT	Down in HU
				CDRT15P1	Down in HIV			AC007608.3	Down in HU			CCR7	Up in HIV			ENSG00000233930	Down in HU			BICRAL	Down in HU
				AC008937.2	Down in HIV			GZMB	Down in HU			ARHGAP31	Up in HIV			PAICSP1	Down in HU			CD300A	Down in HU
				NDUFB4P6	Down in HIV			AC007220.1	Down in HU			ENSG00000275395	Up in HIV			AXL	Down in HU			TXLNB	Down in HU
				RPL31P2	Down in HIV			CCR10	Down in HU			GPBAR1	Up in HIV			ENSG00000275743	Down in HU			TCTEX1D2	Down in HU
				H1-3	Down in HIV			AC144831.1	Down in HU			ENSG00000204475	Up in HIV			PTCH1	Down in HU			ENSG00000234515	Down in HU
				ANKRD24	Down in HIV			LINC01726	Down in HU			CPNE5	Up in HIV			BCL11B	Down in HU			FAM13A	Down in HU
				HECW2-AS1	Down in HIV			LINC01962	Down in HU			SLC7A5	Up in HIV			WNT10B	Down in HU			KIF3C	Down in HU
				ENSG00000252010	Down in HIV			AC011816.2	Down in HU			TUBB2A	Up in HIV			GCNA	Down in HU			HEXD	Down in HU
				MALINC1	Down in HIV			DLGAP3	Down in HU			CCDC184	Up in HIV			ABTB1	Down in HU			EML6	Down in HU
				AC040169.3	Down in HIV			FTH1P22	Down in HU			ENSG00000180921	Up in HIV			PLAAT3	Down in HU			SPATA24	Down in HU
				AC025682.1	Down in HIV			SPIN4	Down in HU			IL2RA	Up in HIV			DIXDC1	Down in HU			C10ORF143	Down in HU
				CCR6	Down in HIV			PRELID2	Down in HU			TMEM88	Up in HIV			SLC35D2	Down in HU			PPP1R13L	Down in HU
				AC007036.2	Down in HIV			BTG1P1	Down in HU			CHAC1	Up in HIV			AC007731.1	Down in HU			ZCCHC18	Down in HU
				NSA2P7	Down in HIV			AKR1C4	Down in HU			ICAM1	Up in HIV			SLC26A11	Down in HU			NTN5	Down in HU
				SARNP	Down in HIV			KIAA1671	Down in HU			ENSG00000211898	Up in HIV			AC009318.1	Down in HU			ANKRD34A	Down in HU
				BUB1	Down in HIV			HES7	Down in HU			AC092053.3	Up in HIV			MXI1	Down in HU			ARRB2	Down in HU
				NCMAP	Down in HIV			ZNF724	Down in HU			MAP1A	Up in HIV			HERPUD2	Down in HU			WDR54	Down in HU
				RN7SL809P	Down in HIV			H4C15	Down in HU			EGR3	Up in HIV			SLC35E2A	Down in HU			LRCH4	Down in HU
				LINC01146	Down in HIV			H4C3	Down in HU			EGR2	Up in HIV			ANO8	Down in HU			AL031282.1	Down in HU
				BUB1B	Down in HIV			ZNF541	Down in HU			CCL2	Up in HIV			AC138409.1	Down in HU			ACRBP	Down in HU
				AC010327.8	Down in HIV			AC004585.1	Down in HU			FOXJ1	Up in HIV			LINC00869	Down in HU			ATG9B	Down in HU
				AC245052.4	Down in HIV			AP002026.1	Down in HU			TSPOAP1-AS1	Up in HU			S1PR1	Down in HU			SSH3	Down in HU
				RAD51AP1P1	Down in HIV			AFAP1L2	Down in HU			IER5	Up in HU			AC006978.1	Down in HU			AL137779.2	Down in HU
				LINC02614	Down in HIV			TTLL7	Down in HU			PLXNB1	Up in HU			FLI1	Down in HU			H1-10	Down in HU
				APOBEC3D	Down in HIV			AC127496.5	Down in HU			FAM131B	Up in HU			AL121839.2	Down in HU			H1-3	Down in HU
				H1-2	Down in HIV			AC112128.1	Down in HU			CENPO	Up in HU			GYPC	Down in HU			TBX21	Down in HU
				ATAD3C	Down in HIV			EFHC2	Down in HU			AL135818.1	Up in HU			DNAH10OS	Down in HU			PPP3CA	Down in HU
				AC002116.2	Down in HIV			UBAC2-AS1	Down in HU			PROB1	Up in HU			ZNF33B	Down in HU			BIN1	Down in HU
				SRGAP1	Down in HIV			AC020604.1	Down in HU			AL357033.3	Up in HU			PCOLCE	Down in HU			GBAP1	Down in HU
				SVIL2P	Down in HIV			LPAR3	Down in HU			AL645608.8	Up in HU			AP001062.1	Down in HU			EPS8L2	Down in HU
				AC244033.2	Down in HIV			NCALD	Down in HU			FAM167A	Up in HU			DUBR	Down in HU			Z94721.1	Down in HU
				AC092279.2	Down in HIV			AC087741.3	Down in HU			PHETA2	Up in HU			ADA2	Down in HU			AC245100.7	Down in HU
				AL353803.4	Down in HIV			CCDC180	Down in HU			FOSB	Up in HU			SUSD4	Down in HU			H2BC5	Down in HU
				ARNILA	Down in HIV			RASSF6	Down in HU							ABHD14B	Down in HU			LINC00869	Down in HU
				CCDC62	Down in HIV			AC022506.2	Down in HU							BTN3A1	Down in HU			DUBR	Down in HU
				COL5A2	Down in HIV			AC092123.1	Down in HU							OSMR	Down in HU			SLIT1	Down in HU
				TRGJP2	Down in HIV			ENSG00000270379	Down in HU							AL031282.2	Down in HU			QPRT	Down in HU
				AC127002.1	Down in HIV			Z84485.1	Down in HU							AC090772.1	Down in HU			MARCHF2	Down in HU
				SCML2P2	Down in HIV			CCDC114	Down in HU							AC007619.1	Down in HU			ATP8B3	Down in HU
				CAMK2N1	Down in HIV			H2AC20	Down in HU							GAS2L1	Down in HU			PIGQ	Down in HU
				AC215522.2	Down in HIV			GNLY	Down in HU							ENSG00000184584	Down in HU			ZNF33B	Down in HU
				IL24	Down in HIV			SNAI3-AS1	Down in HU							PEG13	Down in HU			EMBP1	Down in HU
				PKD2L2	Down in HIV			H3C13	Down in HU							RGS9	Down in HU			LRRC29	Down in HU
				XIAP-AS1	Down in HIV			WNT1	Down in HU							RPS20P33	Down in HU			CEP128	Down in HU
				PBX1	Down in HIV			AC005803.1	Down in HU							IL10RA	Down in HU			THAP8	Down in HU
				PDCL3P4	Down in HIV			EHMT2-AS1	Down in HU							CCDC107	Down in HU			NPEPL1	Down in HU
				AC137561.1	Down in HIV			H2BC10	Down in HU							AC245407.2	Down in HU			BTBD2	Down in HU
				TAGLN2P1	Down in HIV			AL590282.2	Down in HU							AC104841.1	Down in HU			ANKMY1	Down in HU
				PINLYP	Down in HIV			ENSG00000229474	Down in HU							AC243732.1	Down in HU			STK38	Down in HU
				NEFM	Down in HIV			UBQLNL	Down in HU							ATP5PDP4	Down in HU			BTN3A1	Down in HU
				NUTM1	Down in HIV			ANKEF1	Down in HU							ESR2	Down in HU			SLC35E2A	Down in HU
				DTHD1	Down in HIV			AF235103.3	Down in HU							AC106795.1	Down in HU			AL031282.2	Down in HU
				WBP2NL	Down in HIV			AL035413.1	Down in HU							MYBL1	Down in HU			C12ORF75	Down in HU
				AL022476.1	Down in HIV			COL5A1	Down in HU							AL031282.1	Down in HU			LGALS3BP	Down in HU
				KRT8	Down in HIV			AC079944.2	Down in HU							ANKZF1	Down in HU			FRAT2	Down in HU
				AC133644.2	Down in HIV			AC004706.1	Down in HU							VAMP2	Down in HU			SPEF2	Down in HU
				MAP3K5-AS1	Down in HIV			AC136475.1	Down in HU							AC090616.6	Down in HU			C6ORF163	Down in HU
				AC087289.5	Down in HIV			BRIP1	Down in HU							BTD	Down in HU			RGS9	Down in HU
				CENPM	Down in HIV			LINGO3	Down in HU							CMTM8	Down in HU			GLB1L2	Down in HU
				AL049597.1	Down in HIV			PANK2-AS1	Down in HU							DNAJC4	Down in HU			SYNE2	Down in HU
				RDM1P3	Down in HIV			AC114781.1	Down in HU							CYBA	Down in HU			NDUFB10	Down in HU
				DIAPH1-AS1	Down in HIV			CDC14B	Down in HU							C21ORF58	Down in HU			ARHGAP45	Down in HU
				ACTG1P10	Down in HIV			NPIPB2	Down in HU							ZCCHC18	Down in HU			TRIM3	Down in HU
				RNA5SP155	Down in HIV			AL669831.3	Down in HU							AC009283.1	Down in HU			SCRN2	Down in HU
				HDAC4-AS1	Down in HIV			RAB27B	Down in HU							RANP4	Down in HU			HCN2	Down in HU
				AC114402.2	Down in HIV			PLAT	Down in HU							AC007663.4	Down in HU			ENSG00000179886	Down in HU
				MAP3K15	Down in HIV			GIMAP3P	Down in HU							MAF	Down in HU			SUSD4	Down in HU
				DISP2	Down in HIV			LIMS1-AS1	Down in HU							GLRX	Down in HU			LINC00663	Down in HU
				CNKSR3	Down in HIV			TUBG1P	Down in HU							SLC25A42	Down in HU			CCDC30	Down in HU
				RPS4XP13	Down in HIV			ITPR1-DT	Down in HU							MAD1L1	Down in HU			TRAPPC12-AS1	Down in HU
				AC008897.1	Down in HIV			TBX21	Down in HU							AL591895.1	Down in HU			MRPL10	Down in HU
				ENSG00000252021	Down in HIV			ZNF396	Down in HU							ENSG00000184640	Down in HU			CTNNBIP1	Down in HU
				ICA1	Down in HIV			TMEM121	Down in HU							TMEM143	Down in HU			MINDY1	Down in HU
				AL590764.1	Down in HIV			TSHZ3	Down in HU							QPRT	Down in HU			AC040977.1	Down in HU
				MED12L	Down in HIV			TMEM169	Down in HU							REEP4	Down in HU			AC015911.7	Down in HU
				AL592114.1	Down in HIV			AIDAP2	Down in HU							SPEF2	Down in HU			IGSF9B	Down in HU
				AL121820.3	Down in HIV			KRT18P39	Down in HU							ENSG00000229474	Down in HU			TRPV1	Down in HU
				CCR9	Down in HIV			AC016168.2	Down in HU							ENSG00000247095	Up in HIV			PGLS	Down in HU
				CENPE	Down in HIV			SLC29A3	Down in HU							TMSB10P1	Up in HIV			RAB40B	Down in HU
				AC005225.4	Down in HIV			SMIM10L2A	Down in HU							MIR553	Up in HIV			TRGV2	Down in HU
				AC008610.1	Down in HIV			ENSG00000275743	Down in HU							OR10G2	Up in HIV			AC008610.1	Down in HU
				NFASC	Down in HIV			RPS4XP16	Down in HU							MST1R	Up in HIV			SNX15	Down in HU
				PPIAP40	Down in HIV			NTN5	Down in HU							TPT1P10	Up in HIV			ENSG00000237441	Down in HU
				PABPC1P1	Down in HIV			CTNNBIP1	Down in HU							AC022211.2	Up in HIV			ATP6V0E2	Down in HU
				ENSG00000172247	Down in HIV			TNNC1	Down in HU							ENSG00000110536	Up in HIV			ISG20	Down in HU
				ENSG00000204632	Down in HIV			GTSF1	Down in HU							MRAP	Up in HIV			MAF	Down in HU
				XG	Down in HIV			MLANA	Down in HU							NANOS1	Up in HIV			TRGC2	Down in HU
				AC068631.1	Down in HIV			PAQR4	Down in HU							MAP10	Up in HIV			THRA	Down in HU
				MYO10	Down in HIV			AC007731.1	Down in HU							DTD2	Up in HIV			SLC25A42	Down in HU
				ENSG00000152939	Down in HIV			SLC9A3R2	Down in HU							KCTD1	Up in HIV			BCL9L	Down in HU
				NSA2P4	Down in HIV			CREB3L4	Down in HU							BATF2	Up in HIV			AP006621.5	Down in HU
				PTGDR	Down in HU			MEX3D	Down in HU							CECR7	Up in HIV			MELTF	Down in HU
				IL20	Down in HU			ADAMTS10	Down in HU							RPS2P48	Up in HIV			RAB37	Down in HU
				GTF3AP2	Down in HU			AC012615.1	Down in HU							MARVELD1	Up in HIV			ENSG00000113504	Down in HU
				FGF17	Down in HU			AL031595.2	Down in HU							TMEM30B	Up in HIV			ENSG00000116574	Down in HU
				AC079210.1	Down in HU			SLFN12L	Down in HU							AC099677.1	Up in HIV			WNT2B	Down in HU
				AC092535.5	Down in HU			TRGV2	Down in HU							MTCO2P2	Up in HIV			HARBI1	Down in HU
				MUC12	Down in HU			Z95114.3	Down in HU							HM13-AS1	Up in HIV			SNTB1	Down in HU
				LINC01259	Down in HU			HSD11B1L	Down in HU							TOMM40L	Up in HIV			MXD3	Down in HU
				AL592295.3	Down in HU			AC018529.1	Down in HU							SLC16A11	Up in HIV			GSTK1	Down in HU
				RPS20P22	Down in HU			DIXDC1	Down in HU							AC093909.1	Up in HIV			FLI1	Down in HU
				ENSG00000247317	Down in HU			ANKRD24	Down in HU							AC003070.1	Up in HIV			CACNA2D2	Down in HU
				LINC02576	Down in HU			ENSG00000103489	Down in HU							IMPACT	Up in HIV			DGLUCY	Down in HU
				SNORA31	Down in HU			MBOAT4	Down in HU							AC025165.5	Up in HIV			LINC01176	Down in HU
				PROK2	Down in HU			ANKRD34A	Down in HU							AP002449.1	Up in HIV			AF235103.3	Down in HU
				STRCP1	Down in HU			SLC35E2A	Down in HU							AP001469.2	Up in HIV			ALOX12	Down in HU
				EPS8L1	Down in HU			CRYL1	Down in HU							SNORD19	Up in HIV			BEX3	Down in HU
				TMEM255A	Down in HU			AC092164.1	Down in HU							MATN1	Up in HIV			TBX6	Down in HU
				AC004585.1	Down in HU			TRIM47	Down in HU							AL353807.5	Up in HIV			CNTNAP1	Down in HU
				ENSG00000200041	Down in HU			HSPA12A	Down in HU							SNORD14A	Up in HIV			THEM4	Down in HU
				H4C15	Down in HU			KIF3C	Down in HU							IRF1	Up in HIV			AP3M2	Down in HU
				SLC4A4	Down in HU			UNC5CL	Down in HU							ZNF239	Up in HIV			MAMSTR	Down in HU
				AL121935.2	Down in HU			ENSG00000282431	Down in HU							ZNF485	Up in HIV			CDCA7	Down in HU
				PPP1R26-AS1	Down in HU			TSC22D3	Down in HU							SEC14L1P1	Up in HIV			KIFC2	Down in HU
				AC021148.3	Down in HU			LINC00339	Down in HU							CCDC168	Up in HIV			CASP4LP	Down in HU
				GALNT8	Down in HU			ENSG00000170629	Down in HU							ENSG00000235559	Up in HIV			PCSK4	Down in HU
				DUX4L50	Down in HU			TRIM7	Down in HU							ANKRD22	Up in HIV			PEX6	Down in HU
				AC019129.1	Down in HU			KCNH3	Down in HU							TRAV34	Up in HIV			EPHX1	Down in HU
				SEC1P	Down in HU			TSHZ1	Down in HU							TRUB1	Up in HIV			DGCR6L	Down in HU
				Z97634.1	Down in HU			SH3GL1P1	Down in HU							NEXN	Up in HIV			SMIM10L2A	Down in HU
				ZNF541	Down in HU			SLIT1	Down in HU							AC084880.1	Up in HIV			C14ORF93	Down in HU
				PSRC1	Down in HU			PPM1L	Down in HU							KTI12	Up in HIV			AC020917.4	Down in HU
				AL355303.2	Down in HU			ENSG00000214425	Down in HU							TACR2	Up in HIV			ANKRD39	Down in HU
				H4C3	Down in HU			ZNF319	Down in HU							ACHE	Up in HIV			RPS10P7	Down in HU
				ZNF724	Down in HU			ENSG00000165406	Down in HU							AC087284.1	Up in HIV			H2BC8	Down in HU
				PPFIA4	Down in HU			ANO8	Down in HU							VPS9D1	Up in HIV			APOL4	Up in HIV
				AC095057.4	Down in HU			GGACT	Down in HU							KLHL15	Up in HIV			PTTG4P	Up in HIV
				AC008417.1	Down in HU			IRS2	Down in HU							AL133384.2	Up in HIV			CENPUP2	Up in HIV
				ADAM1B	Down in HU			AC020917.4	Down in HU							SNORD15B	Up in HIV			AC011726.1	Up in HIV
				AC017028.1	Down in HU			PYCARD	Down in HU							RNF207	Up in HIV			AL356320.2	Up in HIV
				OTOF	Down in HU			AL162231.2	Down in HU							AC004687.2	Up in HIV			RASL10B	Up in HIV
				AL032819.2	Down in HU			KANK3	Down in HU							RFESD	Up in HIV			NECAB1	Up in HIV
				SNORA16B	Down in HU			AC104129.1	Down in HU							AC104118.1	Up in HIV			AP001020.2	Up in HIV
				AC253576.2	Down in HU			AL021707.8	Down in HU							AC009812.3	Up in HIV			AL049840.5	Up in HIV
				AL354798.1	Down in HU			ITGA3	Down in HU							ENSG00000204314	Up in HIV			B4GALT6	Up in HIV
				PRSS16	Down in HU			LINC00612	Down in HU							FZD6	Up in HIV			AC022540.1	Up in HIV
				AL590282.2	Down in HU			ITGB7	Down in HU							ACTBP2	Up in HIV			ANKRD22	Up in HIV
				SDK2	Down in HU			TPRG1L	Down in HU							CDT1	Up in HIV			FRMD6-AS1	Up in HIV
				AC136475.1	Down in HU			ENSG00000177628	Down in HU							ARMC5	Up in HIV			SNORA22	Up in HIV
				AP000919.3	Down in HU			PLAC8	Down in HU							MIR573	Up in HIV			NSRP1P1	Up in HIV
				TRGV10	Down in HU			TMCC2	Down in HU							SHD	Up in HIV			RNA5SP307	Up in HIV
				HFE	Down in HU			MXRA7	Down in HU							VMO1	Up in HIV			RBM34	Up in HIV
				SERINC2	Down in HU			PTRHD1	Down in HU							ENSG00000204475	Up in HIV			AL117339.3	Up in HIV
				AL592295.4	Down in HU			AC010973.2	Down in HU							TLCD3A	Up in HIV			CYP51A1P1	Up in HIV
				AC007114.2	Down in HU			DDX58	Down in HU							ENSG00000278250	Up in HIV			RNU6-595P	Up in HIV
				GPR150	Down in HU			AC084018.1	Down in HU							ARHGEF19	Up in HIV			HSPE1P2	Up in HIV
				CRYBG2	Down in HU			AC040162.3	Down in HU							PRELID1P6	Up in HIV			AC011442.1	Up in HIV
				AC020604.1	Down in HU			AC067852.2	Down in HU							AC008982.2	Up in HIV			AL031778.1	Up in HIV
				HES7	Down in HU			AC008115.3	Down in HU							RNF43	Up in HIV			SERPIND1	Up in HIV
				RNU6ATAC24P	Down in HU			KIAA0040	Down in HU							ZSCAN9	Up in HIV			KCTD3	Up in HIV
				ENSG00000275743	Down in HU			TSSK6	Down in HU							PXDC1	Up in HIV			MIR553	Up in HIV
				ORAI3	Down in HU			ZNF33B	Down in HU							FKBP14	Up in HIV			MIR3662	Up in HIV
				EFHC2	Down in HU			AC079313.1	Down in HU							L1CAM	Up in HIV			AL592301.1	Up in HIV
				AC092123.1	Down in HU			QPRT	Down in HU							ADAP1	Up in HIV			AP001350.1	Up in HIV
				KIAA1671	Down in HU			PACS1	Down in HU							AL035411.1	Up in HIV			RNU6-118P	Up in HIV
				ZDHHC4P1	Down in HU			HEXD	Down in HU							CMSS1	Up in HIV			RNU7-3P	Up in HIV
				Z84485.1	Down in HU			SPEG	Down in HU							MOK	Up in HIV			RNU1-16P	Up in HIV
				SPIN4	Down in HU			NDC80	Down in HU							MREG	Up in HIV			ALDH1L2	Up in HIV
				AC092809.2	Down in HU			AC012557.1	Down in HU							GDAP1	Up in HIV			RPL18P10	Up in HIV
				AC004706.1	Down in HU			RELL1	Down in HU							GOLGA2P7	Up in HIV			GRHL1	Up in HIV
				PRRT2	Down in HU			AC129510.1	Down in HU							ISOC2	Up in HIV			AL008729.2	Up in HIV
				AC003102.1	Down in HU			TFAP2E	Down in HU							NUS1P1	Up in HIV			ODCP	Up in HIV
				FAM89B	Down in HU			APC2	Down in HU							MAMDC4	Up in HIV			AC099654.2	Up in HIV
				CEACAM1	Down in HU			MAD1L1	Down in HU							CYP51A1P2	Up in HIV			ENSG00000238713	Up in HIV
				ENSG00000229474	Down in HU			AC008267.3	Down in HU							AC109322.2	Up in HIV			AL360181.3	Up in HIV
				AFAP1L2	Down in HU			PZP	Down in HU							AC016831.6	Up in HIV			AC124283.4	Up in HIV
				AC026979.3	Down in HU			ZNF575	Down in HU							SETMAR	Up in HIV			SNORD12C	Up in HIV
				RAB27B	Down in HU			KATNAL1	Down in HU							BAIAP2	Up in HIV			AC141586.4	Up in HIV
				TBX21	Down in HU			SLAMF6	Down in HU							NUDT8	Up in HIV			AC078795.1	Up in HIV
				PNMA3	Down in HU			LINC01176	Down in HU							POMC	Up in HIV			RPL26P27	Up in HIV
				CDHR2	Down in HU			BACE1	Down in HU							AP000547.3	Up in HIV			TRAJ11	Up in HIV
				AC127496.7	Down in HU			ENSG00000179886	Down in HU							ESRRA	Up in HIV			AC078883.1	Up in HIV
				AL035413.1	Down in HU			CPQ	Down in HU							TMA16	Up in HIV			TOMM20L	Up in HIV
				ASLP1	Down in HU			CNTNAP1	Down in HU							CENPN	Up in HIV			AC092794.2	Up in HIV
				AL356481.3	Down in HU			TLE5	Down in HU							FNBP1P1	Up in HIV			AC104046.1	Up in HIV
				AC089984.2	Down in HU			PPP1R3D	Down in HU							TIMM21	Up in HIV			AC087276.1	Up in HIV
				KCNH2	Down in HU			LRRC29	Down in HU							BCS1L	Up in HIV			FCF1P1	Up in HIV
				ENSG00000204396	Down in HU			DDX12P	Down in HU							AC104791.2	Up in HIV			MED8-AS1	Up in HIV
				BRIP1	Down in HU			MAPK7	Down in HU							LNX1	Up in HIV			MFSD1P1	Up in HIV
				AC002128.2	Down in HU			TUBA3D	Down in HU							LCLAT1	Up in HIV			COL9A2	Up in HIV
				NTNG2	Down in HU			STON1	Down in HU							RPP40	Up in HIV			AC114402.1	Up in HIV
				AC020656.2	Down in HU			TMX4	Down in HU							FAM86C1P	Up in HIV			AC007216.2	Up in HIV
				AC073957.3	Down in HU			AL031282.1	Down in HU							AC245140.2	Up in HIV			AL139353.2	Up in HIV
				EAF1-AS1	Down in HU			DENND10	Down in HU							SUB1P3	Up in HIV			MOK	Up in HIV
				MGC16275	Down in HU			ENSG00000186868	Down in HU							SNORD12C	Up in HIV			AD000864.1	Up in HIV
				RNU6-890P	Down in HU			ENSG00000174282	Down in HU							ENSG00000213588	Up in HIV			TRAJ46	Up in HIV
				TXLNB	Down in HU			GCNT4	Down in HU							COL9A2	Up in HIV			LAT	Up in HIV
				CRIP1	Down in HU			SLC26A1	Down in HU							ZNF470	Up in HIV			KDELR3	Up in HIV
				ATG9B	Down in HU			STK38	Down in HU							BRSK1	Up in HIV			AC005546.1	Up in HIV
				AC012615.1	Down in HU			LGALS3BP	Down in HU							ENSG00000275183	Up in HIV			PABPC4-AS1	Up in HIV
				TMEM229B	Down in HU			KIFC2	Down in HU							AC004540.2	Up in HIV			TRAJ29	Up in HIV
				H2AC20	Down in HU			BTN3A1	Down in HU							EARS2	Up in HIV			TUBB8P2	Up in HIV
				FANCG	Down in HU			LRFN1	Down in HU							CD79B	Up in HIV			SHMT1P1	Up in HIV
				GPC1	Down in HU			RETREG2	Down in HU							LCMT2	Up in HIV			AL158825.2	Up in HIV
				SLC35E2A	Down in HU			LINC00243	Down in HU							INPP1	Up in HIV			MPHOSPH6P1	Up in HIV
				AL590560.3	Down in HU			GPR157	Down in HU							AL513175.1	Up in HIV			TRAJ34	Up in HIV
				NPTXR	Down in HU			ENSG00000256576	Down in HU							GBP5	Up in HIV			ORC6	Up in HIV
				RN7SL481P	Down in HU			ENSG00000113504	Down in HU							JDP2	Up in HIV			AL139415.1	Up in HIV
				MAP3K21	Down in HU			PDXP	Down in HU							PRR22	Up in HIV			DACT1	Up in HIV
				NTN5	Down in HU			AC138207.8	Down in HU							PEX10	Up in HIV			AP000240.1	Up in HIV
				AC008267.3	Down in HU			CA11	Down in HU							AL049844.2	Up in HIV			AL008730.1	Up in HIV
				SMIM10L2A	Down in HU			CD72	Down in HU							SORD	Up in HIV			SNORA2A	Up in HIV
				NOXA1	Down in HU			MRPL10	Down in HU							NIP7	Up in HIV			AC004223.2	Up in HIV
				DISC1	Down in HU			ZNF236-DT	Down in HU							AL109618.1	Up in HIV			AL137127.1	Up in HIV
				IFI44	Down in HU			RAB37	Down in HU							KIAA0930	Up in HIV			AC016831.6	Up in HIV
				DIXDC1	Down in HU			MFSD3	Down in HU							AC026401.2	Up in HIV			AC007834.2	Up in HIV
				AC022400.7	Down in HU			HCN2	Down in HU							PRMT6	Up in HIV			OLMALINC	Up in HIV
				PLEKHG5	Down in HU			ZDHHC14	Down in HU							LYRM4	Up in HIV			TRAJ14	Up in HIV
				AC092652.2	Down in HU			CNN2	Down in HU							TUBB2A	Up in HIV			AC026401.2	Up in HIV
				MMP25-AS1	Down in HU			TPP1	Down in HU							ENSG00000277161	Up in HIV			SEC62-AS1	Up in HIV
				TAS2R5	Down in HU			SLC2A4RG	Down in HU							TSPYL5	Up in HIV			RPS2P48	Up in HIV
				AC104129.1	Down in HU			UCP2	Down in HU							TOMM40	Up in HIV			GLT8D2	Up in HIV
				DMTN	Down in HU			AL031600.1	Down in HU							CCNJ	Up in HIV			CCDC141	Up in HIV
				PEG13	Down in HU			ZADH2	Down in HU							AC124798.1	Up in HIV			AC134349.2	Up in HIV
				LINC00528	Down in HU			AC008875.2	Down in HU							CASZ1	Up in HIV			AC008760.1	Up in HIV
				AL136171.2	Down in HU			TNFAIP3	Down in HU							KCNN4	Up in HIV			FILIP1L	Up in HIV
				AL162231.2	Down in HU			AL683807.1	Down in HU							MAGEF1	Up in HIV			AC022973.4	Up in HIV
				AC005899.1	Down in HU			GIPR	Down in HU							ZNF189	Up in HIV			ENSG00000110987	Up in HIV
				C21ORF58	Down in HU			ANXA2R	Down in HU							FBXO6	Up in HIV			AL391834.1	Up in HIV
				ENSG00000162931	Down in HU			THEM4	Down in HU							SNX8	Up in HIV			AC132192.1	Up in HIV
				AC092117.1	Down in HU			KCNT1	Down in HU							ENSG00000211752	Up in HIV			AC009961.2	Up in HIV
				TRANK1	Down in HU			CPLANE2	Down in HU							AC112484.1	Up in HIV			AC004812.1	Up in HIV
				PLAC8	Down in HU			FBXO25	Down in HU							COA7	Up in HIV			AC027811.1	Up in HIV
				RDH10	Down in HU			ADAMTSL5	Down in HU							BOLA2B	Up in HIV			CD3EAP	Up in HIV
				SIT1	Down in HU			AMOT	Down in HU							TMPRSS3	Up in HIV			AC078785.2	Up in HIV
				FBLN5	Down in HU			EPHX1	Down in HU							BCCIP	Up in HIV			AC067945.2	Up in HIV
				LINC00339	Down in HU			THAP11	Down in HU							CCNI2	Up in HIV			AC135977.1	Up in HIV
				SYTL1	Down in HU			TRIM62	Down in HU							SPTSSA	Up in HIV			AC110998.1	Up in HIV
				SELPLG	Down in HU			GTF2IRD1	Down in HU							AC104447.1	Up in HIV			CXORF21	Up in HIV
				ITGB2-AS1	Down in HU			TGFB1	Down in HU							MYDGF	Up in HIV			MAGOHB	Up in HIV
				ANO8	Down in HU			BICRAL	Down in HU							EEF2KMT	Up in HIV			FNBP1P1	Up in HIV
				PAICSP1	Down in HU			RGMB	Down in HU							ROBO3	Up in HIV			AC015871.6	Up in HIV
				LINC00540	Down in HU			FLI1	Down in HU							ZNHIT6	Up in HIV			AC009716.1	Up in HIV
				CAPS2	Down in HU			MYADM	Down in HU							DBNDD2	Up in HIV			ENSG00000271447	Up in HIV
				RTP4	Down in HU			MHENCR	Down in HU							LLPHP3	Up in HIV			ACAP2-IT1	Up in HIV
				FAM78A	Down in HU			CYB5RL	Down in HU							PFKFB3	Up in HIV			AC015982.1	Up in HIV
				C16ORF54	Down in HU			ATP6V0E2	Down in HU							RHBDD1	Up in HIV			SIAH2-AS1	Up in HIV
				TMEM107	Down in HU			MAP3K6	Down in HU							TIMM13	Up in HIV			ACKR4	Up in HIV
				SNTA1	Down in HU			GLMP	Down in HU							RND1	Up in HIV			HSF5	Up in HIV
				LINC00205	Down in HU			TM7SF2	Down in HU							ENSG00000023191	Up in HIV			TSPAN13	Up in HIV
				TMEM86A	Down in HU			SEMA4B	Down in HU							PTRH2	Up in HIV			AC025165.5	Up in HIV
				LEPROTL1	Down in HU			TBC1D5	Down in HU							SLC5A6	Up in HIV			EPHX2	Up in HIV
				BTN3A1	Down in HU			MAGI3	Down in HU							NDC1	Up in HIV			SPDYE3	Up in HIV
				AL021707.8	Down in HU			DGLUCY	Down in HU							MRPS35	Up in HIV			AC011405.1	Up in HIV
				DDX60	Down in HU			CPTP	Down in HU							FKRP	Up in HIV			AC010978.1	Up in HIV
				ENSG00000129757	Down in HU			ENSG00000157045	Down in HU							AL592301.1	Up in HIV			AL133243.2	Up in HIV
				CITED2	Down in HU			CHST14	Down in HU							ZNF844	Up in HIV			AC022272.1	Up in HIV
				AC015911.4	Down in HU			CD8B	Up in HIV							MOB3B	Up in HIV			AL035413.2	Up in HIV
				CREBL2	Down in HU			RSL24D1P6	Up in HIV							SIRPB1	Up in HIV			HSPD1P1	Up in HIV
				TMEM63A	Down in HU			FAR1-IT1	Up in HIV							NAT10	Up in HIV			AL358115.1	Up in HIV
				CLEC2B	Down in HU			ENSG00000273727	Up in HIV							QTRT2	Up in HIV			AP001107.4	Up in HIV
				PACS2	Down in HU			RNU6-118P	Up in HIV							PHYH	Up in HIV			AL096712.2	Up in HIV
				AC093525.9	Down in HU			RNU7-57P	Up in HIV							ENSG00000085231	Up in HIV			MTHFD2L	Up in HIV
				ENSG00000184584	Down in HU			AL354733.3	Up in HIV							ZNF629	Up in HIV			MRPL1	Up in HIV
				AC104532.2	Down in HU			TRAJ36	Up in HIV							TMED1	Up in HIV			EP300-AS1	Up in HIV
				TMEM169	Down in HU			TRAJ17	Up in HIV							ZNF268	Up in HIV			SUGT1P3	Up in HIV
				DNAJC4	Down in HU			AC092794.2	Up in HIV							RN7SL192P	Up in HIV			TRAJ21	Up in HIV
				NARF	Down in HU			LINC00310	Up in HIV							CDK4	Up in HIV			ASTL	Up in HIV
				PXN	Down in HU			AP001628.1	Up in HIV							DHX37	Up in HIV			AF129075.1	Up in HIV
				ADAMTS10	Down in HU			AC097634.1	Up in HIV							TIMM8B	Up in HIV			AC117503.2	Up in HIV
				MAD1L1	Down in HU			MICU3	Up in HIV							PLEKHG4	Up in HIV			AC018462.1	Up in HIV
				CACNA2D2	Down in HU			MACIR	Up in HIV							HNRNPKP2	Up in HIV			UBBP4	Up in HIV
				E2F3P1	Down in HU			ZBTB46	Up in HIV							PDE4A	Up in HIV			GFI1	Up in HIV
				AL080317.2	Down in HU			ZNF711	Up in HIV							AL035413.2	Up in HIV			AC016831.1	Up in HIV
				MXI1	Down in HU			FILIP1L	Up in HIV							SPRY2	Up in HIV			STAP2	Up in HIV
				CREBRF	Down in HU			BATF3	Up in HIV							ALYREF	Up in HIV			AL136115.2	Up in HIV
				KIF22	Down in HU			CCDC168	Up in HIV							ANKRD13B	Up in HIV			AL954705.1	Up in HIV
				DLG3	Down in HU			AC134349.2	Up in HIV							EPHX2	Up in HIV			TMIGD2	Up in HIV
				WAKMAR2	Down in HU			AC092798.1	Up in HIV							ZNF37A	Up in HIV			SCFD2	Up in HIV
				PAQR4	Down in HU			AP001350.1	Up in HIV							TAF4B	Up in HIV			AC127024.8	Up in HIV
				AL353622.1	Down in HU			FRMD6	Up in HIV							AP001107.4	Up in HIV			AC092120.3	Up in HIV
				AL683807.1	Down in HU			AC093788.1	Up in HIV							PSME2P2	Up in HIV			NUDCD1	Up in HIV
				PCSK4	Down in HU			CHML	Up in HIV							TPM3P8	Up in HIV			PFKFB2	Up in HIV
				SPEF2	Down in HU			TRAJ31	Up in HIV							GPR153	Up in HIV			TRAJ37	Up in HIV
				OSMR	Down in HU			DACT1	Up in HIV							RAB34	Up in HIV			STAT1	Up in HIV
				AL137779.2	Down in HU			SCFD2	Up in HIV							TYW3	Up in HIV			COMMD1	Up in HIV
				AC022007.1	Down in HU			FSBP	Up in HIV							NIPSNAP3A	Up in HIV			C22ORF34	Up in HIV
				PAM	Down in HU			RNU6-1048P	Up in HIV							GTF3C6	Up in HIV			TRAJ22	Up in HIV
				SFXN3	Down in HU			ADTRP	Up in HIV							STIP1P3	Up in HIV			NEXN	Up in HIV
				CYBA	Down in HU			AP001178.2	Up in HIV							C11ORF95	Up in HIV			AC018445.3	Up in HIV
				NR1D2	Down in HU			AJ011931.2	Up in HIV							IQCG	Up in HIV			ENSG00000283418	Up in HIV
				TLDC2	Down in HU			AC135977.1	Up in HIV							AC068700.1	Up in HIV			LSMEM1	Up in HIV
				AP000347.1	Down in HU			ENSG00000248334	Up in HIV							DSE	Up in HIV			YY2	Up in HIV
				AP001107.1	Down in HU			VPS9D1-AS1	Up in HIV							TSPAN33	Up in HIV			IL4	Up in HIV
				SLFN13	Down in HU			GK-AS1	Up in HIV							BCL2L11	Up in HIV			POLR1C	Up in HIV
				AL031600.1	Down in HU			ENSG00000242338	Up in HIV							AC093890.1	Up in HIV			SNORD104	Up in HIV
				LCA5L	Down in HU			GCSH	Up in HIV							TUBBP2	Up in HIV			ENSG00000201785	Up in HIV
				SLC9A9	Down in HU			ICA1L	Up in HIV							RRS1	Up in HIV			ENSG00000232757	Up in HIV
				AC009283.1	Down in HU			AC024588.1	Up in HIV							TIMM23	Up in HIV			GTF2H3	Up in HIV
				TMC6	Down in HU			ENSG00000276070	Up in HIV							PUS1	Up in HIV			VBP1	Up in HIV
				HERPUD2	Down in HU			TMEM97	Up in HIV							TTC4	Up in HIV			RBM8B	Up in HIV
				PACS1	Down in HU			GFI1	Up in HIV							NRIP1	Up in HIV			AC011247.1	Up in HIV
				ABTB1	Down in HU			PFDN4	Up in HIV							RBM8B	Up in HIV			ENSG00000247095	Up in HIV
				IDUA	Down in HU			AL049844.2	Up in HIV							SLC31A1	Up in HIV			AL132996.1	Up in HIV
				AKIP1	Down in HU			AC090181.2	Up in HIV							CHSY1	Up in HIV			AC005632.3	Up in HIV
				RAB37	Down in HU			TMSB15B-AS1	Up in HIV							STOML2	Up in HIV			SNAPC1	Up in HIV
				REEP4	Down in HU			CBX2	Up in HIV							TUFM	Up in HIV			MDK	Up in HIV
				FAM111A	Down in HU			GABPB1	Up in HIV							HSD17B10	Up in HIV			GSN	Up in HIV
				AC111170.4	Down in HU			SERTAD2	Up in HIV							ENSG00000134333	Up in HIV			Z93020.1	Up in HIV
				ZDHHC14	Down in HU			USP6NL	Up in HIV							AD000864.1	Up in HIV			TSACC	Up in HIV
				LAG3	Down in HU			LCA5	Up in HIV							GSPT2	Up in HIV			KCNJ11	Up in HIV
				LMTK3	Down in HU			POP1	Up in HIV							ACOXL	Up in HIV			SQLE	Up in HIV
				ISG20	Down in HU			GBE1	Up in HIV							DDHD1	Up in HIV			AL138787.2	Up in HIV
				AC025171.3	Down in HU			CCND1	Up in HIV							GRWD1	Up in HIV			CUEDC1	Up in HIV
				THEM6	Down in HU			ENSG00000277161	Up in HIV							TPI1	Up in HIV			ETS2	Up in HIV
				PRKCE	Down in HU			MPP6	Up in HIV							AC004687.1	Up in HIV			SNORD17	Up in HIV
				PPP2R5C	Down in HU			ENSG00000110987	Up in HIV							NSDHL	Up in HIV			AC090953.1	Up in HIV
				LINC00921	Down in HU			CEP41	Up in HIV							MARCHF3	Up in HIV			AC007610.4	Up in HIV
				ENSG00000184640	Down in HU			HMGCS1	Up in HIV							DCAF4	Up in HIV			ENSG00000205571	Up in HIV
				ENSG00000223865	Down in HU			SNORD100	Up in HIV							AC012313.5	Up in HIV			ULBP2	Up in HIV
				ANXA2R	Down in HU			AL121787.1	Up in HIV							C9ORF64	Up in HIV			AL158207.2	Up in HIV
				TMX4	Down in HU			BZW2	Up in HIV							AC008760.1	Up in HIV			SNORD11	Up in HIV
				AL031282.1	Down in HU			SLC39A14	Up in HIV							CD74	Up in HIV			CHML	Up in HIV
				PFN1P6	Down in HU			LRP5	Up in HIV							PSMB2	Up in HIV			AC019226.1	Up in HIV
				HMGB3P4	Down in HU			AC022272.1	Up in HIV							FKBP4	Up in HIV			VRK2	Up in HIV
				MAP10	Up in HIV			LUCAT1	Up in HIV							GRPEL1	Up in HIV			AC124283.3	Up in HIV
				CD8B	Up in HIV			EIF3J	Up in HIV							GTF2H5	Up in HIV			FERP1	Up in HIV
				AP002449.1	Up in HIV			POLR3B	Up in HIV							ALKBH2	Up in HIV			AL035448.1	Up in HIV
				AC099677.1	Up in HIV			COMMD1	Up in HIV							EDAR	Up in HIV			ENSG00000248334	Up in HIV
				AL606834.2	Up in HIV			MTND1P23	Up in HIV							ENSG00000111846	Up in HIV			AC124283.2	Up in HIV
				DTWD2	Up in HIV			UBBP4	Up in HIV							MPDU1	Up in HIV			AC118553.2	Up in HIV
				AC107027.3	Up in HIV			RNF144A-AS1	Up in HIV							EEF1AKMT4	Up in HIV			AP001469.2	Up in HIV
				OR10G2	Up in HIV			HNRNPUP1	Up in HIV							NOL6	Up in HIV			AC099340.1	Up in HIV
				FAR1-IT1	Up in HIV			CORO1C	Up in HIV							ALG5	Up in HIV			RNU7-61P	Up in HIV
				KCTD1	Up in HIV			TRIAP1	Up in HIV							MRPL15	Up in HIV			CRNDE	Up in HIV
				SHD	Up in HIV			CDH24	Up in HIV							LRPPRC	Up in HIV			MPP6	Up in HIV
				LNX1	Up in HIV			TRAV2	Up in HIV							SH3BP2	Up in HIV			ENSG00000242338	Up in HIV
				CECR7	Up in HIV			P2RX5	Up in HIV							LAT2	Up in HIV			AC004490.1	Up in HIV
				SAMD9L	Up in HIV			NUS1	Up in HIV							NAA20	Up in HIV			RNU6-539P	Up in HIV
				RNLS	Up in HIV			HOOK1	Up in HIV							PRKAR1B	Up in HIV			SYNCRIP	Up in HIV
				ENSG00000187867	Up in HIV			DCAF13	Up in HIV							SCFD2	Up in HIV			AL353796.1	Up in HIV
				INTS6P1	Up in HIV			AC006449.6	Up in HIV							HSPA7	Up in HIV			MAGOH	Up in HIV
				CCDC168	Up in HIV			GTF2H3	Up in HIV							PSMD1	Up in HIV			NUP35	Up in HIV
				MTCO2P2	Up in HIV			AC027811.1	Up in HIV							ODC1	Up in HIV			EIF3J	Up in HIV
				INPP1	Up in HIV			TWISTNB	Up in HIV							CCT7	Up in HIV			MARCHF3	Up in HIV
				SNHG11	Up in HIV			SMIM15	Up in HIV							RCL1	Up in HIV			CIITA	Up in HIV
				KLHDC7B	Up in HIV			MDK	Up in HIV							ZMIZ1	Up in HIV			CHKA	Up in HIV
				FBP1	Up in HIV			CCT3	Up in HIV							TOMM22	Up in HIV			AL356057.1	Up in HIV
				HAPLN3	Up in HIV			LAT	Up in HIV							TPCN2	Up in HIV			RNU7-75P	Up in HIV
				AC090181.2	Up in HIV			TMA16	Up in HIV							HTR2B	Up in HIV			AP001020.3	Up in HIV
				MAMDC4	Up in HIV			LIG4	Up in HIV							THOC6	Up in HIV			SNORA71B	Up in HIV
				BBS5	Up in HIV			TIMM8A	Up in HIV							NFIX	Up in HIV			MIR186	Up in HIV
				BAIAP2	Up in HIV			HSD17B12	Up in HIV							AL121787.1	Up in HIV			BZW1P2	Up in HIV
				FZD6	Up in HIV			MORN2	Up in HIV							TMEM163	Up in HIV			GNL2	Up in HIV
				AC008982.2	Up in HIV			PVRIG	Up in HIV							DOC2GP	Up in HIV			UBLCP1	Up in HIV
				AC027811.1	Up in HIV			AC010336.7	Up in HIV							AC144652.1	Up in HIV			SLAMF7	Up in HIV
				ZNF613	Up in HIV			HSPA9	Up in HIV							PLOD1	Up in HIV			GK3P	Up in HIV
				AL353807.5	Up in HIV			PPAT	Up in HIV							KLF5	Up in HIV			SIRPB1	Up in HIV
				GBP5	Up in HIV			CTNNAL1	Up in HIV							MRPL12	Up in HIV			P4HA1	Up in HIV
				LANCL2	Up in HIV			NOC3L	Up in HIV							KCNQ5	Up in HIV			RPP40	Up in HIV
				AC243562.1	Up in HIV			ZNF518A	Up in HIV							ITPRIPL2	Up in HIV			AC009812.3	Up in HIV
				EIF1AXP1	Up in HIV			DDHD1	Up in HIV							NEFH	Up in HIV			DCUN1D5	Up in HIV
				TRUB1	Up in HIV			RPL36A	Up in HIV							ADGRG5	Up in HIV			MTND5P11	Up in HIV
				ENSG00000275183	Up in HIV			PRDX4	Up in HIV							AC126474.2	Up in HIV			AC113143.1	Up in HIV
				ENSG00000248334	Up in HIV			SELENOI	Up in HIV							RNVU1-15	Up in HIV			C1S	Up in HIV
				TRAV34	Up in HIV			EFNA1	Up in HIV							ZNF667-AS1	Up in HIV			SNORD100	Up in HIV
				DTX4	Up in HIV			GEN1	Up in HIV							AC022726.2	Up in HIV			AC067931.1	Up in HIV
				AC104118.1	Up in HIV			RPL26P27	Up in HIV							KLHL13	Up in HIV			EDAR	Up in HIV
				HIVEP3	Up in HIV			ARMCX1	Up in HIV							STAP2	Up in HIV			AC011676.1	Up in HIV
				ARMC5	Up in HIV			TRAV34	Up in HIV							AC002091.1	Up in HIV			GK-AS1	Up in HIV
				KLHL15	Up in HIV			AC024940.5	Up in HIV							ENSG00000196126	Up in HIV			AC020931.1	Up in HIV
				ZNF347	Up in HIV			CXORF21	Up in HIV							TRDC	Up in HIV			PNPLA3	Up in HIV
				POTEE	Up in HIV			MIR573	Up in HIV							PLEK2	Up in HIV			EPAS1	Up in HIV
				RGS3	Up in HIV			AC004490.1	Up in HIV							SOCS6	Up in HIV			NME2P1	Up in HIV
				PEX10	Up in HIV			WDR17	Up in HIV							KLHDC7B	Up in HIV			SLC12A8	Up in HIV
				GDAP1	Up in HIV			AC117503.2	Up in HIV							AC117503.2	Up in HIV			AL157871.3	Up in HIV
				FAM86C2P	Up in HIV			MOCS1	Up in HIV							AC100803.4	Up in HIV			CD302	Up in HIV
				ENSG00000211752	Up in HIV			AL353804.1	Up in HIV							AC008735.1	Up in HIV			FOXP1-AS1	Up in HIV
				FBXO6	Up in HIV			PACSIN3	Up in HIV							GSN	Up in HIV			AC087620.1	Up in HIV
				IRF1	Up in HIV			AP001189.1	Up in HIV							AC009032.1	Up in HIV			AL606534.1	Up in HIV
				MAGED1	Up in HIV			ENSG00000211753	Up in HIV							EDN1	Up in HIV			AC010727.1	Up in HIV
				FKRP	Up in HIV			AC011330.2	Up in HIV							AL356653.1	Up in HIV			CLEC11A	Up in HIV
				AL035411.1	Up in HIV			EDN1	Up in HIV							AC106865.2	Up in HIV			HMGN1P8	Up in HIV
				NBN	Up in HIV			ENSG00000165125	Up in HIV							PKMP1	Up in HIV			RSF1-IT1	Up in HIV
				GPER1	Up in HIV			CLEC11A	Up in HIV							AC012368.2	Up in HIV			ENSG00000165125	Up in HIV
				ZNF485	Up in HIV			ARRDC4	Up in HIV							CNTF	Up in HIV			CTBP2	Up in HIV
				AL121787.1	Up in HIV			AC093663.2	Up in HIV							AC112907.3	Up in HIV			RNU6-190P	Up in HIV
				COL9A2	Up in HIV			DMXL2	Up in HIV							AL031005.1	Up in HIV			SNORD46	Up in HIV
				MARCHF3	Up in HIV			AL390719.3	Up in HIV							CD109	Up in HIV			ARNTL2	Up in HIV
				SETMAR	Up in HIV			CCR12P	Up in HIV							ACP5	Up in HIV			DDIAS	Up in HIV
				AC007996.1	Up in HIV			AP002449.1	Up in HIV							GPER1	Up in HIV			KLHL13	Up in HIV
				NR4A2	Up in HIV			ZNF667-AS1	Up in HIV							ENSG00000196497	Up in HIV			ENSG00000204577	Up in HIV
				PRMT6	Up in HIV			AC010761.4	Up in HIV							AC073283.1	Up in HIV			AL133343.2	Up in HIV
				CD79B	Up in HIV			SLC7A7	Up in HIV							AC078785.2	Up in HIV			ACOXL	Up in HIV
				PRKAR1B	Up in HIV			AC022726.2	Up in HIV							AP001107.6	Up in HIV			LRRC70	Up in HIV
				CISH	Up in HIV			AL358115.1	Up in HIV							ENSG00000184956	Up in HIV			IDO1	Up in HIV
				HNRNPKP2	Up in HIV			ZNF662	Up in HIV							B4GALNT1	Up in HIV			ZNF300	Up in HIV
				FASN	Up in HIV			CYP1A1	Up in HIV							C6ORF223	Up in HIV			AC104791.2	Up in HIV
				FNBP1P1	Up in HIV			AL157871.2	Up in HIV							AC116347.1	Up in HIV			AC114939.1	Up in HIV
				PHF5CP	Up in HIV			AC016245.2	Up in HIV							AC067930.5	Up in HIV			AC090617.5	Up in HIV
				TIMM21	Up in HIV			RNU5A-1	Up in HIV							AC012513.3	Up in HIV			SLC6A9	Up in HIV
				CYC1	Up in HIV			AF127577.6	Up in HIV							P2RX7	Up in HIV			SNORD69	Up in HIV
				ENSG00000182325	Up in HIV			SLC11A1	Up in HIV							IL3RA	Up in HIV			HSPE1P27	Up in HIV
				KCNQ5	Up in HIV			AC090617.5	Up in HIV							AL358115.1	Up in HIV			OSM	Up in HIV
				ENSG00000211753	Up in HIV			ST14	Up in HIV							SIK1	Up in HIV			GCK	Up in HIV
				SNORD19	Up in HIV			GRIK5	Up in HIV							AC015871.6	Up in HIV			TNFSF11	Up in HIV
				SUB1P3	Up in HIV			FES	Up in HIV							COPZ2	Up in HIV			TNFSF4	Up in HIV
				CD109	Up in HIV			SULF2	Up in HIV							DNAJA1P3	Up in HIV			AC026362.2	Up in HIV
				NQO1	Up in HIV			DAB2	Up in HIV							POTEE	Up in HIV			AC097460.2	Up in HIV
				ZNF677	Up in HIV			FCGR2B	Up in HIV							AC004812.1	Up in HIV			HSPE1P11	Up in HIV
				FASLG	Up in HIV			FCGR3A	Up in HIV							MOCS1	Up in HIV			AC008498.2	Up in HIV
				ISOC2	Up in HIV			HSPA7	Up in HIV							AC009088.1	Up in HIV			ENSG00000145506	Up in HIV
				ZNF239	Up in HIV			HMOX1	Up in HIV							ECHDC3	Up in HIV			NLRC4	Up in HIV
				CCDC71L	Up in HIV			OLR1	Up in HIV							ASCL2	Up in HIV			JUP	Up in HIV
				FRMD6	Up in HIV			VCAN	Up in HIV							MAP1A	Up in HIV			SRC	Up in HIV
				NIPSNAP3A	Up in HIV			HK3	Up in HIV							RIPK4	Up in HIV			FBP1	Up in HIV
				GOLGA2P7	Up in HIV			NRCAM	Up in HIV							NME2P1	Up in HIV			LAMB2	Up in HIV
				NOL6	Up in HIV			TBC1D9	Up in HIV							ZNF469	Up in HIV			TMEM132A	Up in HIV
				TPCN2	Up in HIV			AP000547.3	Up in HIV							AC046143.1	Up in HIV			AC010746.1	Up in HIV
				KIAA0930	Up in HIV			FCGR2C	Up in HIV							FKBP14-AS1	Up in HIV			HSPA7	Up in HIV
				ARMCX2	Up in HIV			STAB1	Up in HIV							TMEM117	Up in HIV			TMEM150B	Up in HIV
				ENSG00000100911	Up in HIV			FZD1	Up in HIV							SMARCA1	Up in HIV			SLC49A3	Up in HIV
				FUCA1	Up in HIV			GPNMB	Up in HIV							GCK	Up in HIV			ARHGAP22	Up in HIV
				QTRT2	Up in HIV			MS4A14	Up in HIV							TNFSF11	Up in HIV			AC099344.3	Up in HIV
				NRIP1	Up in HIV			RPL17	Up in HU							AL139415.1	Up in HIV			SPR	Up in HIV
				ALDH1B1	Up in HIV			Z83840.1	Up in HU							AC245297.1	Up in HIV			KREMEN1	Up in HIV
				IFRD1	Up in HIV			AC009299.2	Up in HU							RAPGEF3	Up in HIV			LINC01504	Up in HIV
				C11ORF95	Up in HIV			HMGN1P36	Up in HU							AREG	Up in HIV			SPRY2	Up in HIV
				GFI1	Up in HIV			RAN	Up in HU							RXFP4	Up in HIV			PLXNB2	Up in HIV
				MRPS23	Up in HIV			RRP12	Up in HU							AC005264.1	Up in HIV			AC108727.1	Up in HIV
				AL049844.2	Up in HIV			AC090948.1	Up in HU							SNORD101	Up in HIV			PAPLN	Up in HIV
				GNPNAT1	Up in HIV			AC099811.1	Up in HU							AC017104.2	Up in HIV			ZNF667-AS1	Up in HIV
				ZNF37A	Up in HIV			PDZD2	Up in HU							RAB1AP1	Up in HIV			ADORA2B	Up in HIV
				MECR	Up in HIV			PBX4	Up in HU							CA6	Up in HIV			ASCL2	Up in HIV
				MPDU1	Up in HIV			AC016949.1	Up in HU							CXCL10	Up in HIV			ENSG00000201944	Up in HIV
				ZNF629	Up in HIV			SNX10	Up in HU							AL035448.1	Up in HIV			MPPED2	Up in HIV
				SIK1	Up in HIV			AL031778.1	Up in HU							AC126474.1	Up in HIV			ENSG00000252975	Up in HIV
				EDN1	Up in HIV			AP003352.1	Up in HU							ENSG00000275302	Up in HIV			LAMC1	Up in HIV
				HMGCS1	Up in HIV			AC099811.5	Up in HU							CD300C	Up in HIV			AC011978.2	Up in HIV
				HSD17B10	Up in HIV			NBEA	Up in HU							AC137894.1	Up in HIV			SNORD53B	Up in HIV
				GTF3C6	Up in HIV			CD82	Up in HU							ANKRD36BP2	Up in HIV			AP000547.3	Up in HIV
				GPRASP2	Up in HIV			VMP1	Up in HU							FBP1	Up in HIV			AC117503.5	Up in HIV
				SLC9B2	Up in HIV			DDX10	Up in HU							PAPLN	Up in HIV			CDCP1	Up in HIV
				AC012368.2	Up in HIV			DNAJC2	Up in HU							SHB	Up in HIV			ENSG00000278818	Up in HIV
				UBA5	Up in HIV			CPB2-AS1	Up in HU							ZNF385A	Up in HIV			AL391863.2	Up in HIV
				PPAT	Up in HIV			ZFP36L1	Up in HU							AK4	Up in HIV			AJ011931.2	Up in HIV
				LCLAT1	Up in HIV			NHP2	Up in HU							CNIH2	Up in HIV			LINC01684	Up in HIV
				AP001107.4	Up in HIV			AL009174.1	Up in HU							AC011317.1	Up in HIV			MYBPC3	Up in HIV
				ETS2	Up in HIV			RPL6	Up in HU							DNMT3B	Up in HIV			ARC	Up in HIV
				LRPPRC	Up in HIV			BZW1	Up in HU							HK3	Up in HIV			AL118556.2	Up in HIV
				RCL1	Up in HIV			DDX47	Up in HU							CD33	Up in HIV			RNU6-1149P	Up in HIV
				HOOK1	Up in HIV			PARK7	Up in HU							LAMB2	Up in HIV			IL10	Up in HIV
				ZNF614	Up in HIV			Z99572.1	Up in HU							OLR1	Up in HIV			DNMT3B	Up in HIV
				PGBD4	Up in HIV			ECE1	Up in HU							AC015720.2	Up in HIV			CYP1A1	Up in HIV
				SCFD2	Up in HIV			NIFK	Up in HU							ENSG00000145506	Up in HIV			AP000942.5	Up in HIV
				RIPK4	Up in HIV			SMC5	Up in HU							MNDA	Up in HIV			PLBD1	Up in HIV
				JARID2	Up in HIV			BAG2	Up in HU							SPRED1	Up in HIV			TPTEP1	Up in HIV
				LIG4	Up in HIV			SCARB1	Up in HU							FCGR2B	Up in HIV			IL21-AS1	Up in HIV
				PDLIM7	Up in HIV			RPP40	Up in HU							CXCL9	Up in HIV			BLNK	Up in HIV
				CDH24	Up in HIV			ENSG00000205571	Up in HU							FZD1	Up in HIV			ENSG00000074660	Up in HIV
				BZW2	Up in HIV			AMD1	Up in HU							SLC49A3	Up in HIV			HBEGF	Up in HIV
				TTYH3	Up in HIV			AL355075.6	Up in HU							LINC01684	Up in HIV			YES1P1	Up in HIV
				TYW3	Up in HIV			COL27A1	Up in HU							MMP19	Up in HIV			PCDH9	Up in HIV
				DCAF13	Up in HIV			SNHG15	Up in HU							HSD11B2	Up in HIV			SLC11A1	Up in HIV
				ASTL	Up in HIV			ENSG00000201217	Up in HU							FCGR2C	Up in HIV			NFAM1	Up in HIV
				ASCL2	Up in HIV			SUMO4	Up in HU							IFI30	Up in HIV			CBFA2T3	Up in HIV
				CD69	Up in HIV			KATNBL1	Up in HU							FCGR3A	Up in HIV			SULF2	Up in HIV
				LUCAT1	Up in HIV			CD69	Up in HU							CDCP1	Up in HIV			AC100803.4	Up in HIV
				CCDC58	Up in HIV			URB2	Up in HU							ME3	Up in HIV			VMO1	Up in HIV
				AC009812.3	Up in HIV			MOK	Up in HU							CLEC4E	Up in HIV			ANPEP	Up in HIV
				PRMT5	Up in HIV			DNAJB4	Up in HU							ZNF667	Up in HIV			CD276	Up in HIV
				MRPS35	Up in HIV			AF131216.1	Up in HU							MYBPC3	Up in HIV			P2RX1	Up in HIV
				C17ORF49	Up in HIV			ATP5MC1	Up in HU							SLC37A2	Up in HIV			SLC37A2	Up in HIV
				BCS1L	Up in HIV			HSP90AA1	Up in HU							CARD9	Up in HIV			PAX5	Up in HIV
				PSME2P2	Up in HIV			AC136475.10	Up in HU							CST3	Up in HIV			CD300C	Up in HIV
				MORN2	Up in HIV			AC136475.3	Up in HU							DAGLA	Up in HIV			ENSG00000227262	Up in HIV
				BCCIP	Up in HIV			SNORA71B	Up in HU							CYP1A1	Up in HIV			LTBR	Up in HIV
				TIMM23	Up in HIV			TRAJ16	Up in HU							AC090559.1	Up in HIV			FCER1G	Up in HIV
				MRPL51	Up in HIV			MTHFD2	Up in HU							MS4A14	Up in HIV			CD33	Up in HIV
				DCUN1D5	Up in HIV			ACSL1	Up in HU							KREMEN1	Up in HIV			ENSG00000244482	Up in HIV
				IL32	Up in HIV			CCT5	Up in HU							C15ORF48	Up in HIV			HK3	Up in HIV
				ZNHIT6	Up in HIV			AL158055.1	Up in HU							CSF2RA	Up in HIV			FCGR3A	Up in HIV
				LYRM4	Up in HIV			MAGOH	Up in HU							CBFA2T3	Up in HIV			TNS1	Up in HIV
				RN7SL192P	Up in HIV			LMNB2	Up in HU							TRIM36	Up in HIV			CST3	Up in HIV
				SLC5A6	Up in HIV			BMF	Up in HU							ALDH3B1	Up in HIV			FCGR2B	Up in HIV
				GPR153	Up in HIV			TOMM5	Up in HU							AC090617.5	Up in HIV			C15ORF48	Up in HIV
				ZNF711	Up in HIV			RPL7P15	Up in HU							ENSG00000177706	Up in HIV			MNDA	Up in HIV
				AF127577.6	Up in HIV			CTNND1	Up in HU							PELATON	Up in HIV			C5AR1	Up in HIV
				NSDHL	Up in HIV			AL672207.1	Up in HU							P2RX1	Up in HIV			IL1RN	Up in HIV
				C19ORF48	Up in HIV			AC107884.1	Up in HU							FCN1	Up in HIV			CD300E	Up in HIV
				ICA1L	Up in HIV			DNAJC25	Up in HU							NFAM1	Up in HIV			NCF1B	Up in HIV
				ZNF442	Up in HIV			ADPRH	Up in HU							ARC	Up in HIV			FZD1	Up in HIV
				NRAS	Up in HIV			AL132656.4	Up in HU							MITF	Up in HIV			SLC8A1	Up in HIV
				ZNF416	Up in HIV			HILPDA	Up in HU							CLEC7A	Up in HIV			PTGS1	Up in HIV
				SCARB1	Up in HIV			SRGN	Up in HU							RAB32	Up in HIV			HMOX1	Up in HIV
				NUP188	Up in HIV			TRIP10	Up in HU							FOXJ1	Up in HIV			ARHGEF10L	Up in HIV
				RPP25	Up in HIV			TNFAIP8	Up in HU							ENSG00000131042	Up in HIV			ENSG00000177706	Up in HIV
				STOML2	Up in HIV			AC018816.1	Up in HU							MCEMP1	Up in HIV			ST14	Up in HIV
				ENSG00000085231	Up in HIV			NETO2	Up in HU							ENSG00000197249	Up in HIV			VCAN	Up in HIV
				ADGRE5	Up in HIV			ENSG00000100628	Up in HU							ADAP2	Up in HIV			SLC7A11-AS1	Up in HIV
				EEF2KMT	Up in HIV			ITM2C	Up in HU							HNMT	Up in HIV			GAS2L3	Up in HIV
				MOK	Up in HIV			TWNK	Up in HU							PLAU	Up in HIV			SIGLEC10	Up in HIV
				PDSS1	Up in HIV			ENSG00000201785	Up in HU							BHLHE41	Up in HIV			MS4A14	Up in HIV
				TUFM	Up in HIV			SNORD104	Up in HU							IDO1	Up in HIV			FCGR2C	Up in HIV
				FAM241A	Up in HIV			SIAH2	Up in HU							TDRD6	Up in HIV			TMEM51	Up in HIV
				TMEM208	Up in HIV			HVCN1	Up in HU							CD300LF	Up in HIV			CD86	Up in HIV
				CD27	Up in HIV			TNFRSF12A	Up in HU							ARHGEF10L	Up in HIV			PLAU	Up in HIV
				B4GALT5	Up in HIV			DDIT4	Up in HU							IL6	Up in HIV			SEMA3C	Up in HIV
				TIMM10	Up in HIV			BATF	Up in HU							MMP1	Up in HIV			GPR84	Up in HIV
				ZNF268	Up in HIV			EPHB4	Up in HU							SPINK1	Up in HIV			PMP22	Up in HIV
				EDAR	Up in HIV			AC095055.1	Up in HU							TLR4	Up in HIV			FCN1	Up in HIV
				QTRT1	Up in HIV			SLC6A6	Up in HU							ENSG00000129951	Up in HIV			PELATON	Up in HIV
				DOT1L	Up in HIV			NT5DC3	Up in HU							IL22	Up in HIV			OLR1	Up in HIV
				PPIAP22	Up in HIV			AC004706.3	Up in HU							CD58	Up in HU			CD300LF	Up in HIV
				PSMC1P1	Up in HIV			FTLP2	Up in HU							FRMD6	Up in HU			ENSG00000239998	Up in HIV
				CCNJ	Up in HIV			DNAJB5	Up in HU							BX842570.1	Up in HU			CLEC4E	Up in HIV
				PNPLA4	Up in HIV			PSMA6	Up in HU							CCDC71L	Up in HU			BHLHE41	Up in HIV
				SUB1P4	Up in HIV			MTHFD2L	Up in HU							PLCE1	Up in HU			IL22	Up in HIV
				AC012313.5	Up in HIV			AC018628.2	Up in HU							FAM241A	Up in HU			PDCD2L	Up in HU
				SMARCA1	Up in HIV			ENSG00000114529	Up in HU							MRPL3	Up in HU			TMPRSS3	Up in HU
				AL445933.1	Up in HIV			AC100821.1	Up in HU							VRK2	Up in HU			GAS5-AS1	Up in HU
				BCL2L1-AS1	Up in HIV			NMB	Up in HU							SPDYE3	Up in HU			GABPB1	Up in HU
				CCR12P	Up in HIV			RORC	Up in HU							GMFB	Up in HU			RAB21	Up in HU
				AC144652.1	Up in HIV			KLF5	Up in HU							JUNB	Up in HU			SKIL	Up in HU
				KCTD12	Up in HIV			PNPLA4	Up in HU							ACSL4	Up in HU			AL136988.2	Up in HU
				AP003108.4	Up in HIV			KCNB1	Up in HU							PPP4R1L	Up in HU			TRAJ20	Up in HU
				TUBB2A	Up in HIV			CD40	Up in HU							YIF1A	Up in HU			TRAJ16	Up in HU
				NCEH1	Up in HIV			AC022973.4	Up in HU							RNGTT	Up in HU			HMGN1P36	Up in HU
				AC093890.1	Up in HIV			AC012076.1	Up in HU							SEC61B	Up in HU			NFKBIZ	Up in HU
				POMC	Up in HIV			LAP3	Up in HU							AL034550.1	Up in HU			N4BP3	Up in HU
				SNORD101	Up in HIV			TLE1	Up in HU							EPB41L2	Up in HU			RPS10	Up in HU
				WNK3	Up in HIV			RN7SL4P	Up in HU							TXNDC17	Up in HU			TMEM97	Up in HU
				AC117503.2	Up in HIV			ENSG00000278250	Up in HU							GABPB1	Up in HU			ZNF280C	Up in HU
				CNTF	Up in HIV			SNRPE	Up in HU							BACH1-IT1	Up in HU			C1QBP	Up in HU
				PKMP1	Up in HIV			AL596214.1	Up in HU							TRAJ3	Up in HU			LYST	Up in HU
				TPM3P8	Up in HIV			AP001429.1	Up in HU							AC135178.4	Up in HU			ZNF542P	Up in HU
				KLHL13	Up in HIV			ARMC9	Up in HU							UXS1	Up in HU			FAM3C	Up in HU
				PROSER2	Up in HIV			AC124283.3	Up in HU							NEDD4L	Up in HU			TPI1P1	Up in HU
				HTR2B	Up in HIV			CSNK1G3	Up in HU							CD151	Up in HU			TRAV2	Up in HU
				TSPYL5	Up in HIV			AC008760.1	Up in HU							UQCRFS1P1	Up in HU			KATNBL1	Up in HU
				CBX2	Up in HIV			CENPN	Up in HU							UBB	Up in HU			AC005632.6	Up in HU
				AL031005.1	Up in HIV			AC002306.1	Up in HU							TRAF1	Up in HU			RPL6P27	Up in HU
				ACP5	Up in HIV			FAS	Up in HU							ANXA6	Up in HU			TTC4	Up in HU
				ENSG00000276070	Up in HIV			AC107081.3	Up in HU							UBTD2	Up in HU			ZNF410	Up in HU
				FCGR3A	Up in HIV			WNT4	Up in HU							UBASH3A	Up in HU			SLC9B2	Up in HU
				AC010336.7	Up in HIV			ENSG00000261377	Up in HU							ENTPD1	Up in HU			TUBA1B	Up in HU
				AC016999.1	Up in HIV			PHF5CP	Up in HU							C5ORF63	Up in HU			TAMALIN	Up in HU
				AC015871.6	Up in HIV			AC093012.1	Up in HU							EIF2B3	Up in HU			ECE1	Up in HU
				DAGLA	Up in HIV			MIR186	Up in HU							SNRPGP4	Up in HU			AL096701.3	Up in HU
				SOCS6	Up in HIV			HMGB3	Up in HU							CKS2	Up in HU			ASNS	Up in HU
				AC116347.1	Up in HIV			RNU6-315P	Up in HU							ZFP36L1	Up in HU			SERBP1P5	Up in HU
				ACHE	Up in HIV			RN7SL81P	Up in HU							HSPD1P1	Up in HU			MACIR	Up in HU
				ZNF469	Up in HIV			AL954705.1	Up in HU							MACIR	Up in HU			CD58	Up in HU
				APOBR	Up in HIV			AL031320.2	Up in HU							ZNF749	Up in HU			THRA1/BTR	Up in HU
				ANKRD36BP2	Up in HIV			AL021937.4	Up in HU							ALG8	Up in HU			CCDC168	Up in HU
				ECHDC3	Up in HIV			SEMA4A	Up in HU							TRIP6	Up in HU			SLC35F2	Up in HU
				ENSG00000204577	Up in HIV			SPRED2	Up in HU							DENND4A	Up in HU			EIF4E	Up in HU
				DACT1	Up in HIV			MRPS24	Up in HU							TOE1	Up in HU			TOMM34	Up in HU
				EIF4A1P4	Up in HIV			NAP1L4P1	Up in HU							LGMN	Up in HU			NDUFV2	Up in HU
				IFI30	Up in HIV			AC006064.2	Up in HU							PSMC1P1	Up in HU			AP005899.1	Up in HU
				OAF	Up in HIV			B3GNT5	Up in HU							MRPL39	Up in HU			TXNRD1	Up in HU
				GOLIM4	Up in HIV			AC009961.2	Up in HU							ADM2	Up in HU			TNFAIP8	Up in HU
				AL358115.1	Up in HIV			RNF144B	Up in HU							MCAM	Up in HU			DOT1L	Up in HU
				GNAI1	Up in HIV			RSF1-IT2	Up in HU							ATPSCKMT	Up in HU			NHP2	Up in HU
				ENSG00000165125	Up in HIV			AC093864.1	Up in HU							NFKBIE	Up in HU			SLC6A6	Up in HU
				B4GALNT1	Up in HIV			LLPHP3	Up in HU							MCM2	Up in HU			CFLAR-AS1	Up in HU
				AC009088.1	Up in HIV			RNF208	Up in HU							DLEU2	Up in HU			FNDC3B	Up in HU
				AK4	Up in HIV			BTBD19	Up in HU							PHACTR1	Up in HU			CPD	Up in HU
				AC104791.2	Up in HIV			AC092794.1	Up in HU							ABCC4	Up in HU			TRIP10	Up in HU
				ZNF667-AS1	Up in HIV			CD79A	Up in HU							LRP8	Up in HU			RPL26L1	Up in HU
				MACC1	Up in HIV			AL592437.2	Up in HU							HSPB1	Up in HU			ENSG00000119698	Up in HU
				PAPLN	Up in HIV			HECTD2	Up in HU							RBPJ	Up in HU			MAPK6	Up in HU
				MMP19	Up in HIV			RYR1	Up in HU							POLR2K	Up in HU			THOC1	Up in HU
				ADORA2B	Up in HIV			EDA2R	Up in HU							CHRM3-AS2	Up in HU			CSNK1G3	Up in HU
				HK2P1	Up in HIV			AC103705.1	Up in HU							AC116348.1	Up in HU			LMNB2	Up in HU
				SLC37A2	Up in HIV			AC010226.1	Up in HU							SYNJ2	Up in HU			SLC22A4	Up in HU
				AP000547.3	Up in HIV			AC015883.1	Up in HU							FAS	Up in HU			CCT5	Up in HU
				MIR193BHG	Up in HIV			AC067931.1	Up in HU							NXT2	Up in HU			CXCR6	Up in HU
				CNIH2	Up in HIV			ACHE	Up in HU							ETFA	Up in HU			ZNF677	Up in HU
				GRIK5	Up in HIV			SLC6A9	Up in HU							PLK3	Up in HU			BCL2	Up in HU
				SLC11A1	Up in HIV			PLXNB2	Up in HU							PPIAP29	Up in HU			SETD9	Up in HU
				FCGR2C	Up in HIV			AC067931.2	Up in HU							HSPH1	Up in HU			AC018628.1	Up in HU
				DNAJA1P3	Up in HIV			LAMA5	Up in HU							WDR17	Up in HU			SUV39H2	Up in HU
				AL157871.3	Up in HIV			AC093484.4	Up in HU							ICA1L	Up in HU			AC016245.1	Up in HU
				MITF	Up in HIV			AL133343.2	Up in HU							AC004706.3	Up in HU			MSMO1	Up in HU
				ARC	Up in HIV			AC112496.1	Up in HU							CDKN1A	Up in HU			BATF	Up in HU
				BACE2	Up in HIV			HIF1A-AS3	Up in HU							PPAN	Up in HU			ENSG00000236603	Up in HU
				PELATON	Up in HIV			LINC01281	Up in HU							AL442635.1	Up in HU			CD82	Up in HU
				AC090617.5	Up in HIV			AC090970.1	Up in HU							TP53INP2	Up in HU			DPP3	Up in HU
				CD33	Up in HIV			AL132642.1	Up in HU							EIF3CL	Up in HU			ENSG00000104728	Up in HU
				HK3	Up in HIV			SLC25A39P1	Up in HU							AC000065.1	Up in HU			NEDD4L	Up in HU
				CLEC5A	Up in HIV			SLC4A1APP1	Up in HU							TNIP2	Up in HU			RNU6-1262P	Up in HU
				ENSG00000244482	Up in HIV			CYP27B1	Up in HU							CRADD	Up in HU			SEC61G	Up in HU
				CST3	Up in HIV			BHLHE40-AS1	Up in HU							APOBEC3G	Up in HU			AC116348.3	Up in HU
				DAB2	Up in HIV			KCNH4	Up in HU							SNORA73B	Up in HU			GLA	Up in HU
				PLXDC2	Up in HIV			AC099811.4	Up in HU							TAMALIN	Up in HU			CTNNAL1	Up in HU
				PLAU	Up in HIV			TRIB1	Up in HU							RAPH1	Up in HU			MSC	Up in HU
				CD300LF	Up in HIV			AP000240.1	Up in HU							ENSG00000238164	Up in HU			BANF1P3	Up in HU
				MRAS	Up in HIV			MIR3680-1	Up in HU							MUC5B	Up in HU			PBX4	Up in HU
				NFAM1	Up in HIV			TRAJ47	Up in HU							AL139246.5	Up in HU			FAS	Up in HU
				ENSG00000131042	Up in HIV			DRAM1	Up in HU							FANCC	Up in HU			SNRPE	Up in HU
				TLR4	Up in HIV			AC097263.1	Up in HU							OGFRP1	Up in HU			NETO2	Up in HU
				AC105046.1	Up in HIV			ADM	Up in HU							SYP	Up in HU			WDR17	Up in HU
				FZD1	Up in HIV			ATF5	Up in HU							SPACA6	Up in HU			RRP12	Up in HU
				TDRD6	Up in HIV			AC010727.1	Up in HU							AC012568.1	Up in HU			TRIB3	Up in HU
				LRRC25	Up in HIV			IL1R2	Up in HU							API5P1	Up in HU			TRAJ42	Up in HU
				CCL7	Up in HIV			KLB	Up in HU							GPR55	Up in HU			ATP5MC1	Up in HU
				IL22	Up in HIV			AL357992.1	Up in HU							EMILIN2	Up in HU			AL031770.1	Up in HU
				WARS2	Up in HU			AL606534.1	Up in HU							TLE1	Up in HU			ENSG00000100628	Up in HU
				ANXA6	Up in HU			MMP14	Up in HU							CENPV	Up in HU			PPIAP40	Up in HU
				ZNF222	Up in HU			RNU7-45P	Up in HU							AATBC	Up in HU			RPL7P47	Up in HU
				UMPS	Up in HU			SOCS2	Up in HU							EFNA1	Up in HU			OCIAD1-AS1	Up in HU
				SEC11C	Up in HU			MGLL	Up in HU							HVCN1	Up in HU			SIAH2	Up in HU
				PPRC1	Up in HU			TLR2	Up in HU							EEF1E1	Up in HU			AC097263.1	Up in HU
				AL672207.1	Up in HU			SSTR2	Up in HU							KCNJ11	Up in HU			TSPY26P	Up in HU
				AC046176.1	Up in HU			AC084824.4	Up in HU							CLCF1	Up in HU			AL157938.3	Up in HU
				Z95331.1	Up in HU			ZNF285	Up in HU							EXOSC4	Up in HU			SNORD19C	Up in HU
				PSMB5	Up in HU			AC016245.1	Up in HU							DAZAP2P1	Up in HU			ENSG00000229020	Up in HU
				ARL4A	Up in HU			CHST15	Up in HU							AMIGO2	Up in HU			SIRPG-AS1	Up in HU
				AC115223.1	Up in HU			FLT1	Up in HU							PLCG2	Up in HU			GNB4	Up in HU
				GMFB	Up in HU			LINC00271	Up in HU							CHRNA10	Up in HU			MTCO1P28	Up in HU
				HSPA5P1	Up in HU			KIF23	Up in HU							FKBP1C	Up in HU			AL138921.1	Up in HU
				RNGTT	Up in HU			ENSG00000104972	Up in HU							C9ORF131	Up in HU			SPNS2	Up in HU
				MFSD13A	Up in HU			AL442635.1	Up in HU							RAB44	Up in HU			AC067852.3	Up in HU
				SIAH2	Up in HU			TUBB6	Up in HU							ACSL6	Up in HU			AC010336.7	Up in HU
				DENND4A	Up in HU			AC120349.3	Up in HU							TMEM75	Up in HU			ACTR3C	Up in HU
				ERAL1	Up in HU			AL512604.1	Up in HU							METAP1D	Up in HU			EEF1E1	Up in HU
				EPB41L2	Up in HU			MARCKS	Up in HU							ADORA2A	Up in HU			AC106865.2	Up in HU
				EDC3	Up in HU			RAB1AP1	Up in HU							CABLES1	Up in HU			AC108471.1	Up in HU
				CYB5A	Up in HU			SORT1	Up in HU							DDR2	Up in HU			MTND1P23	Up in HU
				HBS1L	Up in HU			AC126474.1	Up in HU							SPTB	Up in HU			ENSG00000214391	Up in HU
				ZNF154	Up in HU			DNMT3B	Up in HU							AL357033.3	Up in HU			AC090181.2	Up in HU
				APOO	Up in HU			KYNU	Up in HU							RPL26L1	Up in HU			RAPGEF3	Up in HU
				PPAN	Up in HU			AL355483.2	Up in HU							AC093663.2	Up in HU			PACSIN3	Up in HU
				ZNF202	Up in HU			TRPV3	Up in HU							THBS1	Up in HU			AL390719.3	Up in HU
				EIF3CL	Up in HU			AC125612.1	Up in HU							BEGAIN	Up in HU			HSPA8P5	Up in HU
				ENSG00000114529	Up in HU			RUBCNL	Up in HU							FAM167A	Up in HU			RCN1	Up in HU
				TRAJ21	Up in HU			CYRIA	Up in HU							RNF144B	Up in HU			HECW2	Up in HU
				AL139246.5	Up in HU			FCER1G	Up in HU							AL049779.4	Up in HU			AATBC	Up in HU
				MNAT1	Up in HU			C17ORF113	Up in HU							AC092718.4	Up in HU			ZBTB46	Up in HU
				TRAJ9	Up in HU			ENSG00000211898	Up in HU							NIPAL2	Up in HU			LINC01281	Up in HU
				NFKBIE	Up in HU			CXCL8	Up in HU							AP000944.7	Up in HU			CDT1	Up in HU
				KBTBD8	Up in HU			TYROBP	Up in HU							SNRPEP2	Up in HU			AC073569.3	Up in HU
				PHACTR1	Up in HU			SHISA8	Up in HU							KIRREL2	Up in HU			AC022075.1	Up in HU
				TMEM67	Up in HU			NIPAL1	Up in HU							AC022075.1	Up in HU			AC022973.5	Up in HU
				UBB	Up in HU			TPTEP1	Up in HU							SMOX	Up in HU			TLE1	Up in HU
				STIP1	Up in HU			P4HA2	Up in HU							ACTR3C	Up in HU			AC025423.1	Up in HU
				DDR2	Up in HU			TTBK1	Up in HU							PHEX	Up in HU			AL132642.1	Up in HU
				IGFLR1	Up in HU			BCL11A	Up in HU							MRAP-AS1	Up in HU			MSC-AS1	Up in HU
				MRPL13	Up in HU			S100A9	Up in HU							AC008695.2	Up in HU			CYRIA	Up in HU
				AC136475.3	Up in HU			RNF175	Up in HU							NIPAL1	Up in HU			CNTF	Up in HU
				SNHG15	Up in HU			GAB1	Up in HU							GLIS3	Up in HU			AC011939.2	Up in HU
				FTLP2	Up in HU			AC087284.1	Up in HU							AC004801.6	Up in HU			SCAT2	Up in HU
				ABAT	Up in HU			MACC1	Up in HU							VNN3	Up in HU			SLC4A10	Up in HU
				AC008760.1	Up in HU			ENSG00000196735	Up in HU							GMPR	Up in HU			AF111168.1	Up in HU
				SRGN	Up in HU			CSF2RA	Up in HU							AL512308.1	Up in HU			SH3D19	Up in HU
				YIF1A	Up in HU			CCL2	Up in HU							LYST-AS1	Up in HU			FGD6	Up in HU
				AL135818.1	Up in HU			DOCK4	Up in HU							MTCO1P40	Up in HU			RNF144B	Up in HU
				AMIGO2	Up in HU			FGD2	Up in HU							F12	Up in HU			AP003108.4	Up in HU
				ASNS	Up in HU			EGR3	Up in HU							EVI5	Up in HU			KIRREL2	Up in HU
				LGMN	Up in HU			TRPM2	Up in HU							IFTAP	Up in HU			AL353662.1	Up in HU
				RASGEF1B	Up in HU			AC087749.1	Up in HU							AC073349.4	Up in HU			BHLHA15	Up in HU
				CKS2	Up in HU			AL356653.1	Up in HU							PITPNM2-AS1	Up in HU			AC063965.2	Up in HU
				ALYREF	Up in HU			DGAT2	Up in HU							ATP8B4	Up in HU			AL442635.1	Up in HU
				TRIP10	Up in HU			EREG	Up in HU							YES1P1	Up in HU			AP000331.1	Up in HU
				Z99572.1	Up in HU			FCGR2A	Up in HU							Z93241.1	Up in HU			AC073592.3	Up in HU
				ARSB	Up in HU			TNFAIP2	Up in HU							ZNF229	Up in HU			AP001893.1	Up in HU
				NEK3	Up in HU			RAB31	Up in HU							ME1	Up in HU			AC115102.1	Up in HU
				CDK2AP1	Up in HU			NCF1C	Up in HU							FCRL2	Up in HU			SNORD99	Up in HU
				TIPIN	Up in HU			AC015720.2	Up in HU							CXCL3	Up in HU			GALNT5	Up in HU
				LLPHP3	Up in HU			VWCE	Up in HU							IL1RL1	Up in HU			MTCYBP18	Up in HU
				TMIGD2	Up in HU			ATP8B4	Up in HU							VDAC1P2	Up in HU			EIF4A1P4	Up in HU
				MAP3K8	Up in HU			AL138828.1	Up in HU							BLNK	Up in HU			RAB1AP1	Up in HU
				MUC5B	Up in HU			IL21-AS1	Up in HU							CXCL2	Up in HU			DGAT2	Up in HU
				ATPSCKMT	Up in HU			NCF1	Up in HU							CXCL1	Up in HU			TLR2	Up in HU
				ABCC4	Up in HU			RBM47	Up in HU							MINAR1	Up in HU			MMP14	Up in HU
				SNX11	Up in HU			MPPED2	Up in HU							PRRG4	Up in HU			AC009704.2	Up in HU
				ZFP36L1	Up in HU			SDK1	Up in HU							RNU1-27P	Up in HU			AL512308.1	Up in HU
				COPRS	Up in HU			ENSG00000211897	Up in HU							FLT1	Up in HU			AC092580.4	Up in HU
				TRO	Up in HU			PHEX	Up in HU							AL138828.1	Up in HU			SORT1	Up in HU
				HVCN1	Up in HU			AC015853.3	Up in HU							COBLL1	Up in HU			VNN3	Up in HU
				DBNDD2	Up in HU			HDX	Up in HU							CD248	Up in HU			PLTP	Up in HU
				HSPB1	Up in HU			SERPINB2	Up in HU							SYNPO	Up in HU			CHAC1	Up in HU
				SNORA71B	Up in HU			AC126696.2	Up in HU							ITGB8	Up in HU			RNF175	Up in HU
				PLCG2	Up in HU			GJC1	Up in HU							CXCL5	Up in HU			UACA	Up in HU
				HSPH1	Up in HU			KLK1	Up in HU							AC126696.2	Up in HU			MGLL	Up in HU
				FERMT2	Up in HU			BLNK	Up in HU							LAMB3	Up in HU			AC079035.1	Up in HU
				NETO2	Up in HU			LINC01684	Up in HU							GJC1	Up in HU			SSTR2	Up in HU
				EIF5AL1	Up in HU			XCL2	Up in HU							DGAT2	Up in HU			PID1	Up in HU
				AC145207.8	Up in HU			IL13RA1	Up in HU							TMEM176B	Up in HU			NIPAL1	Up in HU
				CENPV	Up in HU			PAX5	Up in HU							FCER2	Up in HU			G0S2	Up in HU
				SNHG3	Up in HU			MEF2C	Up in HU							ARHGAP24	Up in HU			NOC2LP2	Up in HU
				EIF5AP4	Up in HU			LINC02446	Up in HU							CHI3L1	Up in HU			AC103591.3	Up in HU
				FAS	Up in HU			DPPA4	Up in HU							PTGS2	Up in HU			ENSG00000186431	Up in HU
				SNORA33	Up in HU			LRRK2	Up in HU							AC093583.1	Up in HU			EMP1	Up in HU
				PLOD1	Up in HU			ENSG00000227262	Up in HU							ST3GAL6	Up in HU			PITPNM2-AS1	Up in HU
				TRAJ19	Up in HU			CLEC7A	Up in HU							TMEM176A	Up in HU			SEMA6B	Up in HU
				TUBBP2	Up in HU			CD19	Up in HU							SPP1	Up in HU			CCL2	Up in HU
				AATBC	Up in HU			APOL4	Up in HU							PPBP	Up in HU			CXCL5	Up in HU
				RN7SL81P	Up in HU			ARHGAP24	Up in HU							TNFAIP6	Up in HU			ME1	Up in HU
				GRHL1	Up in HU			AC104791.2	Up in HU							CA12	Up in HU			MMP9	Up in HU
				AL133406.2	Up in HU			ADAMDEC1	Up in HU							GJB2	Up in HU			TM6SF1	Up in HU
				AC105250.1	Up in HU			NAPSB	Up in HU							SH2D1B	Up in HU			ENSG00000200344	Up in HU
				PKIA-AS1	Up in HU			AC104564.2	Up in HU							ENSG00000198848	Up in HU			QPCT	Up in HU
				GPR55	Up in HU			AC105046.1	Up in HU											EBF1	Up in HU
				RORC	Up in HU			FAM131C	Up in HU											B3GNT7	Up in HU
				AC084824.4	Up in HU			SLC8A1	Up in HU											CD248	Up in HU
				ADORA2A	Up in HU			TLR8	Up in HU											AL390208.1	Up in HU
				AC004706.3	Up in HU			TNIP3	Up in HU											S100A9	Up in HU
				JADE3	Up in HU			UGGT2	Up in HU											KLRC3	Up in HU
				TLE1	Up in HU			COBLL1	Up in HU											DYSF	Up in HU
				AC100778.2	Up in HU			XIRP1	Up in HU											GK-IT1	Up in HU
				VAV2	Up in HU			HMGB1P17	Up in HU											DPPA4	Up in HU
				AC018816.1	Up in HU			ENSG00000211893	Up in HU											RNU1-27P	Up in HU
				API5P1	Up in HU															COL4A4	Up in HU
				AC022973.4	Up in HU															VDAC1P2	Up in HU
				FANCC	Up in HU															ENSG00000211895	Up in HU
				AC002306.1	Up in HU															SYNPO	Up in HU
				AC107884.1	Up in HU															HK2P1	Up in HU
				ACTR3C	Up in HU															LINC02416	Up in HU
				KLF5	Up in HU															SERPINB2	Up in HU
				BHLHE40-AS1	Up in HU															COBLL1	Up in HU
				SPRED2	Up in HU															MEF2C	Up in HU
				AC234782.2	Up in HU															SPP1	Up in HU
				NAP1L4P1	Up in HU															F3	Up in HU
				AL031320.2	Up in HU															AC093583.1	Up in HU
				PLAUR	Up in HU															TNFAIP6	Up in HU
				ENSAP2	Up in HU															ATP8B4	Up in HU
				MRPS24	Up in HU															CD36	Up in HU
				CCR8	Up in HU															FCER2	Up in HU
				FRRS1	Up in HU															HNMT	Up in HU
				LYST-AS1	Up in HU															HCAR3	Up in HU
				ERI2	Up in HU															CREB5	Up in HU
				PHEX	Up in HU															PYGL	Up in HU
				CALML4	Up in HU															ENSG00000198848	Up in HU
				GSDME	Up in HU															ENSG00000104974	Up in HU
				HNRNPA1P21	Up in HU
				ZNF285	Up in HU
				AC027031.2	Up in HU
				AL021937.4	Up in HU
				TMEM132A	Up in HU
				AP000944.7	Up in HU
				IER5L	Up in HU
				TXNRD3	Up in HU
				ZNF572	Up in HU
				NIPAL1	Up in HU
				IL1R2	Up in HU
				FGD2	Up in HU
				AC073349.4	Up in HU
				JUP	Up in HU
				G0S2	Up in HU
				SNORD83A	Up in HU
				OSGIN1	Up in HU
				EVI5	Up in HU
				TPTEP1	Up in HU
				CYP51A1P1	Up in HU
				FLT1	Up in HU
				ZNF667	Up in HU
				KCNJ1	Up in HU
				Z93241.1	Up in HU
				PID1	Up in HU
				AL138828.1	Up in HU
				IFTAP	Up in HU
				MTCO1P40	Up in HU
				MINAR1	Up in HU
				SH3PXD2B	Up in HU
				RN7SL338P	Up in HU
				CDCA5	Up in HU
				LINC01684	Up in HU
				CXCL8	Up in HU
				LINC02446	Up in HU
				PDLIM1	Up in HU
				NRP2	Up in HU
				ME3	Up in HU
				AC126696.2	Up in HU
				PRRG4	Up in HU
				CARD9	Up in HU
				SLC49A3	Up in HU
				LINC02044	Up in HU
				TNFSF15	Up in HU
				IL1B	Up in HU
				BLNK	Up in HU
				TTBK1	Up in HU
				C5AR1	Up in HU
				MET	Up in HU
				SHISA8	Up in HU
				ENSG00000074660	Up in HU
				AQP9	Up in HU
				PTGS2	Up in HU
				HDX	Up in HU
				TGM2	Up in HU
				HBEGF	Up in HU
				SLC7A11-AS1	Up in HU
				SH2D1B	Up in HU
				ZNF229	Up in HU
				IL1A	Up in HU
				YES1P1	Up in HU
				SPR	Up in HU
				SPP1	Up in HU
				LINC00996	Up in HU
				ENSG00000129951	Up in HU
				APOL4	Up in HU
				IDO1	Up in HU
				CHI3L1	Up in HU
				GPR84	Up in HU
				COBLL1	Up in HU
				TMEM176A	Up in HU
				TMEM176B	Up in HU
				AC093577.1	Up in HU
				PMP22	Up in HU
