# Supplementary material for: Chronic inflammation degrades CD4 T cell immunity to prior vaccines in treated HIV infection
Source: Nat Commun. 2024 Nov 25;15:10200. doi: 10.1038/s41467-024-54605-3 (PMC11589758; doi:10.1038/s41467-024-54605-3)
Supplement: Supplementary file 4 — Supplementary Data 2 [file 41467_2024_54605_MOESM4_ESM.xlsx]

## Sheet: MV CD154pos HIV vs HU
ID	symbol	log2fold	p	p.adj
ENSG00000176845	ENSG00000176845	0.97	0.00010106	0.639787
ENSG00000197465	GYPE	-3.08	0.000263044	0.639787
ENSG00000075914	EXOSC7	0.37	0.000368384	0.639787
ENSG00000196218	RYR1	0.89	0.000409322	0.639787
ENSG00000202461	AL096840.1	-1.61	0.000417728	0.639787
ENSG00000138496	PARP9	-0.56	0.000435156	0.639787
ENSG00000242100	RPL9P32	0.43	0.000458489	0.639787
ENSG00000261094	AC007066.2	0.79	0.000485604	0.639787
ENSG00000155158	TTC39B	-0.47	0.000501801	0.639787
ENSG00000157404	KIT	-1.39	0.000531224	0.639787
ENSG00000250731	TPM3P6	1.24	0.000610658	0.639787
ENSG00000072840	EVC	0.89	0.000611302	0.639787
ENSG00000147180	ZNF711	-1.19	0.000616242	0.639787
ENSG00000175048	ZDHHC14	-1.1	0.00069677	0.639787
ENSG00000213928	ENSG00000213928	-0.56	0.000708029	0.639787
ENSG00000279175	AL033543.1	1.5	0.000774141	0.639787
ENSG00000151292	CSNK1G3	0.33	0.000775805	0.639787
ENSG00000287763	AC068279.2	-2.88	0.000846107	0.639787
ENSG00000254406	AP001994.1	1.99	0.000848883	0.639787
ENSG00000260495	AC009148.1	1.82	0.00088498	0.639787
ENSG00000148399	DPH7	0.22	0.000893725	0.639787
ENSG00000241007	SEPTIN7P6	-1.71	0.000907419	0.639787
ENSG00000102893	PHKB	0.32	0.000908585	0.639787
ENSG00000240288	GHRLOS	0.64	0.000962831	0.639787
ENSG00000168038	ULK4	-0.61	0.000962986	0.639787
ENSG00000164308	ERAP2	-0.45	0.000963511	0.639787
ENSG00000146701	MDH2	0.3	0.000983482	0.639787
ENSG00000181847	TIGIT	0.71	0.000996501	0.639787
ENSG00000213866	YBX1P10	0.54	0.00107165	0.665841
ENSG00000221963	APOL6	-0.53	0.0011839	0.712597
ENSG00000186940	CHCHD2P9	0.87	0.00149249	0.871115
ENSG00000189077	TMEM120A	0.72	0.0017893	0.983931
ENSG00000085563	ABCB1	-0.69	0.00179079	0.983931
ENSG00000151623	NR3C2	-0.52	0.00183903	0.983931
ENSG00000241429	EEF1A1P25	0.42	0.00219569	0.999817
ENSG00000253372	AC016405.1	-0.88	0.0021976	0.999817
ENSG00000135899	SP110	-0.28	0.00222992	0.999817
ENSG00000132718	SYT11	0.39	0.00226745	0.999817
ENSG00000228223	HCG11	0.74	0.00228239	0.999817
ENSG00000286724	AL732509.1	0.94	0.00250659	0.999817
ENSG00000059769	DNAJC25	0.4	0.00252771	0.999817
ENSG00000107872	FBXL15	0.43	0.00259984	0.999817
ENSG00000100330	MTMR3	-0.36	0.00263439	0.999817
ENSG00000151079	KCNA6	-1.61	0.00274757	0.999817
ENSG00000141753	IGFBP4	0.78	0.00283016	0.999817
ENSG00000138778	CENPE	1.34	0.00286608	0.999817
ENSG00000279329	AC020910.6	-1.84	0.00291261	0.999817
ENSG00000217130	AL139100.1	0.42	0.00291286	0.999817
ENSG00000182185	RAD51B	-0.65	0.00291768	0.999817
ENSG00000198353	HOXC4	2.07	0.00295043	0.999817
ENSG00000214872	SMTNL1	-0.7	0.00295059	0.999817
ENSG00000077984	CST7	0.81	0.00296798	0.999817
ENSG00000287200	AC022506.2	-1.68	0.00313061	0.999817
ENSG00000273893	AL133520.1	1.65	0.00313882	0.999817
ENSG00000204131	NHSL2	-0.97	0.00329637	0.999817
ENSG00000162929	KIAA1841	0.68	0.00331454	0.999817
ENSG00000130414	NDUFA10	0.19	0.00343289	0.999817
ENSG00000144843	ADPRH	0.92	0.00344613	0.999817
ENSG00000188677	PARVB	0.71	0.00347468	0.999817
ENSG00000053254	FOXN3	-0.24	0.00351707	0.999817
ENSG00000197632	SERPINB2	2.35	0.00360652	0.999817
ENSG00000173040	EVC2	0.79	0.003619	0.999817
ENSG00000116544	DLGAP3	-1.81	0.00363173	0.999817
ENSG00000065618	COL17A1	-1.89	0.00376874	0.999817
ENSG00000280206	AC026401.3	0.38	0.00380239	0.999817
ENSG00000012211	PRICKLE3	0.31	0.00388074	0.999817
ENSG00000171777	RASGRP4	0.77	0.00400128	0.999817
ENSG00000106565	TMEM176B	2.48	0.00410821	0.999817
ENSG00000116815	CD58	0.5	0.00414499	0.999817
ENSG00000255145	STX17-AS1	-1.37	0.00421545	0.999817
ENSG00000234742	AC144530.1	0.34	0.00439527	0.999817
ENSG00000211785	TRAV12-1	-0.67	0.00442412	0.999817
ENSG00000256987	AC023050.5	1.81	0.00444584	0.999817
ENSG00000149218	ENDOD1	-0.49	0.00452141	0.999817
ENSG00000241954	AL021937.4	1.21	0.00458552	0.999817
ENSG00000125347	IRF1	-0.62	0.00463361	0.999817
ENSG00000054219	LY75	0.37	0.00472928	0.999817
ENSG00000103121	CMC2	0.34	0.00528559	0.999817
ENSG00000166326	TRIM44	-0.3	0.00555056	0.999817
ENSG00000167536	DHRS13	0.32	0.00559019	0.999817
ENSG00000113658	SMAD5	0.43	0.00567945	0.999817
ENSG00000203804	ADAMTSL4-AS1	0.78	0.00590868	0.999817
ENSG00000100162	CENPM	1	0.00594237	0.999817
ENSG00000132330	SCLY	0.37	0.00596203	0.999817
ENSG00000145687	SSBP2	-0.47	0.00613582	0.999817
ENSG00000286940	MICB-DT	0.72	0.00617612	0.999817
ENSG00000262833	AC016245.1	0.92	0.00617875	0.999817
ENSG00000267745	AC060766.7	1.99	0.00618462	0.999817
ENSG00000198574	SH2D1B	2.25	0.00618877	0.999817
ENSG00000138160	KIF11	0.97	0.00621255	0.999817
ENSG00000259750	NSA2P4	1.89	0.00643325	0.999817
ENSG00000180530	NRIP1	-0.54	0.00647219	0.999817
ENSG00000180667	YOD1	-0.35	0.00648476	0.999817
ENSG00000165304	MELK	1.72	0.00653377	0.999817
ENSG00000235351	AC114730.3	1.67	0.00655782	0.999817
ENSG00000230592	RPSAP8	0.65	0.00660386	0.999817
ENSG00000197043	ANXA6	0.32	0.00663534	0.999817
ENSG00000205809	KLRC2	2.33	0.00672968	0.999817
ENSG00000144847	IGSF11	-2.18	0.00692717	0.999817
ENSG00000182154	MRPL41	0.33	0.00708726	0.999817
ENSG00000258824	AL122035.1	-1.45	0.00714857	0.999817
ENSG00000197021	EOLA2	0.28	0.00723484	0.999817
ENSG00000124334	IL9R	1.15	0.00727466	0.999817
ENSG00000128654	MTX2	0.32	0.00729067	0.999817
ENSG00000163739	CXCL1	2.17	0.00731171	0.999817
ENSG00000132530	XAF1	-0.68	0.00740332	0.999817
ENSG00000183935	HTR7P1	-1.28	0.00759633	0.999817
ENSG00000256338	ENSG00000256338	0.45	0.00765893	0.999817
ENSG00000125746	EML2	0.25	0.00771097	0.999817
ENSG00000261167	AC107027.3	-1.26	0.00781347	0.999817
ENSG00000197536	IRF1-AS1	-0.37	0.00786718	0.999817
ENSG00000113916	BCL6	-0.29	0.00787057	0.999817
ENSG00000206561	COLQ	-0.69	0.00798589	0.999817
ENSG00000165246	NLGN4Y	1.9	0.00816038	0.999817
ENSG00000189136	UBE2Q2P1	0.58	0.00818212	0.999817
ENSG00000196081	ZNF724	-1.38	0.00820599	0.999817
ENSG00000187800	PEAR1	2.08	0.00830203	0.999817
ENSG00000226148	SLC25A39P1	1.15	0.00847154	0.999817
ENSG00000117643	MAN1C1	-0.58	0.00856763	0.999817
ENSG00000163736	PPBP	2.45	0.00859683	0.999817
ENSG00000168944	CEP120	0.24	0.00865082	0.999817
ENSG00000159164	SV2A	-0.46	0.0087302	0.999817
ENSG00000087903	RFX2	-0.45	0.00892802	0.999817
ENSG00000280273	AF131216.4	1.12	0.00914164	0.999817
ENSG00000226581	LINC02848	-1.29	0.00935746	0.999817
ENSG00000162654	GBP4	-0.62	0.00937456	0.999817
ENSG00000287032	AC018647.3	-1.69	0.00937475	0.999817
ENSG00000244161	FLNB-AS1	-0.66	0.00952407	0.999817
ENSG00000235776	AC000089.1	0.37	0.00961714	0.999817
ENSG00000096093	EFHC1	-0.53	0.00979958	0.999817
ENSG00000205746	AC126755.1	-0.48	0.00980979	0.999817
ENSG00000252021	ENSG00000252021	1.77	0.00987814	0.999817
ENSG00000228078	ENSG00000228078	-2.2	0.00994648	0.999817
ENSG00000107281	NPDC1	0.7	0.00995482	0.999817
ENSG00000230319	AL022476.1	1.89	0.0102835	0.999817
ENSG00000003096	KLHL13	-1.26	0.0102994	0.999817
ENSG00000232027	AL671986.1	-1.09	0.010336	0.999817
ENSG00000102543	CDADC1	0.33	0.010438	0.999817
ENSG00000186767	SPIN4	-0.88	0.0104992	0.999817
ENSG00000245685	ENSG00000245685	-1.63	0.010516	0.999817
ENSG00000123349	PFDN5	0.28	0.010552	0.999817
ENSG00000174171	AC020659.1	-1.22	0.0106467	0.999817
ENSG00000184178	SCFD2	-0.48	0.0106588	0.999817
ENSG00000115415	STAT1	-0.68	0.0109468	0.999817
ENSG00000170921	TANC2	-0.36	0.0110078	0.999817
ENSG00000138439	FAM117B	-0.47	0.0110701	0.999817
ENSG00000035115	SH3YL1	-0.3	0.0111541	0.999817
ENSG00000255545	AP004608.1	2	0.0111558	0.999817
ENSG00000225891	DHDDS-AS1	0.95	0.0112829	0.999817
ENSG00000128567	PODXL	-0.64	0.0113086	0.999817
ENSG00000130589	HELZ2	-0.39	0.0114054	0.999817
ENSG00000135338	LCA5	-1.1	0.0115623	0.999817
ENSG00000074855	ANO8	-0.41	0.011729	0.999817
ENSG00000163840	DTX3L	-0.45	0.0119848	0.999817
ENSG00000224114	AL591846.1	1.19	0.0119983	0.999817
ENSG00000081041	CXCL2	2.04	0.0121389	0.999817
ENSG00000165140	FBP1	-1.98	0.0123294	0.999817
ENSG00000139546	TARBP2	-0.38	0.0124344	0.999817
ENSG00000111331	OAS3	-0.6	0.0125441	0.999817
ENSG00000237214	AL080243.2	0.41	0.0125695	0.999817
ENSG00000279415	AC099494.2	1.58	0.0125909	0.999817
ENSG00000118785	SPP1	2.27	0.0126315	0.999817
ENSG00000103226	ENSG00000103226	0.37	0.0127755	0.999817
ENSG00000104043	ATP8B4	1.92	0.0129779	0.999817
ENSG00000078808	SDF4	0.24	0.0131294	0.999817
ENSG00000269983	AC146944.3	1.72	0.0132133	0.999817
ENSG00000162645	GBP2	-0.32	0.0132649	0.999817
ENSG00000005889	ZFX	-0.35	0.0132894	0.999817
ENSG00000185955	C7ORF61	0.77	0.0132901	0.999817
ENSG00000105374	NKG7	1.29	0.0134952	0.999817
ENSG00000140262	TCF12	-0.16	0.0135476	0.999817
ENSG00000261630	AC007496.2	1.01	0.0136937	0.999817
ENSG00000236829	Z97634.1	-1.37	0.0136962	0.999817
ENSG00000090686	USP48	0.15	0.0137823	0.999817
ENSG00000152217	SETBP1	1.65	0.0137831	0.999817
ENSG00000250539	KRT8P33	0.4	0.0138365	0.999817
ENSG00000236432	MFF-DT	-1.28	0.0138545	0.999817
ENSG00000227946	AC007383.1	-1.21	0.0138913	0.999817
ENSG00000225912	AL121871.1	0.44	0.0139085	0.999817
ENSG00000176994	ENSG00000176994	-0.23	0.0139268	0.999817
ENSG00000120549	KIAA1217	-0.97	0.0139877	0.999817
ENSG00000169570	DTWD2	-0.62	0.0140207	0.999817
ENSG00000234498	RPL13AP20	0.46	0.014062	0.999817
ENSG00000226469	ADAM1B	-1.08	0.0141048	0.999817
ENSG00000259803	SLC22A31	1.29	0.0141488	0.999817
ENSG00000143630	ENSG00000143630	-0.51	0.0142415	0.999817
ENSG00000260536	AL035071.2	-0.66	0.0142669	0.999817
ENSG00000139890	REM2	0.97	0.0144234	0.999817
ENSG00000183423	LRIT3	-1.5	0.0145442	0.999817
ENSG00000167965	MLST8	0.27	0.0146099	0.999817
ENSG00000268670	AC016586.1	-1.03	0.0149546	0.999817
ENSG00000272379	AL008729.2	1.15	0.0149893	0.999817
ENSG00000100629	CEP128	0.52	0.0150169	0.999817
ENSG00000178585	CTNNBIP1	-0.51	0.0150447	0.999817
ENSG00000100628	ENSG00000100628	0.89	0.0150776	0.999817
ENSG00000155099	PIP4P2	-0.51	0.0150944	0.999817
ENSG00000243554	AC004967.1	1.16	0.0151252	0.999817
ENSG00000140511	HAPLN3	-0.5	0.0152636	0.999817
ENSG00000123610	TNFAIP6	2.13	0.0152936	0.999817
ENSG00000104490	NCALD	-0.86	0.0153363	0.999817
ENSG00000253347	AC040934.1	1.33	0.0153375	0.999817
ENSG00000269893	SNHG8	0.33	0.0155032	0.999817
ENSG00000160293	VAV2	0.69	0.0155666	0.999817
ENSG00000228889	UBAC2-AS1	-1.11	0.0156883	0.999817
ENSG00000228487	AL450263.1	0.82	0.0157561	0.999817
ENSG00000130635	COL5A1	-1.01	0.0158308	0.999817
ENSG00000164056	SPRY1	-0.82	0.015958	0.999817
ENSG00000232368	FTLP2	0.55	0.0159822	0.999817
ENSG00000152492	CCDC50	0.56	0.0160709	0.999817
ENSG00000261777	AC012184.3	1.62	0.0161501	0.999817
ENSG00000219747	AL133260.1	0.57	0.0161613	0.999817
ENSG00000164011	ZNF691	0.56	0.0162546	0.999817
ENSG00000176927	EFCAB5	-1.06	0.0162643	0.999817
ENSG00000139044	B4GALNT3	-0.95	0.0162891	0.999817
ENSG00000186496	ZNF396	-1.06	0.016342	0.999817
ENSG00000187741	FANCA	0.58	0.0163964	0.999817
ENSG00000000971	CFH	-0.96	0.0165145	0.999817
ENSG00000242697	RPL5P12	-1.14	0.0166518	0.999817
ENSG00000197061	H4C3	-1.05	0.0167262	0.999817
ENSG00000183690	EFHC2	-1.24	0.0167671	0.999817
ENSG00000246090	AP002026.1	-1.08	0.0168025	0.999817
ENSG00000261019	AC010132.4	1.11	0.0168516	0.999817
ENSG00000153250	RBMS1	-0.21	0.016927	0.999817
ENSG00000254873	AP001267.1	-1.25	0.0169329	0.999817
ENSG00000274259	SYNGAP1-AS1	-1.61	0.0169737	0.999817
ENSG00000267708	RDM1P3	0.94	0.0169795	0.999817
ENSG00000002933	TMEM176A	2.28	0.0170004	0.999817
ENSG00000120832	MTERF2	0.33	0.017007	0.999817
ENSG00000198455	ZXDB	-0.39	0.017028	0.999817
ENSG00000276058	STMN1P1	1.17	0.0170463	0.999817
ENSG00000235316	DUSP8P5	0.47	0.0171847	0.999817
ENSG00000279923	AC022417.1	-0.93	0.0172053	0.999817
ENSG00000231028	LINC00271	1.34	0.0172251	0.999817
ENSG00000242262	AC092597.1	0.52	0.0172489	0.999817
ENSG00000043462	LCP2	-0.19	0.0174112	0.999817
ENSG00000115255	REEP6	-0.81	0.0175574	0.999817
ENSG00000123689	G0S2	1.61	0.0176831	0.999817
ENSG00000133106	EPSTI1	-0.8	0.0177659	0.999817
ENSG00000224618	AC096921.1	-1	0.0178858	0.999817
ENSG00000227055	AC009961.2	1	0.0178899	0.999817
ENSG00000235299	MRPL53P1	1.21	0.0179748	0.999817
ENSG00000233223	AC016876.2	-0.82	0.0179994	0.999817
ENSG00000136193	SCRN1	-0.56	0.0180174	0.999817
ENSG00000279689	AC022400.7	-0.96	0.0181006	0.999817
ENSG00000171476	HOPX	-0.76	0.018151	0.999817
ENSG00000247317	ENSG00000247317	-1.66	0.0181583	0.999817
ENSG00000123685	BATF3	-0.9	0.0181902	0.999817
ENSG00000232871	SEC1P	-1.35	0.0182767	0.999817
ENSG00000242660	AC015911.1	0.67	0.0183026	0.999817
ENSG00000168394	ENSG00000168394	-0.28	0.0183884	0.999817
ENSG00000197620	EOLA1	0.31	0.0184641	0.999817
ENSG00000134222	PSRC1	-1.25	0.018475	0.999817
ENSG00000126970	ZC4H2	-0.43	0.018557	0.999817
ENSG00000173011	TADA2B	-0.23	0.0186037	0.999817
ENSG00000187240	DYNC2H1	-0.51	0.0188105	0.999817
ENSG00000240376	AC010343.1	0.34	0.0188465	0.999817
ENSG00000127952	STYXL1	0.48	0.0188609	0.999817
ENSG00000215241	LINC02449	-1.6	0.0188649	0.999817
ENSG00000244119	PDCL3P4	0.95	0.0189643	0.999817
ENSG00000235618	FAM21EP	1.42	0.0189731	0.999817
ENSG00000224578	HNRNPA1P48	-0.28	0.019362	0.999817
ENSG00000260526	AC109347.1	1.11	0.0194058	0.999817
ENSG00000063180	CA11	-0.36	0.0194097	0.999817
ENSG00000131389	SLC6A6	0.31	0.019524	0.999817
ENSG00000226790	HNRNPA3P1	0.68	0.0196302	0.999817
ENSG00000243824	RPL12P6	0.46	0.019678	0.999817
ENSG00000052850	ALX4	-1.21	0.0198042	0.999817
ENSG00000254912	AC135983.4	1.4	0.0198241	0.999817
ENSG00000278023	ENSG00000278023	-1.48	0.0198263	0.999817
ENSG00000277476	AC005332.5	-0.45	0.0198895	0.999817
ENSG00000155363	MOV10	-0.2	0.0198971	0.999817
ENSG00000156253	RWDD2B	-0.54	0.0198973	0.999817
ENSG00000242992	FTH1P4	0.83	0.019907	0.999817
ENSG00000116663	FBXO6	-0.54	0.0200248	0.999817
ENSG00000159314	ENSG00000159314	-0.22	0.0200518	0.999817
ENSG00000109689	STIM2	-0.2	0.0200723	0.999817
ENSG00000154451	GBP5	-0.59	0.0201105	0.999817
ENSG00000271857	AL096865.1	1.04	0.0201531	0.999817
ENSG00000230626	AC011005.1	0.68	0.020188	0.999817
ENSG00000065361	ERBB3	-0.99	0.0202719	0.999817
ENSG00000146677	AC004453.1	0.3	0.0202769	0.999817
ENSG00000100376	FAM118A	-0.7	0.0203076	0.999817
ENSG00000181991	MRPS11	0.36	0.020393	0.999817
ENSG00000166595	CIAO2B	0.23	0.020432	0.999817
ENSG00000196860	TOMM20L	-1.33	0.0204729	0.999817
ENSG00000158815	FGF17	-1.45	0.0204917	0.999817
ENSG00000118690	ARMC2	-0.46	0.020505	0.999817
ENSG00000145979	TBC1D7	0.39	0.0205461	0.999817
ENSG00000120616	EPC1	-0.31	0.0206755	0.999817
ENSG00000260778	AC009065.4	1.59	0.0208995	0.999817
ENSG00000146242	ENSG00000146242	-0.99	0.0209626	0.999817
ENSG00000285938	AC072022.2	-0.88	0.0210298	0.999817
ENSG00000173456	RNF26	-0.35	0.0211529	0.999817
ENSG00000286327	AL035427.2	-0.89	0.0211908	0.999817
ENSG00000138185	ENTPD1	0.56	0.0213057	0.999817
ENSG00000051596	THOC3	-0.32	0.0213307	0.999817
ENSG00000198133	TMEM229B	-0.64	0.0213388	0.999817
ENSG00000259278	AC087878.1	1.72	0.0213909	0.999817
ENSG00000168522	FNTA	0.16	0.0214108	0.999817
ENSG00000278311	ENSG00000278311	0.12	0.0214262	0.999817
ENSG00000123600	METTL8	0.33	0.0214912	0.999817
ENSG00000116830	TTF2	0.38	0.0214977	0.999817
ENSG00000064393	HIPK2	-0.24	0.0215348	0.999817
ENSG00000271943	AC098614.2	-1.43	0.0216188	0.999817
ENSG00000273329	AC078846.1	0.54	0.0217448	0.999817
ENSG00000228019	AC006480.1	1.12	0.0219471	0.999817
ENSG00000156515	HK1	-0.19	0.0219685	0.999817
ENSG00000269904	MAP2K4P1	1.57	0.0220145	0.999817
ENSG00000243811	APOBEC3D	0.84	0.0222093	0.999817
ENSG00000240204	SMKR1	1.1	0.0225191	0.999817
ENSG00000202441	RNY4P10	0.66	0.022622	0.999817
ENSG00000183921	SDR42E2	1.33	0.0226392	0.999817
ENSG00000065717	TLE2	-0.33	0.0228587	0.999817
ENSG00000033178	UBA6	0.22	0.0229231	0.999817
ENSG00000182473	EXOC7	-0.17	0.0230607	0.999817
ENSG00000172590	MRPL52	0.32	0.0231511	0.999817
ENSG00000196110	ZNF699	-0.31	0.0233147	0.999817
ENSG00000073910	FRY	-0.6	0.0233818	0.999817
ENSG00000236670	KRT18P5	0.76	0.023469	0.999817
ENSG00000270116	AP001429.1	0.66	0.0234897	0.999817
ENSG00000189233	NUGGC	0.81	0.023499	0.999817
ENSG00000163577	EIF5A2	-0.43	0.0235584	0.999817
ENSG00000166507	NDST2	0.52	0.0236833	0.999817
ENSG00000151327	FAM177A1	0.22	0.0237093	0.999817
ENSG00000237596	AL138828.1	1.38	0.02388	0.999817
ENSG00000177173	NAP1L4P1	0.58	0.0238879	0.999817
ENSG00000240731	AL139287.1	0.36	0.0240506	0.999817
ENSG00000282164	PEG13	-0.68	0.0240944	0.999817
ENSG00000231414	RPL39P15	0.39	0.0241422	0.999817
ENSG00000164010	ERMAP	-0.92	0.0241761	0.999817
ENSG00000165617	DACT1	-1.03	0.024204	0.999817
ENSG00000146216	TTBK1	1.29	0.024306	0.999817
ENSG00000272356	AL080317.2	-0.62	0.0243475	0.999817
ENSG00000246982	Z84485.1	-1.19	0.0248043	0.999817
ENSG00000134057	CCNB1	-0.57	0.0248806	0.999817
ENSG00000175634	RPS6KB2	0.15	0.0249343	0.999817
ENSG00000287263	AC008875.3	-0.4	0.0249738	0.999817
ENSG00000119844	AFTPH	0.13	0.0249803	0.999817
ENSG00000228649	SNHG26	0.37	0.0251465	0.999817
ENSG00000232519	AL353807.2	-1.06	0.0251663	0.999817
ENSG00000283360	AL592295.3	-1.5	0.0251731	0.999817
ENSG00000260329	AC007541.1	0.96	0.0251886	0.999817
ENSG00000106113	CRHR2	-0.98	0.0252204	0.999817
ENSG00000108309	RUNDC3A	1.56	0.025237	0.999817
ENSG00000267369	AC015911.7	-0.54	0.0253268	0.999817
ENSG00000148053	NTRK2	0.9	0.0254338	0.999817
ENSG00000006625	GGCT	0.42	0.0254629	0.999817
ENSG00000231154	MORF4L2-AS1	1.09	0.0255527	0.999817
ENSG00000211696	TRGV8	1.56	0.0255677	0.999817
ENSG00000165698	SPACA9	-1.41	0.0256108	0.999817
ENSG00000267934	AC010300.1	0.86	0.0258486	0.999817
ENSG00000287678	AL031778.1	0.61	0.0258857	0.999817
ENSG00000138111	MFSD13A	0.29	0.0259238	0.999817
ENSG00000286389	AL731702.1	-1.61	0.0259341	0.999817
ENSG00000128309	MPST	0.48	0.0260312	0.999817
ENSG00000172116	CD8B	-1.31	0.0262631	0.999817
ENSG00000135469	COQ10A	-0.35	0.0262971	0.999817
ENSG00000144580	CNOT9	0.14	0.026424	0.999817
ENSG00000236698	EIF1AXP1	-0.51	0.0264254	0.999817
ENSG00000130487	KLHDC7B	-0.81	0.0265672	0.999817
ENSG00000123595	RAB9A	0.36	0.0268354	0.999817
ENSG00000137413	TAF8	-0.2	0.0269641	0.999817
ENSG00000103034	NDRG4	-0.79	0.0270112	0.999817
ENSG00000117385	P3H1	0.17	0.0270291	0.999817
ENSG00000234825	XRCC6P2	0.47	0.0271593	0.999817
ENSG00000128944	KNSTRN	0.47	0.0272772	0.999817
ENSG00000173728	C1ORF100	-1.55	0.0273634	0.999817
ENSG00000110442	COMMD9	-0.43	0.027415	0.999817
ENSG00000108924	HLF	0.56	0.027478	0.999817
ENSG00000278558	TMEM191B	1.96	0.0275824	0.999817
ENSG00000285650	AL157827.2	1.31	0.0278645	0.999817
ENSG00000283538	AC005972.3	-1.4	0.0278742	0.999817
ENSG00000259448	LINC02352	1.48	0.0281216	0.999817
ENSG00000184068	SREBF2-AS1	0.55	0.0281536	0.999817
ENSG00000244582	RPL21P120	0.63	0.0281997	0.999817
ENSG00000241061	RPL5P1	0.38	0.0282022	0.999817
ENSG00000010072	SPRTN	-0.32	0.0282488	0.999817
ENSG00000267801	AC087289.5	1.39	0.0283095	0.999817
ENSG00000263235	AC006111.2	0.67	0.0284144	0.999817
ENSG00000222020	HDAC4-AS1	1.15	0.0284289	0.999817
ENSG00000010704	HFE	-0.84	0.0284355	0.999817
ENSG00000150938	ENSG00000150938	-0.51	0.0284829	0.999817
ENSG00000281530	AC004461.3	0.96	0.0285858	0.999817
ENSG00000076770	MBNL3	-0.31	0.028763	0.999817
ENSG00000224914	LINC00863	0.51	0.0288157	0.999817
ENSG00000122735	DNAI1	1.31	0.0288307	0.999817
ENSG00000108679	LGALS3BP	-0.59	0.028851	0.999817
ENSG00000248473	LINC01962	-1.41	0.0288533	0.999817
ENSG00000105289	TJP3	-0.43	0.0289091	0.999817
ENSG00000261172	AC133919.2	-1.85	0.0290008	0.999817
ENSG00000078687	TNRC6C	-0.3	0.0290052	0.999817
ENSG00000183347	GBP6	-1.23	0.0290379	0.999817
ENSG00000231307	RPS3P2	-1.27	0.0291291	0.999817
ENSG00000066735	KIF26A	-1.71	0.0291407	0.999817
ENSG00000152433	ZNF547	-0.93	0.0292551	0.999817
ENSG00000188428	BLOC1S5	0.26	0.0293165	0.999817
ENSG00000197279	ZNF165	-0.89	0.029361	0.999817
ENSG00000227492	AL138921.1	0.76	0.0293675	0.999817
ENSG00000149634	SPATA25	1.38	0.0294071	0.999817
ENSG00000103024	NME3	0.28	0.0294189	0.999817
ENSG00000148429	USP6NL	-0.42	0.0294293	0.999817
ENSG00000154153	RETREG1	-0.51	0.0294335	0.999817
ENSG00000099365	STX1B	-0.73	0.0294472	0.999817
ENSG00000101138	CSTF1	-0.19	0.0294851	0.999817
ENSG00000268564	AC003956.1	1.25	0.0294987	0.999817
ENSG00000177875	CCDC184	-1.26	0.029618	0.999817
ENSG00000156873	PHKG2	0.2	0.0296848	0.999817
ENSG00000102870	ZNF629	-0.43	0.0297765	0.999817
ENSG00000072201	LNX1	-0.76	0.029955	0.999817
ENSG00000129422	MTUS1	-0.82	0.0304723	0.999817
ENSG00000231925	ENSG00000231925	-0.24	0.0305335	0.999817
ENSG00000125538	IL1B	1.49	0.0305968	0.999817
ENSG00000228763	LIMS1-AS1	-0.83	0.0306036	0.999817
ENSG00000065054	SLC9A3R2	-0.77	0.0306524	0.999817
ENSG00000278784	AL136295.7	0.36	0.0306764	0.999817
ENSG00000270130	AC068790.7	0.78	0.0307472	0.999817
ENSG00000203739	AL645568.1	-0.4	0.030834	0.999817
ENSG00000266969	AP002449.1	-0.79	0.0308468	0.999817
ENSG00000273456	AC064836.2	1.14	0.0308532	0.999817
ENSG00000269148	AC092301.1	0.48	0.0308987	0.999817
ENSG00000182253	SYNM	-0.94	0.0310047	0.999817
ENSG00000197099	AC068631.1	2.17	0.0310968	0.999817
ENSG00000081320	STK17B	-0.15	0.0311578	0.999817
ENSG00000156030	MIDEAS	-0.16	0.0311652	0.999817
ENSG00000258365	AC073655.2	-1.11	0.0312166	0.999817
ENSG00000108852	MPP2	-0.86	0.031469	0.999817
ENSG00000144290	SLC4A10	-0.92	0.0314895	0.999817
ENSG00000274292	AC084018.2	1.46	0.03166	0.999817
ENSG00000139278	GLIPR1	0.26	0.0317304	0.999817
ENSG00000135636	DYSF	1.68	0.0317418	0.999817
ENSG00000125351	UPF3B	0.24	0.0318872	0.999817
ENSG00000242951	AC007182.2	0.51	0.0321166	0.999817
ENSG00000154165	GPR15	0.87	0.0321226	0.999817
ENSG00000276345	AC004556.3	2.63	0.0321477	0.999817
ENSG00000071205	ARHGAP10	0.49	0.0322414	0.999817
ENSG00000073861	TBX21	-0.57	0.0323701	0.999817
ENSG00000186468	RPS23	0.22	0.0324127	0.999817
ENSG00000169972	PUSL1	0.32	0.0324793	0.999817
ENSG00000159459	UBR1	-0.16	0.0324821	0.999817
ENSG00000134897	BIVM	0.44	0.0325023	0.999817
ENSG00000228816	AK3P5	1.01	0.0325106	0.999817
ENSG00000163412	EIF4E3	-0.26	0.0325951	0.999817
ENSG00000275395	ENSG00000275395	-0.71	0.0326121	0.999817
ENSG00000249242	TMEM150C	-1.51	0.0326397	0.999817
ENSG00000267568	AC016168.2	-0.89	0.0326422	0.999817
ENSG00000196735	ENSG00000196735	1.12	0.0327546	0.999817
ENSG00000121236	TRIM6	1.08	0.0327655	0.999817
ENSG00000101084	RAB5IF	0.36	0.0328228	0.999817
ENSG00000165996	HACD1	0.75	0.0328616	0.999817
ENSG00000257509	AC073487.1	0.67	0.0328824	0.999817
ENSG00000176563	CNTD1	0.63	0.032904	0.999817
ENSG00000170667	RASA4B	-0.56	0.0329448	0.999817
ENSG00000235576	LINC01871	0.61	0.0331095	0.999817
ENSG00000228217	PNRC2P1	0.46	0.0331544	0.999817
ENSG00000278399	AC026120.1	-1.02	0.0332119	0.999817
ENSG00000217716	RPS10P3	0.4	0.0332136	0.999817
ENSG00000141664	ZCCHC2	-0.34	0.033279	0.999817
ENSG00000127334	DYRK2	-0.2	0.0333235	0.999817
ENSG00000218357	LINC01644	-1.47	0.033333	0.999817
ENSG00000117533	VAMP4	-0.24	0.0333358	0.999817
ENSG00000171659	GPR34	1	0.0337001	0.999817
ENSG00000157216	SSBP3	-0.22	0.033744	0.999817
ENSG00000198722	UNC13B	-0.47	0.0337614	0.999817
ENSG00000119862	LGALSL	0.99	0.0338476	0.999817
ENSG00000111796	KLRB1	0.54	0.0338644	0.999817
ENSG00000160710	ADAR	-0.11	0.0338689	0.999817
ENSG00000165125	ENSG00000165125	-0.88	0.0339249	0.999817
ENSG00000178404	CEP295NL	1.19	0.0339566	0.999817
ENSG00000197647	ZNF433	-0.45	0.0339699	0.999817
ENSG00000185201	IFITM2	-0.29	0.0340051	0.999817
ENSG00000163704	PRRT3	-0.44	0.0340532	0.999817
ENSG00000101474	APMAP	0.27	0.0340549	0.999817
ENSG00000132623	ANKEF1	-0.91	0.0340963	0.999817
ENSG00000137959	IFI44L	-0.88	0.0341149	0.999817
ENSG00000225614	ZNF469	-1.12	0.0341743	0.999817
ENSG00000241015	TPM3P9	-0.34	0.0341748	0.999817
ENSG00000273151	AC073957.3	-0.54	0.0342397	0.999817
ENSG00000252361	RNU6-118P	-0.93	0.0342844	0.999817
ENSG00000124215	CDH26	-0.63	0.0343129	0.999817
ENSG00000198814	GK	0.57	0.034314	0.999817
ENSG00000055332	EIF2AK2	-0.37	0.0343273	0.999817
ENSG00000265462	MIR3680-1	1.05	0.0344663	0.999817
ENSG00000234031	RPS3AP44	1.02	0.0345279	0.999817
ENSG00000240371	RPS4XP13	1.29	0.0345707	0.999817
ENSG00000136003	ISCU	0.16	0.0345813	0.999817
ENSG00000073598	FNDC8	1.22	0.0345994	0.999817
ENSG00000223646	AC002463.1	0.92	0.0347444	0.999817
ENSG00000244734	HBB	-2.77	0.0348818	0.999817
ENSG00000133195	ENSG00000133195	0.47	0.0350176	0.999817
ENSG00000275371	AC012645.4	1.16	0.0350769	0.999817
ENSG00000179344	ENSG00000179344	1.22	0.0353088	0.999817
ENSG00000254985	RSF1-IT2	0.9	0.0353303	0.999817
ENSG00000083812	ZNF324	-0.27	0.0353655	0.999817
ENSG00000230581	ACTG1P14	0.92	0.0354155	0.999817
ENSG00000164398	ACSL6	-0.82	0.0354866	0.999817
ENSG00000260296	AC095057.3	0.45	0.0355003	0.999817
ENSG00000121413	ZSCAN18	-0.46	0.0356273	0.999817
ENSG00000248283	CCNL2P1	-1.5	0.0356308	0.999817
ENSG00000175449	RFESD	0.6	0.0357183	0.999817
ENSG00000205133	TRIQK	-0.83	0.0357325	0.999817
ENSG00000224839	ENSG00000224839	0.49	0.0357344	0.999817
ENSG00000233175	AC008105.1	-0.5	0.0358263	0.999817
ENSG00000203668	CHML	-0.32	0.0358266	0.999817
ENSG00000188321	ZNF559	-0.35	0.0360944	0.999817
ENSG00000140153	WDR20	-0.18	0.0361549	0.999817
ENSG00000183615	FAM167B	-1.18	0.0362885	0.999817
ENSG00000106605	BLVRA	0.24	0.0363522	0.999817
ENSG00000249042	AC008771.1	0.92	0.0363725	0.999817
ENSG00000124602	UNC5CL	-0.44	0.0364766	0.999817
ENSG00000254614	AP003068.2	-1.47	0.0365062	0.999817
ENSG00000107554	DNMBP	-0.35	0.0365163	0.999817
ENSG00000248268	AC010275.1	-0.86	0.036584	0.999817
ENSG00000147457	CHMP7	-0.28	0.0365995	0.999817
ENSG00000130702	LAMA5	0.96	0.0366084	0.999817
ENSG00000101213	PTK6	-0.54	0.0366571	0.999817
ENSG00000232000	CLCN3P1	1.1	0.0366848	0.999817
ENSG00000169490	TM2D2	0.26	0.036704	0.999817
ENSG00000233762	RPS15P4	0.24	0.036799	0.999817
ENSG00000135679	MDM2	0.2	0.0367996	0.999817
ENSG00000226259	GTF2H2B	0.75	0.036832	0.999817
ENSG00000196187	TMEM63A	-0.29	0.0368354	0.999817
ENSG00000111335	OAS2	-0.38	0.0368393	0.999817
ENSG00000223551	TMSB4XP4	0.39	0.0368458	0.999817
ENSG00000160051	IQCC	0.4	0.0368598	0.999817
ENSG00000066136	NFYC	-0.21	0.0368752	0.999817
ENSG00000108389	MTMR4	0.19	0.0369332	0.999817
ENSG00000282870	FRG1DP	1.31	0.0370671	0.999817
ENSG00000104524	ENSG00000104524	-0.48	0.0371598	0.999817
ENSG00000116691	MIIP	0.22	0.0371807	0.999817
ENSG00000196126	ENSG00000196126	0.92	0.0371936	0.999817
ENSG00000230751	AC007036.2	1.17	0.0372888	0.999817
ENSG00000231707	PABPC1P1	0.77	0.0373251	0.999817
ENSG00000260160	AC011468.1	-0.58	0.0373933	0.999817
ENSG00000250519	AP002784.1	1.4	0.0374499	0.999817
ENSG00000160439	ENSG00000160439	-0.4	0.037601	0.999817
ENSG00000179981	TSHZ1	-0.31	0.0376999	0.999817
ENSG00000234389	AC007278.1	-0.83	0.0377571	0.999817
ENSG00000218418	AL591135.1	-1.09	0.0377611	0.999817
ENSG00000095380	NANS	-0.29	0.0380553	0.999817
ENSG00000237749	AL034379.1	0.6	0.0380949	0.999817
ENSG00000249207	AC079921.1	0.47	0.0382944	0.999817
ENSG00000185710	SMG1P4	-0.88	0.0383236	0.999817
ENSG00000176092	CRYBG2	-0.73	0.0385393	0.999817
ENSG00000199805	RNU1-134P	-1.04	0.0387242	0.999817
ENSG00000156587	UBE2L6	-0.26	0.0387292	0.999817
ENSG00000181544	FANCB	-0.57	0.0388585	0.999817
ENSG00000117242	PINK1-AS	-0.49	0.0389509	0.999817
ENSG00000173085	COQ2	0.3	0.038978	0.999817
ENSG00000167699	GLOD4	0.13	0.0391425	0.999817
ENSG00000166770	ZNF667-AS1	-0.96	0.0391715	0.999817
ENSG00000253704	AC023632.2	1.15	0.0392752	0.999817
ENSG00000279092	AC025678.3	-1.07	0.0392761	0.999817
ENSG00000126705	AHDC1	-0.23	0.0395745	0.999817
ENSG00000133142	TCEAL4	-0.33	0.0395934	0.999817
ENSG00000197013	ZNF429	-0.48	0.0396178	0.999817
ENSG00000236115	AL136097.2	1.21	0.0398379	0.999817
ENSG00000151208	ENSG00000151208	0.69	0.0399026	0.999817
ENSG00000103253	HAGHL	0.45	0.0399326	0.999817
ENSG00000104921	FCER2	2.01	0.039945	0.999817
ENSG00000163995	ABLIM2	-0.72	0.0399559	0.999817
ENSG00000153898	MCOLN2	0.5	0.039972	0.999817
ENSG00000100147	CCDC134	-0.26	0.0399773	0.999817
ENSG00000275070	ENSG00000275070	1.27	0.0400667	0.999817
ENSG00000161249	DMKN	1.61	0.0400797	0.999817
ENSG00000197943	PLCG2	0.74	0.0403254	0.999817
ENSG00000160226	CFAP410	-0.35	0.0403561	0.999817
ENSG00000041353	RAB27B	-0.94	0.040413	0.999817
ENSG00000075188	NUP37	-0.35	0.0404337	0.999817
ENSG00000261334	AL353803.4	1.18	0.0405081	0.999817
ENSG00000122862	SRGN	0.25	0.0405265	0.999817
ENSG00000211666	IGLV2-14	1.82	0.0405402	0.999817
ENSG00000079385	CEACAM1	-0.87	0.0405662	0.999817
ENSG00000258733	LINC02328	-0.57	0.0406193	0.999817
ENSG00000234719	NPIPB2	-0.92	0.0408657	0.999817
ENSG00000179111	HES7	-1.04	0.0408679	0.999817
ENSG00000270011	ZNF559-ZNF177	-1.26	0.0409084	0.999817
ENSG00000260714	AC133552.1	-1.35	0.0410155	0.999817
ENSG00000148180	GSN	0.96	0.0410283	0.999817
ENSG00000204564	ENSG00000204564	0.19	0.0410725	0.999817
ENSG00000136244	IL6	2	0.0411504	0.999817
ENSG00000189007	ADAT2	0.26	0.0411591	0.999817
ENSG00000146700	SSC4D	1.35	0.0411822	0.999817
ENSG00000108604	SMARCD2	0.13	0.0413558	0.999817
ENSG00000060140	STYK1	1.61	0.0414233	0.999817
ENSG00000124097	HMGB1P1	0.71	0.041458	0.999817
ENSG00000105656	ELL	0.21	0.041607	0.999817
ENSG00000127955	GNAI1	-1.12	0.0416092	0.999817
ENSG00000003147	ICA1	1.14	0.0419375	0.999817
ENSG00000206527	HACD2	0.16	0.0419522	0.999817
ENSG00000278195	SSTR3	-0.53	0.0419919	0.999817
ENSG00000238025	ZDHHC4P1	-1	0.0420441	0.999817
ENSG00000247092	SNHG10	0.4	0.0421302	0.999817
ENSG00000198846	TOX	0.41	0.0421443	0.999817
ENSG00000115896	PLCL1	-0.33	0.0424703	0.999817
ENSG00000180336	MEIOC	-0.82	0.0425069	0.999817
ENSG00000273188	AL022328.3	-0.45	0.042515	0.999817
ENSG00000241464	RPL39P38	0.75	0.0425754	0.999817
ENSG00000276867	AC074050.4	-0.94	0.0427306	0.999817
ENSG00000205791	ENSG00000205791	1.29	0.0427341	0.999817
ENSG00000188613	NANOS1	-1.19	0.042772	0.999817
ENSG00000228352	AL354989.1	1.13	0.0428701	0.999817
ENSG00000177576	C18ORF32	0.31	0.0429007	0.999817
ENSG00000215414	PSMA6P1	0.64	0.0429803	0.999817
ENSG00000177350	RPL13AP3	0.8	0.0430417	0.999817
ENSG00000089351	GRAMD1A	0.2	0.0432001	0.999817
ENSG00000253304	TMEM200B	1.32	0.0435292	0.999817
ENSG00000103489	ENSG00000103489	-0.39	0.0435336	0.999817
ENSG00000224597	SVIL-AS1	0.3	0.0435461	0.999817
ENSG00000144354	CDCA7	0.63	0.0436029	0.999817
ENSG00000211838	TRAJ52	1.15	0.0437657	0.999817
ENSG00000159335	PTMS	0.52	0.0438345	0.999817
ENSG00000270419	CAHM	1	0.0438582	0.999817
ENSG00000211694	TRGV10	-0.65	0.0439445	0.999817
ENSG00000285417	BX571818.1	1.33	0.0439743	0.999817
ENSG00000188001	TPRG1	0.67	0.0439959	0.999817
ENSG00000257624	AC004024.1	1.43	0.0440636	0.999817
ENSG00000157954	WIPI2	0.18	0.0441699	0.999817
ENSG00000248896	AC105001.1	-0.6	0.0441741	0.999817
ENSG00000100336	APOL4	1.51	0.0441906	0.999817
ENSG00000235419	AC010149.1	-1.13	0.0442228	0.999817
ENSG00000105717	PBX4	0.3	0.0442302	0.999817
ENSG00000227373	RABGAP1L-DT	1.14	0.0442761	0.999817
ENSG00000163635	ATXN7	-0.19	0.0442861	0.999817
ENSG00000140443	IGF1R	-0.33	0.0444294	0.999817
ENSG00000136098	NEK3	0.49	0.0445496	0.999817
ENSG00000170627	GTSF1	-0.83	0.0447314	0.999817
ENSG00000271105	SCML2P2	1.15	0.0448192	0.999817
ENSG00000239005	AC097376.1	1.3	0.0449913	0.999817
ENSG00000235586	AC011247.1	0.67	0.0453144	0.999817
ENSG00000100410	PHF5A	-0.27	0.0454159	0.999817
ENSG00000135916	ITM2C	0.35	0.0454603	0.999817
ENSG00000102678	FGF9	-0.61	0.0455397	0.999817
ENSG00000267457	AC004223.2	1.17	0.0458214	0.999817
ENSG00000103363	ELOB	0.24	0.0459244	0.999817
ENSG00000109586	GALNT7	0.24	0.0459854	0.999817
ENSG00000102038	SMARCA1	-0.92	0.046125	0.999817
ENSG00000269352	PTOV1-AS2	-0.43	0.0462165	0.999817
ENSG00000213871	TAF9BP1	0.95	0.0462177	0.999817
ENSG00000167695	TLCD3A	0.39	0.0462795	0.999817
ENSG00000198851	CD3E	-0.15	0.0463163	0.999817
ENSG00000232434	AJM1	0.49	0.0463465	0.999817
ENSG00000234118	RPL13AP6	0.34	0.0463912	0.999817
ENSG00000168118	RAB4A	0.26	0.0464221	0.999817
ENSG00000135090	TAOK3	-0.13	0.0465319	0.999817
ENSG00000136942	RPL35	0.19	0.0466917	0.999817
ENSG00000167588	GPD1	1.24	0.0467595	0.999817
ENSG00000113732	ATP6V0E1	0.17	0.0468384	0.999817
ENSG00000167851	CD300A	0.61	0.0468851	0.999817
ENSG00000180834	MAP6D1	-1.2	0.0468867	0.999817
ENSG00000269386	RAB11B-AS1	1	0.0468951	0.999817
ENSG00000173810	PPIAP7	1.14	0.0469095	0.999817
ENSG00000003400	CASP10	-0.27	0.0472272	0.999817
ENSG00000185298	CCDC137	0.22	0.04725	0.999817
ENSG00000213221	DNLZ	-1.31	0.0472841	0.999817
ENSG00000072832	CRMP1	0.73	0.0474063	0.999817
ENSG00000234290	AC116366.1	-0.41	0.0474369	0.999817
ENSG00000142892	PIGK	-0.42	0.047438	0.999817
ENSG00000235508	RPS2P7	0.41	0.0474883	0.999817
ENSG00000181097	ENSG00000181097	0.68	0.0475213	0.999817
ENSG00000123200	ZC3H13	0.13	0.0475523	0.999817
ENSG00000242083	RPL7AP31	0.58	0.0476888	0.999817
ENSG00000107404	DVL1	0.18	0.0479163	0.999817
ENSG00000267291	AC008649.1	1.02	0.0479725	0.999817
ENSG00000268201	AC020915.1	0.53	0.0479962	0.999817
ENSG00000233254	RPL21P134	-0.74	0.0480142	0.999817
ENSG00000140471	LINS1	-0.29	0.0482106	0.999817
ENSG00000223878	PPIAP53	-0.91	0.0482114	0.999817
ENSG00000008311	AASS	-0.47	0.0482711	0.999817
ENSG00000147050	KDM6A	-0.34	0.0482801	0.999817
ENSG00000009694	TENM1	-0.44	0.0485684	0.999817
ENSG00000115825	PRKD3	-0.16	0.0488669	0.999817
ENSG00000177409	SAMD9L	-0.36	0.0489318	0.999817
ENSG00000096717	SIRT1	-0.2	0.0490917	0.999817
ENSG00000285756	BX890604.2	-0.42	0.0491392	0.999817
ENSG00000115956	PLEK	0.72	0.049354	0.999817
ENSG00000237821	AC083873.1	0.57	0.0494295	0.999817
ENSG00000263326	AC133552.4	0.88	0.0494763	0.999817
ENSG00000256278	AC048382.1	0.95	0.0494904	0.999817
ENSG00000162437	RAVER2	-0.72	0.0496435	0.999817
ENSG00000155287	SLC25A28	-0.22	0.0497292	0.999817
ENSG00000215915	ATAD3C	1.29	0.0497758	0.999817
ENSG00000286089	AC095057.4	-0.92	0.0497901	0.999817
ENSG00000201151	AL135844.1	-1.22	0.0498998	0.999817
ENSG00000253570	RNF5P1	0.75	0.050066	0.999817
ENSG00000104983	CCDC61	0.26	0.0502631	0.999817
ENSG00000149016	TUT1	0.23	0.0503886	0.999817
ENSG00000163602	ENSG00000163602	-0.18	0.0505963	0.999817
ENSG00000258744	AL132800.1	-1.36	0.0508357	0.999817
ENSG00000119227	PIGZ	1.09	0.0510579	0.999817
ENSG00000140553	UNC45A	0.15	0.0511116	0.999817
ENSG00000153487	ING1	-0.19	0.05122	0.999817
ENSG00000215114	UBXN2B	-0.22	0.0512362	0.999817
ENSG00000230373	GOLGA6L5P	0.44	0.0512537	0.999817
ENSG00000285799	AL645929.2	-0.88	0.0512843	0.999817
ENSG00000184916	JAG2	0.63	0.0512953	0.999817
ENSG00000102780	DGKH	-0.23	0.0513039	0.999817
ENSG00000100228	RAB36	-1.3	0.0513796	0.999817
ENSG00000129245	FXR2	0.14	0.0514159	0.999817
ENSG00000100644	HIF1A	-0.14	0.0515841	0.999817
ENSG00000230397	SPTLC1P1	0.91	0.0515861	0.999817
ENSG00000155893	PXYLP1	-0.32	0.0518952	0.999817
ENSG00000255837	ENSG00000255837	0.72	0.0519283	0.999817
ENSG00000196867	ZFP28	-0.4	0.0520668	0.999817
ENSG00000170222	ADPRM	-0.25	0.052173	0.999817
ENSG00000256006	AC084117.1	0.94	0.052196	0.999817
ENSG00000245146	MALINC1	0.48	0.0523559	0.999817
ENSG00000233967	AL359715.1	-0.57	0.0523614	0.999817
ENSG00000233850	AC103563.7	-0.92	0.0524113	0.999817
ENSG00000137656	BUD13	0.15	0.0525071	0.999817
ENSG00000286061	RCAN3AS	-0.85	0.0526092	0.999817
ENSG00000145675	PIK3R1	0.37	0.0527044	0.999817
ENSG00000105737	GRIK5	-1.17	0.0527467	0.999817
ENSG00000138303	ASCC1	0.18	0.0527604	0.999817
ENSG00000119138	KLF9	-0.34	0.0527616	0.999817
ENSG00000146083	RNF44	-0.17	0.052795	0.999817
ENSG00000240622	RPL7P15	0.62	0.0529218	0.999817
ENSG00000224848	AL589843.1	-1.08	0.052929	0.999817
ENSG00000287917	AP000944.7	0.89	0.0529896	0.999817
ENSG00000256294	ZNF225	0.38	0.0531928	0.999817
ENSG00000151655	ITIH2	-1.02	0.0532927	0.999817
ENSG00000274265	AC245297.3	-0.33	0.0535013	0.999817
ENSG00000250317	SMIM20	0.32	0.0535036	0.999817
ENSG00000228399	AL109741.2	1.17	0.0536823	0.999817
ENSG00000212916	MAP10	-0.92	0.0537483	0.999817
ENSG00000160469	BRSK1	-0.79	0.053882	0.999817
ENSG00000181634	TNFSF15	1.54	0.0539159	0.999817
ENSG00000226800	CACTIN-AS1	-0.67	0.0542316	0.999817
ENSG00000132846	ZBED3	-0.71	0.0542414	0.999817
ENSG00000164684	ZNF704	-0.6	0.0544262	0.999817
ENSG00000285999	AC025442.2	-1.01	0.0544352	0.999817
ENSG00000140479	PCSK6	1.16	0.0544412	0.999817
ENSG00000229605	RPL21P93	0.49	0.0547653	0.999817
ENSG00000201616	RNU1-91P	-1.04	0.0549474	0.999817
ENSG00000228436	AL139260.1	0.97	0.0550916	0.999817
ENSG00000260911	AC135050.3	0.99	0.0552561	0.999817
ENSG00000198478	SH3BGRL2	-1.38	0.055261	0.999817
ENSG00000160752	FDPS	0.18	0.0553964	0.999817
ENSG00000109171	SLAIN2	-0.17	0.0554167	0.999817
ENSG00000260992	DOCK9-DT	1.3	0.0554774	0.999817
ENSG00000196678	ERI2	0.87	0.0555765	0.999817
ENSG00000261341	AC010325.1	1.04	0.0557454	0.999817
ENSG00000254909	AP003392.2	-0.45	0.0557912	0.999817
ENSG00000104903	LYL1	0.72	0.0559227	0.999817
ENSG00000228998	AC091167.1	-1.13	0.0559373	0.999817
ENSG00000256588	AC027544.2	-0.89	0.0559595	0.999817
ENSG00000170312	CDK1	1.11	0.056104	0.999817
ENSG00000125148	MT2A	0.77	0.0561488	0.999817
ENSG00000211795	TRAV8-6	-0.33	0.0562179	0.999817
ENSG00000277258	ENSG00000277258	-0.88	0.0563331	0.999817
ENSG00000109854	HTATIP2	0.18	0.0563388	0.999817
ENSG00000157388	CACNA1D	1.19	0.0563502	0.999817
ENSG00000089094	KDM2B	0.2	0.0564999	0.999817
ENSG00000177721	ANXA2R	-0.31	0.0565747	0.999817
ENSG00000161277	THAP8	0.47	0.0565906	0.999817
ENSG00000182621	PLCB1	-0.49	0.056627	0.999817
ENSG00000249863	AC021106.1	-0.6	0.0567152	0.999817
ENSG00000243517	AC024940.2	0.35	0.0569094	0.999817
ENSG00000197928	ZNF677	-0.48	0.0569119	0.999817
ENSG00000121289	CEP89	-0.33	0.0569196	0.999817
ENSG00000196586	MYO6	0.39	0.0569223	0.999817
ENSG00000105518	TMEM205	0.36	0.0570545	0.999817
ENSG00000147535	PLPP5	0.23	0.0570826	0.999817
ENSG00000155666	KDM8	-0.44	0.0571197	0.999817
ENSG00000231789	PIK3CD-AS2	-0.56	0.0571815	0.999817
ENSG00000284685	AC009093.10	-1.37	0.0573597	0.999817
ENSG00000262652	AC124283.3	0.53	0.0573798	0.999817
ENSG00000255142	AP006621.2	0.82	0.0574071	0.999817
ENSG00000145736	ENSG00000145736	0.43	0.0576856	0.999817
ENSG00000251192	ZNF674	-0.36	0.0578397	0.999817
ENSG00000258702	AL137786.1	1.32	0.0579379	0.999817
ENSG00000164465	DCBLD1	0.35	0.0580508	0.999817
ENSG00000170684	ZNF296	0.53	0.0581422	0.999817
ENSG00000149927	DOC2A	1.24	0.0581787	0.999817
ENSG00000004468	CD38	-0.72	0.058198	0.999817
ENSG00000251661	AC136475.1	-0.96	0.0583974	0.999817
ENSG00000135547	HEY2	-1.16	0.0584186	0.999817
ENSG00000141194	OR4D1	1.09	0.0584344	0.999817
ENSG00000152939	ENSG00000152939	1.07	0.0584438	0.999817
ENSG00000175820	CCDC168	-0.51	0.0585639	0.999817
ENSG00000146373	RNF217	-1.63	0.0585811	0.999817
ENSG00000203761	MSTO2P	0.2	0.0585934	0.999817
ENSG00000107201	DDX58	-0.33	0.0586383	0.999817
ENSG00000143353	LYPLAL1	0.42	0.0586415	0.999817
ENSG00000099308	MAST3	-0.17	0.0586836	0.999817
ENSG00000197442	MAP3K5	0.23	0.0589188	0.999817
ENSG00000237773	AC073332.1	0.75	0.05895	0.999817
ENSG00000279281	AC015883.1	0.79	0.058973	0.999817
ENSG00000234807	LINC01135	-0.69	0.0590652	0.999817
ENSG00000258904	AL157871.5	0.47	0.0591604	0.999817
ENSG00000237991	RPL35P1	0.34	0.0592003	0.999817
ENSG00000068001	HYAL2	-0.43	0.0592288	0.999817
ENSG00000140386	SCAPER	-0.19	0.0592991	0.999817
ENSG00000237080	EHMT2-AS1	-0.88	0.059359	0.999817
ENSG00000168229	PTGDR	-1.01	0.0594365	0.999817
ENSG00000156574	NODAL	-1.22	0.0595231	0.999817
ENSG00000167634	ENSG00000167634	1.44	0.059534	0.999817
ENSG00000171757	LRRC34	-0.8	0.0595594	0.999817
ENSG00000234345	AC234782.2	0.84	0.0596125	0.999817
ENSG00000233868	LLPHP3	0.58	0.0596183	0.999817
ENSG00000226455	AL121787.1	-0.58	0.0597373	0.999817
ENSG00000136732	GYPC	-0.25	0.059757	0.999817
ENSG00000132000	ENSG00000132000	-1.28	0.0598996	0.999817
ENSG00000132109	TRIM21	-0.28	0.0600049	0.999817
ENSG00000242571	RPL21P11	0.46	0.0601556	0.999817
ENSG00000213280	AC090114.1	0.39	0.0601784	0.999817
ENSG00000259656	AC013452.2	-1.21	0.0604398	0.999817
ENSG00000198839	ZNF277	-0.19	0.0604605	0.999817
ENSG00000227376	FTH1P16	0.49	0.0604661	0.999817
ENSG00000285184	AC244033.2	1.12	0.0604782	0.999817
ENSG00000267940	AC022762.2	-1.23	0.060617	0.999817
ENSG00000170581	STAT2	-0.22	0.0606221	0.999817
ENSG00000287099	AL121750.1	1.27	0.0607473	0.999817
ENSG00000168016	TRANK1	-0.29	0.0607513	0.999817
ENSG00000225920	RIMKLBP2	-0.73	0.0607626	0.999817
ENSG00000250251	ENSG00000250251	-0.24	0.0609416	0.999817
ENSG00000180992	MRPL14	0.21	0.0609599	0.999817
ENSG00000049449	RCN1	0.46	0.0610575	0.999817
ENSG00000183475	ASB7	-0.23	0.0610714	0.999817
ENSG00000107719	PALD1	-1.16	0.0610875	0.999817
ENSG00000157540	DYRK1A	-0.13	0.0611013	0.999817
ENSG00000165806	CASP7	-0.24	0.0611496	0.999817
ENSG00000198205	ZXDA	-0.29	0.0613381	0.999817
ENSG00000269656	NOP53-AS1	-1.05	0.0613667	0.999817
ENSG00000178685	PARP10	-0.29	0.0613713	0.999817
ENSG00000237977	EIF4HP2	0.74	0.061372	0.999817
ENSG00000162961	DPY30	0.2	0.0614791	0.999817
ENSG00000206603	SNORA22B	0.9	0.0614947	0.999817
ENSG00000149806	FAU	0.18	0.0615252	0.999817
ENSG00000198556	ZNF789	-0.27	0.061535	0.999817
ENSG00000105479	CCDC114	-0.92	0.0616476	0.999817
ENSG00000141696	P3H4	-0.63	0.0617213	0.999817
ENSG00000068394	GPKOW	0.18	0.0617347	0.999817
ENSG00000237705	AC008937.2	0.52	0.0617532	0.999817
ENSG00000081148	IMPG2	-1.4	0.0618474	0.999817
ENSG00000185561	ENSG00000185561	0.81	0.0618985	0.999817
ENSG00000111328	CDK2AP1	0.32	0.0619512	0.999817
ENSG00000260290	AC092115.1	0.29	0.062067	0.999817
ENSG00000077585	GPR137B	0.33	0.0621444	0.999817
ENSG00000085832	EPS15	0.19	0.0621734	0.999817
ENSG00000167182	SP2	-0.18	0.0622401	0.999817
ENSG00000068079	IFI35	-0.44	0.0622567	0.999817
ENSG00000204410	ENSG00000204410	0.36	0.0623927	0.999817
ENSG00000214199	EEF1A1P12	0.22	0.0624662	0.999817
ENSG00000267122	AC004490.1	-0.94	0.0624804	0.999817
ENSG00000109466	KLHL2	0.18	0.0625813	0.999817
ENSG00000065534	MYLK	1.01	0.0626259	0.999817
ENSG00000201121	RNY1P12	-0.95	0.0626962	0.999817
ENSG00000198502	HLA-DRB5	1.05	0.0627543	0.999817
ENSG00000105376	ICAM5	0.73	0.0631348	0.999817
ENSG00000213463	SYNJ2BP	-0.26	0.063148	0.999817
ENSG00000234518	PTGES3P1	-0.39	0.0631593	0.999817
ENSG00000165071	TMEM71	-0.27	0.0632896	0.999817
ENSG00000240733	RN7SL502P	1.21	0.0633003	0.999817
ENSG00000271646	AC099343.3	-0.51	0.0633321	0.999817
ENSG00000285728	AC098484.4	0.44	0.063374	0.999817
ENSG00000075073	TACR2	-0.92	0.0635732	0.999817
ENSG00000270640	AC104695.3	1.36	0.0637097	0.999817
ENSG00000106829	TLE4	-0.23	0.0637655	0.999817
ENSG00000264635	AP001020.2	-0.95	0.0637819	0.999817
ENSG00000164291	ARSK	-0.32	0.0637877	0.999817
ENSG00000228727	ENSG00000228727	0.77	0.0638603	0.999817
ENSG00000026751	SLAMF7	0.6	0.0638897	0.999817
ENSG00000149177	PTPRJ	0.23	0.0639182	0.999817
ENSG00000219294	PIP5K1P1	1.05	0.0639433	0.999817
ENSG00000113319	RASGRF2	-0.29	0.0639689	0.999817
ENSG00000211798	TRAV18	0.57	0.0640149	0.999817
ENSG00000067955	CBFB	0.13	0.0640225	0.999817
ENSG00000115008	IL1A	1.53	0.0640432	0.999817
ENSG00000233261	FAM238A	-0.94	0.0641398	0.999817
ENSG00000166780	ENSG00000166780	0.5	0.0641483	0.999817
ENSG00000284726	AL109936.8	0.68	0.0642343	0.999817
ENSG00000258987	AL132642.1	0.87	0.0642659	0.999817
ENSG00000170779	CDCA4	0.23	0.0642735	0.999817
ENSG00000244617	ASPRV1	-0.92	0.0643147	0.999817
ENSG00000254856	NDUFA3P2	1.21	0.0644264	0.999817
ENSG00000243544	RN7SL172P	0.49	0.0644552	0.999817
ENSG00000114439	BBX	-0.13	0.0644902	0.999817
ENSG00000189152	GRAPL	-0.75	0.0645262	0.999817
ENSG00000174282	ENSG00000174282	-0.21	0.064661	0.999817
ENSG00000091009	RBM27	-0.2	0.0646875	0.999817
ENSG00000272977	AL008721.2	0.45	0.0647359	0.999817
ENSG00000232778	RPL23AP50	-1.17	0.0649187	0.999817
ENSG00000102317	RBM3	-0.14	0.0649441	0.999817
ENSG00000117399	CDC20	1.09	0.0649483	0.999817
ENSG00000184956	ENSG00000184956	-1.21	0.065041	0.999817
ENSG00000260000	AL133338.1	-1.08	0.0650573	0.999817
ENSG00000072682	P4HA2	0.82	0.0651475	0.999817
ENSG00000113810	SMC4	0.24	0.0652039	0.999817
ENSG00000185485	SDHAP1	0.22	0.0653498	0.999817
ENSG00000215301	DDX3X	-0.31	0.0653723	0.999817
ENSG00000149548	CCDC15	-0.63	0.0654412	0.999817
ENSG00000125877	ITPA	0.26	0.0654535	0.999817
ENSG00000080819	CPOX	0.24	0.0654908	0.999817
ENSG00000198382	UVRAG	-0.16	0.0654975	0.999817
ENSG00000139370	SLC15A4	0.29	0.0655373	0.999817
ENSG00000215492	HNRNPA1P7	-0.22	0.0655413	0.999817
ENSG00000145014	TMEM44	0.73	0.0656214	0.999817
ENSG00000130159	ECSIT	-0.33	0.0657304	0.999817
ENSG00000174109	C16ORF91	0.38	0.0657538	0.999817
ENSG00000196072	BLOC1S2	0.2	0.0658916	0.999817
ENSG00000105819	PMPCB	-0.13	0.0659579	0.999817
ENSG00000049769	PPP1R3F	0.81	0.0659812	0.999817
ENSG00000137154	RPS6	0.16	0.0659913	0.999817
ENSG00000187726	DNAJB13	-0.83	0.0662145	0.999817
ENSG00000139826	ABHD13	-0.16	0.0662226	0.999817
ENSG00000213793	ZNF888	-0.48	0.0662958	0.999817
ENSG00000166153	DEPDC4	-0.84	0.0663261	0.999817
ENSG00000115267	IFIH1	-0.32	0.0663509	0.999817
ENSG00000117713	ARID1A	-0.13	0.0663569	0.999817
ENSG00000059378	PARP12	-0.17	0.0663777	0.999817
ENSG00000185650	ZFP36L1	0.21	0.0664189	0.999817
ENSG00000269918	AF131215.6	0.49	0.0664302	0.999817
ENSG00000268230	AC012313.3	0.63	0.0664682	0.999817
ENSG00000101421	CHMP4B	0.19	0.0665962	0.999817
ENSG00000171843	MLLT3	-0.24	0.0667275	0.999817
ENSG00000199804	ENSG00000199804	0.62	0.0668545	0.999817
ENSG00000106789	CORO2A	-0.29	0.0669256	0.999817
ENSG00000156970	BUB1B	1.19	0.0670245	0.999817
ENSG00000240096	AL132838.1	-1.12	0.06704	0.999817
ENSG00000145901	TNIP1	0.2	0.0670472	0.999817
ENSG00000211451	GNRHR2	0.64	0.0670842	0.999817
ENSG00000230721	AL049597.1	1.01	0.0671986	0.999817
ENSG00000166997	CNPY4	-0.27	0.0673325	0.999817
ENSG00000253651	SOD1P3	0.68	0.0673432	0.999817
ENSG00000026103	FAS	0.33	0.0673662	0.999817
ENSG00000215374	ENSG00000215374	1.05	0.0673684	0.999817
ENSG00000223697	AF230666.1	-0.74	0.0673964	0.999817
ENSG00000254681	PKD1P5	-0.54	0.067452	0.999817
ENSG00000074527	NTN4	-0.82	0.0674666	0.999817
ENSG00000253731	PCDHGA6	1.17	0.0675773	0.999817
ENSG00000261888	AC144831.1	1.19	0.0676131	0.999817
ENSG00000189067	LITAF	0.21	0.0677129	0.999817
ENSG00000169084	DHRSX	0.31	0.0677801	0.999817
ENSG00000135622	SEMA4F	-0.23	0.0678436	0.999817
ENSG00000136842	TMOD1	-1.08	0.0678984	0.999817
ENSG00000256720	BTG1P1	-0.98	0.0680623	0.999817
ENSG00000166900	STX3	-0.25	0.0682103	0.999817
ENSG00000163703	CRELD1	-0.34	0.0684062	0.999817
ENSG00000233426	EIF3FP3	-0.31	0.0684337	0.999817
ENSG00000244187	TMEM141	0.37	0.0685739	0.999817
ENSG00000244479	OR2A1-AS1	0.85	0.0686442	0.999817
ENSG00000204947	ZNF425	0.9	0.0686614	0.999817
ENSG00000112182	BACH2	-0.31	0.0687075	0.999817
ENSG00000220472	AL139095.2	0.26	0.0687189	0.999817
ENSG00000286886	AJ011931.2	-0.92	0.0687401	0.999817
ENSG00000109458	GAB1	0.93	0.0687948	0.999817
ENSG00000240322	RN7SL481P	-0.52	0.0688274	0.999817
ENSG00000140367	UBE2Q2	0.17	0.0688707	0.999817
ENSG00000284691	AC073111.4	-0.24	0.0689115	0.999817
ENSG00000280007	AC008079.1	-0.54	0.0689208	0.999817
ENSG00000162086	ZNF75A	-0.36	0.0689723	0.999817
ENSG00000196878	LAMB3	1.55	0.0689963	0.999817
ENSG00000073584	SMARCE1	-0.24	0.0690531	0.999817
ENSG00000240487	FAM214BP1	0.6	0.0690846	0.999817
ENSG00000100395	L3MBTL2	-0.17	0.0691287	0.999817
ENSG00000196422	PPP1R26	0.49	0.0691953	0.999817
ENSG00000070388	FGF22	0.96	0.0693649	0.999817
ENSG00000274210	RNVU1-27	-0.7	0.0694312	0.999817
ENSG00000275318	AL136981.2	-0.58	0.0694436	0.999817
ENSG00000165502	RPL36AL	0.16	0.0694788	0.999817
ENSG00000229325	ACAP2-IT1	-0.46	0.0694891	0.999817
ENSG00000116793	PHTF1	0.38	0.0696297	0.999817
ENSG00000270587	AC046185.2	0.88	0.0696618	0.999817
ENSG00000285517	AC010198.2	1.41	0.0697161	0.999817
ENSG00000087586	AURKA	0.8	0.0697248	0.999817
ENSG00000156414	TDRD9	-1.17	0.0697273	0.999817
ENSG00000253194	AL137009.1	-0.81	0.0697653	0.999817
ENSG00000265753	RN7SL444P	-1.07	0.0697937	0.999817
ENSG00000140264	SERF2	0.19	0.0698874	0.999817
ENSG00000272595	OR10AH1P	1.21	0.069932	0.999817
ENSG00000211765	ENSG00000211765	-0.72	0.0699496	0.999817
ENSG00000117411	B4GALT2	0.4	0.0699819	0.999817
ENSG00000100911	ENSG00000100911	-0.27	0.0699871	0.999817
ENSG00000184678	H2BC21	-0.68	0.0700568	0.999817
ENSG00000235092	ID2-AS1	-1.1	0.0700903	0.999817
ENSG00000140807	NKD1	-0.59	0.0701563	0.999817
ENSG00000110881	ASIC1	-0.64	0.0702229	0.999817
ENSG00000088930	XRN2	-0.13	0.07026	0.999817
ENSG00000124523	SIRT5	0.33	0.0704081	0.999817
ENSG00000235527	HIPK1-AS1	-1.07	0.0704133	0.999817
ENSG00000162692	VCAM1	1.83	0.0704221	0.999817
ENSG00000002586	CD99	0.21	0.0704394	0.999817
ENSG00000215630	GUSBP9	-1.01	0.0705551	0.999817
ENSG00000226791	LINC02611	-0.8	0.0705656	0.999817
ENSG00000072864	ENSG00000072864	0.14	0.0705717	0.999817
ENSG00000169223	LMAN2	0.14	0.0706526	0.999817
ENSG00000073756	PTGS2	1.45	0.0707413	0.999817
ENSG00000239272	RPL21P10	-0.77	0.070763	0.999817
ENSG00000196557	CACNA1H	-0.43	0.0707631	0.999817
ENSG00000072858	SIDT1	-0.27	0.0707633	0.999817
ENSG00000138382	METTL5	0.19	0.0708166	0.999817
ENSG00000263466	AC006441.1	0.53	0.0708655	0.999817
ENSG00000230303	AL353743.2	1.3	0.0709062	0.999817
ENSG00000185238	PRMT3	0.2	0.0709543	0.999817
ENSG00000252874	ENSG00000252874	-0.77	0.0710083	0.999817
ENSG00000233250	AC233728.1	-0.99	0.0712109	0.999817
ENSG00000278206	AL031320.2	0.63	0.0712975	0.999817
ENSG00000162735	PEX19	-0.16	0.0713555	0.999817
ENSG00000189430	ENSG00000189430	1.25	0.0714125	0.999817
ENSG00000160392	C19ORF47	0.24	0.0714375	0.999817
ENSG00000253457	SMIM18	0.9	0.0715169	0.999817
ENSG00000076924	XAB2	0.13	0.0715298	0.999817
ENSG00000110717	NDUFS8	0.18	0.0715569	0.999817
ENSG00000230747	AC021188.1	0.67	0.0715643	0.999817
ENSG00000186063	AIDA	-0.21	0.0715671	0.999817
ENSG00000267503	AP005131.3	-1.18	0.0717163	0.999817
ENSG00000176658	MYO1D	-0.32	0.0718885	0.999817
ENSG00000167207	NOD2	0.62	0.0719664	0.999817
ENSG00000140853	NLRC5	-0.2	0.0720932	0.999817
ENSG00000105426	PTPRS	-0.6	0.0721031	0.999817
ENSG00000269480	AC020913.2	0.94	0.0722829	0.999817
ENSG00000272444	AL118558.4	1.08	0.0722883	0.999817
ENSG00000163584	RPL22L1	0.34	0.0722969	0.999817
ENSG00000215493	AC007731.1	-0.55	0.0723136	0.999817
ENSG00000279859	AC093323.2	1.19	0.0723609	0.999817
ENSG00000144040	SFXN5	0.45	0.0724299	0.999817
ENSG00000257285	AL132780.1	0.5	0.0725588	0.999817
ENSG00000172164	SNTB1	-0.41	0.0725715	0.999817
ENSG00000237280	AL136982.3	0.85	0.0726139	0.999817
ENSG00000134539	KLRD1	0.68	0.0728037	0.999817
ENSG00000172456	FGGY	0.59	0.0728231	0.999817
ENSG00000136490	LIMD2	-0.28	0.0728528	0.999817
ENSG00000257108	NHLRC4	-1.23	0.0728587	0.999817
ENSG00000197381	ADARB1	-0.22	0.0728775	0.999817
ENSG00000169429	CXCL8	1.2	0.0728815	0.999817
ENSG00000173226	IQCB1	0.16	0.0729862	0.999817
ENSG00000211784	TRAV10	-0.51	0.0730159	0.999817
ENSG00000281103	TRG-AS1	0.35	0.0730362	0.999817
ENSG00000233954	UQCRHL	0.34	0.0730785	0.999817
ENSG00000258738	AL121603.2	-0.8	0.073218	0.999817
ENSG00000249700	SRD5A3-AS1	-1.27	0.0732876	0.999817
ENSG00000077254	USP33	-0.15	0.0733629	0.999817
ENSG00000286629	AC005803.1	-0.86	0.0734004	0.999817
ENSG00000111801	BTN3A3	-0.22	0.0734929	0.999817
ENSG00000139572	GPR84	1.48	0.0735659	0.999817
ENSG00000155868	MED7	-0.26	0.0735773	0.999817
ENSG00000212978	AC016747.1	0.47	0.0735874	0.999817
ENSG00000271843	AC012557.1	-0.64	0.0736673	0.999817
ENSG00000064652	SNX24	0.49	0.0737836	0.999817
ENSG00000146416	AIG1	-0.32	0.0737955	0.999817
ENSG00000200737	ENSG00000200737	-0.67	0.0739612	0.999817
ENSG00000025423	HSD17B6	1	0.0743141	0.999817
ENSG00000256356	HSPA8P5	-0.74	0.0744285	0.999817
ENSG00000100181	TPTEP1	-1.05	0.0746105	0.999817
ENSG00000133454	MYO18B	-1.33	0.0746209	0.999817
ENSG00000013725	CD6	-0.15	0.0746258	0.999817
ENSG00000122033	MTIF3	0.19	0.07464	0.999817
ENSG00000185761	ADAMTSL5	-0.48	0.0747261	0.999817
ENSG00000205726	ITSN1	-0.39	0.0748752	0.999817
ENSG00000156738	MS4A1	0.74	0.0748853	0.999817
ENSG00000274756	AC243732.1	0.47	0.0750083	0.999817
ENSG00000178878	APOLD1	0.47	0.0750674	0.999817
ENSG00000181481	RNF135	0.56	0.0750887	0.999817
ENSG00000274987	AC092794.1	0.52	0.0750993	0.999817
ENSG00000287070	AL499604.1	-0.71	0.0751193	0.999817
ENSG00000230658	KLHL7-DT	1.09	0.0752247	0.999817
ENSG00000261329	AC016597.1	0.8	0.0752349	0.999817
ENSG00000211721	ENSG00000211721	-0.47	0.0752525	0.999817
ENSG00000156853	ZNF689	-0.42	0.0752928	0.999817
ENSG00000138629	ENSG00000138629	0.18	0.0754786	0.999817
ENSG00000074071	MRPS34	0.26	0.0754898	0.999817
ENSG00000287265	AL365272.1	-0.42	0.0754984	0.999817
ENSG00000124126	PREX1	0.22	0.0755079	0.999817
ENSG00000170542	SERPINB9	0.45	0.0757984	0.999817
ENSG00000197258	EIF4BP6	-0.23	0.0758296	0.999817
ENSG00000168672	LRATD2	-0.21	0.0758949	0.999817
ENSG00000144560	VGLL4	-0.2	0.0759013	0.999817
ENSG00000186432	KPNA4	0.14	0.0761831	0.999817
ENSG00000272858	Z93930.3	-0.79	0.0762025	0.999817
ENSG00000083457	ITGAE	-0.21	0.076247	0.999817
ENSG00000157837	SPPL3	-0.13	0.0762711	0.999817
ENSG00000126464	PRR12	-0.31	0.076287	0.999817
ENSG00000127585	FBXL16	-0.36	0.0762922	0.999817
ENSG00000254815	ENSG00000254815	-1.14	0.0762958	0.999817
ENSG00000076356	PLXNA2	-0.87	0.0763164	0.999817
ENSG00000170633	RNF34	0.13	0.0763727	0.999817
ENSG00000164509	IL31RA	1.73	0.076436	0.999817
ENSG00000184979	USP18	-0.72	0.0765087	0.999817
ENSG00000243364	EFNA4	0.31	0.0765485	0.999817
ENSG00000265727	RN7SL648P	0.57	0.0765594	0.999817
ENSG00000154978	VOPP1	0.18	0.0765852	0.999817
ENSG00000204172	AGAP9	0.38	0.0766603	0.999817
ENSG00000184163	C1QTNF12	0.4	0.0766985	0.999817
ENSG00000235109	ZSCAN31	0.61	0.0767293	0.999817
ENSG00000175182	FAM131A	0.29	0.0767564	0.999817
ENSG00000131470	PSMC3IP	-0.51	0.0768089	0.999817
ENSG00000274767	AC243829.1	1.53	0.0768411	0.999817
ENSG00000198547	C20ORF203	1.14	0.0768627	0.999817
ENSG00000133393	ENSG00000133393	-0.29	0.0769316	0.999817
ENSG00000103067	ESRP2	-0.47	0.0769435	0.999817
ENSG00000072195	SPEG	-0.47	0.0770654	0.999817
ENSG00000207205	RNVU1-15	-0.9	0.0770748	0.999817
ENSG00000037474	NSUN2	0.14	0.0770781	0.999817
ENSG00000198879	SFMBT2	-0.14	0.0770934	0.999817
ENSG00000250486	FAM218A	0.89	0.077165	0.999817
ENSG00000153563	CD8A	-1.08	0.0772421	0.999817
ENSG00000135426	TESPA1	-0.23	0.0773246	0.999817
ENSG00000020426	MNAT1	0.3	0.0773303	0.999817
ENSG00000161643	SIGLEC16	0.48	0.0773608	0.999817
ENSG00000256705	AL137779.1	0.53	0.0774765	0.999817
ENSG00000200152	RNU6-216P	-0.92	0.0774877	0.999817
ENSG00000267710	EDDM13	-0.64	0.0775813	0.999817
ENSG00000188603	CLN3	-0.39	0.077598	0.999817
ENSG00000061938	TNK2	-0.19	0.0776512	0.999817
ENSG00000150907	FOXO1	-0.17	0.0777216	0.999817
ENSG00000270112	AC090241.2	1.18	0.0777256	0.999817
ENSG00000205336	ADGRG1	1	0.0778302	0.999817
ENSG00000221990	EXOC3-AS1	-0.76	0.077884	0.999817
ENSG00000198794	SCAMP5	-1.8	0.0779576	0.999817
ENSG00000162946	DISC1	-0.44	0.0779809	0.999817
ENSG00000101350	KIF3B	0.3	0.077981	0.999817
ENSG00000175938	ORAI3	-0.62	0.0780011	0.999817
ENSG00000182986	ZNF320	-0.4	0.0780189	0.999817
ENSG00000258930	AC005230.1	-1.26	0.0781355	0.999817
ENSG00000166707	ZCCHC18	0.5	0.0781383	0.999817
ENSG00000235499	AC073046.1	-0.52	0.0781454	0.999817
ENSG00000261468	AC096921.2	-0.67	0.0781474	0.999817
ENSG00000286196	AL162586.2	0.45	0.0782346	0.999817
ENSG00000121594	CD80	0.53	0.0782571	0.999817
ENSG00000135249	RINT1	0.14	0.0785992	0.999817
ENSG00000144228	SPOPL	0.2	0.078605	0.999817
ENSG00000163734	CXCL3	1.34	0.078654	0.999817
ENSG00000276832	AL354718.3	0.85	0.0787797	0.999817
ENSG00000227070	EPS15-AS1	1.06	0.078905	0.999817
ENSG00000241413	RN7SL441P	0.88	0.0791806	0.999817
ENSG00000120500	ARR3	0.93	0.0793134	0.999817
ENSG00000267422	AC016582.2	0.58	0.0794839	0.999817
ENSG00000257221	AC007569.1	-1.25	0.0794951	0.999817
ENSG00000275882	IKBKGP1	0.36	0.0794982	0.999817
ENSG00000173821	RNF213	-0.17	0.0794989	0.999817
ENSG00000051108	HERPUD1	0.23	0.0795705	0.999817
ENSG00000176155	CCDC57	-0.2	0.0796471	0.999817
ENSG00000136478	TEX2	-0.15	0.0796662	0.999817
ENSG00000280211	AC106886.5	-0.56	0.079829	0.999817
ENSG00000172716	SLFN11	0.22	0.0798576	0.999817
ENSG00000225872	LINC01529	0.73	0.0798623	0.999817
ENSG00000231389	ENSG00000231389	0.57	0.0798718	0.999817
ENSG00000137877	SPTBN5	-0.52	0.0798822	0.999817
ENSG00000245552	AP000787.1	0.43	0.0802357	0.999817
ENSG00000228624	HDAC2-AS2	1.06	0.0802956	0.999817
ENSG00000155592	ZKSCAN2	-0.35	0.080461	0.999817
ENSG00000146143	PRIM2	-0.34	0.0804982	0.999817
ENSG00000273183	AC093726.2	-0.6	0.0805729	0.999817
ENSG00000211875	TRAJ14	-0.5	0.0805984	0.999817
ENSG00000112242	E2F3	-0.17	0.0806181	0.999817
ENSG00000108784	NAGLU	-0.29	0.0806344	0.999817
ENSG00000178252	WDR6	-0.12	0.0806506	0.999817
ENSG00000180596	H2BC4	0.81	0.0807731	0.999817
ENSG00000104472	CHRAC1	-0.25	0.0811164	0.999817
ENSG00000223396	RPS10P7	0.4	0.0812126	0.999817
ENSG00000248334	ENSG00000248334	-0.36	0.0814877	0.999817
ENSG00000180035	ZNF48	-0.23	0.0815327	0.999817
ENSG00000239264	TXNDC5	0.65	0.0815329	0.999817
ENSG00000176595	ENSG00000176595	-0.51	0.0816163	0.999817
ENSG00000224950	AL390066.2	0.53	0.0817343	0.999817
ENSG00000244556	ODCP	0.48	0.081784	0.999817
ENSG00000263606	CHORDC1P4	0.54	0.0819711	0.999817
ENSG00000008324	SS18L2	0.25	0.0821897	0.999817
ENSG00000275413	AC002553.2	-0.5	0.082222	0.999817
ENSG00000264456	AC138207.4	0.83	0.0822227	0.999817
ENSG00000259562	AC090607.2	0.4	0.0822229	0.999817
ENSG00000188295	ZNF669	-0.34	0.0822309	0.999817
ENSG00000276070	ENSG00000276070	-1.12	0.0823407	0.999817
ENSG00000285710	AC012184.4	1.17	0.0823438	0.999817
ENSG00000271971	AC120053.1	0.62	0.0823464	0.999817
ENSG00000234393	AL592546.2	-1.07	0.0823496	0.999817
ENSG00000111913	RIPOR2	-0.22	0.0824413	0.999817
ENSG00000185480	PARPBP	1.23	0.0826024	0.999817
ENSG00000136867	SLC31A2	1.2	0.082619	0.999817
ENSG00000228288	PCAT6	0.94	0.0826427	0.999817
ENSG00000270641	TSIX	-1.55	0.0826508	0.999817
ENSG00000114739	ACVR2B	-0.23	0.0826825	0.999817
ENSG00000111725	PRKAB1	0.18	0.0826903	0.999817
ENSG00000241886	AC112496.1	0.67	0.0828044	0.999817
ENSG00000184209	SNRNP35	0.23	0.0828269	0.999817
ENSG00000165156	ZHX1	-0.18	0.0828358	0.999817
ENSG00000183060	LYSMD4	-0.26	0.0828479	0.999817
ENSG00000117983	MUC5B	0.59	0.0828895	0.999817
ENSG00000171861	MRM3	-0.32	0.0829812	0.999817
ENSG00000186665	C17ORF58	0.51	0.0830045	0.999817
ENSG00000131067	GGT7	-0.24	0.0831169	0.999817
ENSG00000249898	ENSG00000249898	-0.5	0.083168	0.999817
ENSG00000206897	SNORA9B	-0.88	0.0832273	0.999817
ENSG00000257704	INAFM1	0.4	0.0832435	0.999817
ENSG00000123080	CDKN2C	0.4	0.0834038	0.999817
ENSG00000104886	PLEKHJ1	0.19	0.0834093	0.999817
ENSG00000278156	TSC22D1-AS1	1.12	0.0836814	0.999817
ENSG00000141504	SAT2	0.18	0.0837286	0.999817
ENSG00000286307	AC017028.1	-0.9	0.0837666	0.999817
ENSG00000151692	RNF144A	-0.24	0.083792	0.999817
ENSG00000100151	PICK1	-0.25	0.083834	0.999817
ENSG00000128656	CHN1	0.59	0.0838347	0.999817
ENSG00000223804	AC244669.1	-0.47	0.0839165	0.999817
ENSG00000055732	MCOLN3	0.57	0.0839483	0.999817
ENSG00000151773	CCDC122	0.71	0.0839543	0.999817
ENSG00000254231	AC103760.1	1.1	0.0839576	0.999817
ENSG00000274925	ZKSCAN2-DT	0.4	0.0839631	0.999817
ENSG00000143776	CDC42BPA	0.97	0.0840414	0.999817
ENSG00000100479	POLE2	-0.49	0.084136	0.999817
ENSG00000132950	ZMYM5	0.17	0.0842	0.999817
ENSG00000272335	AC093297.2	0.47	0.0842548	0.999817
ENSG00000111912	NCOA7	0.18	0.0842598	0.999817
ENSG00000200041	ENSG00000200041	-1.12	0.0843294	0.999817
ENSG00000231064	AC234582.1	0.78	0.084395	0.999817
ENSG00000143570	SLC39A1	1.13	0.084448	0.999817
ENSG00000137878	GCOM1	-1.34	0.084517	0.999817
ENSG00000228166	MTND1P11	-1.15	0.0845355	0.999817
ENSG00000104626	ERI1	0.2	0.0847522	0.999817
ENSG00000167977	KCTD5	0.17	0.0849714	0.999817
ENSG00000279425	AC092279.2	0.4	0.0850034	0.999817
ENSG00000136634	IL10	-1.06	0.0852429	0.999817
ENSG00000143199	ADCY10	-1.11	0.0852768	0.999817
ENSG00000270264	NDUFB8P2	0.76	0.0853439	0.999817
ENSG00000128581	IFT22	-0.52	0.0853656	0.999817
ENSG00000230837	RPL31P2	0.62	0.0854105	0.999817
ENSG00000133997	MED6	0.19	0.0854481	0.999817
ENSG00000138029	HADHB	0.11	0.0855371	0.999817
ENSG00000235128	AC013474.1	-0.97	0.0856024	0.999817
ENSG00000259792	AC104758.1	0.98	0.0857373	0.999817
ENSG00000217026	RPL10P1	0.7	0.085773	0.999817
ENSG00000136738	STAM	0.19	0.0857972	0.999817
ENSG00000171421	MRPL36	0.26	0.0858324	0.999817
ENSG00000139211	AMIGO2	0.35	0.0859006	0.999817
ENSG00000263477	AC104982.2	-1	0.0859202	0.999817
ENSG00000147533	GOLGA7	-0.17	0.0860394	0.999817
ENSG00000170190	SLC16A5	-0.42	0.0860732	0.999817
ENSG00000197937	ZNF347	-0.41	0.0862395	0.999817
ENSG00000169239	CA5B	-0.27	0.0862609	0.999817
ENSG00000243964	RPL23AP65	0.31	0.0864173	0.999817
ENSG00000280173	AC104447.1	-0.7	0.0864231	0.999817
ENSG00000200502	ENSG00000200502	0.87	0.086443	0.999817
ENSG00000137054	POLR1E	-0.19	0.0864959	0.999817
ENSG00000261996	AC004706.1	-0.85	0.0865899	0.999817
ENSG00000120805	ARL1	0.2	0.0866295	0.999817
ENSG00000124587	PEX6	-0.3	0.0867122	0.999817
ENSG00000200651	AC111170.1	0.68	0.0867618	0.999817
ENSG00000162073	PAQR4	-0.6	0.0868254	0.999817
ENSG00000206848	RNU6-890P	-0.67	0.0868904	0.999817
ENSG00000143889	HNRNPLL	0.27	0.0869162	0.999817
ENSG00000225234	TRAPPC12-AS1	0.61	0.0869287	0.999817
ENSG00000185267	CDNF	-0.67	0.0869966	0.999817
ENSG00000236567	TCF3P1	1.04	0.0870454	0.999817
ENSG00000081913	PHLPP1	0.29	0.0871463	0.999817
ENSG00000132406	TMEM128	0.27	0.0871933	0.999817
ENSG00000158290	CUL4B	-0.2	0.0872037	0.999817
ENSG00000159958	TNFRSF13C	0.33	0.0872798	0.999817
ENSG00000272908	AC006033.2	0.8	0.0873457	0.999817
ENSG00000146205	ANO7	0.83	0.0873662	0.999817
ENSG00000245573	BDNF-AS	-1.33	0.0874135	0.999817
ENSG00000143256	PFDN2	0.24	0.0875233	0.999817
ENSG00000120334	CENPL	-0.33	0.0875596	0.999817
ENSG00000167065	DUSP18	0.27	0.087648	0.999817
ENSG00000063978	RNF4	0.08	0.0876665	0.999817
ENSG00000200091	RN7SKP163	0.83	0.0877	0.999817
ENSG00000105186	ANKRD27	0.12	0.0878041	0.999817
ENSG00000228577	AC010731.1	-0.77	0.0880606	0.999817
ENSG00000113845	TIMMDC1	0.26	0.0882126	0.999817
ENSG00000196405	EVL	-0.18	0.0882206	0.999817
ENSG00000006118	TMEM132A	0.86	0.0882285	0.999817
ENSG00000099810	MTAP	0.21	0.0882801	0.999817
ENSG00000208028	MIR616	-0.59	0.0883376	0.999817
ENSG00000131378	RFTN1	0.14	0.0884147	0.999817
ENSG00000279019	AC009090.4	0.97	0.0884399	0.999817
ENSG00000149489	ROM1	1.15	0.0884894	0.999817
ENSG00000150764	DIXDC1	-0.59	0.0885226	0.999817
ENSG00000187193	MT1X	1.02	0.0885479	0.999817
ENSG00000125826	RBCK1	-0.13	0.0886294	0.999817
ENSG00000197989	SNHG12	0.17	0.0886631	0.999817
ENSG00000259513	CYCSP38	-1.02	0.0886725	0.999817
ENSG00000158865	ENSG00000158865	-0.81	0.0887092	0.999817
ENSG00000258603	AC005225.2	1.32	0.0891623	0.999817
ENSG00000069345	DNAJA2	0.16	0.0892546	0.999817
ENSG00000168310	IRF2	-0.16	0.0893012	0.999817
ENSG00000183943	PRKX	-0.2	0.0893559	0.999817
ENSG00000182518	FAM104B	0.44	0.089403	0.999817
ENSG00000227245	AC092042.1	-1.14	0.0894796	0.999817
ENSG00000110395	CBL	-0.15	0.0895532	0.999817
ENSG00000164530	PI16	-0.91	0.0895663	0.999817
ENSG00000008516	MMP25	0.5	0.08965	0.999817
ENSG00000132781	MUTYH	-0.33	0.0898638	0.999817
ENSG00000256393	RPL41P5	0.3	0.0898639	0.999817
ENSG00000008441	NFIX	-0.54	0.0899554	0.999817
ENSG00000280120	AC073857.1	0.35	0.0900619	0.999817
ENSG00000134153	EMC7	0.17	0.0901078	0.999817
ENSG00000180739	S1PR5	0.75	0.0901388	0.999817
ENSG00000189367	KIAA0408	0.84	0.0901932	0.999817
ENSG00000235119	AL138895.1	1.05	0.0902955	0.999817
ENSG00000248795	AC098859.1	0.96	0.0903022	0.999817
ENSG00000165406	ENSG00000165406	-0.18	0.090509	0.999817
ENSG00000184277	TM2D3	0.17	0.0906467	0.999817
ENSG00000182866	LCK	-0.2	0.090668	0.999817
ENSG00000259943	AL050341.2	0.38	0.0906814	0.999817
ENSG00000109771	LRP2BP	-0.42	0.0907059	0.999817
ENSG00000050165	DKK3	1.3	0.0907688	0.999817
ENSG00000122824	NUDT10	0.94	0.0907964	0.999817
ENSG00000185669	SNAI3	0.38	0.0908158	0.999817
ENSG00000279021	AC092139.1	0.95	0.0908293	0.999817
ENSG00000241490	AC093010.1	0.5	0.0909423	0.999817
ENSG00000108785	HSD17B1P1	0.63	0.0910463	0.999817
ENSG00000153721	CNKSR3	1.4	0.0911683	0.999817
ENSG00000175309	PHYKPL	-0.21	0.0911736	0.999817
ENSG00000280385	AP000648.4	-0.24	0.0911982	0.999817
ENSG00000229728	AL136531.1	-0.7	0.0912635	0.999817
ENSG00000086504	MRPL28	0.2	0.0913241	0.999817
ENSG00000089123	TASP1	-0.27	0.0913928	0.999817
ENSG00000163596	ICA1L	-0.46	0.0913989	0.999817
ENSG00000117691	NENF	0.24	0.0914222	0.999817
ENSG00000116667	C1ORF21	0.81	0.0914538	0.999817
ENSG00000143185	XCL2	1.21	0.0914951	0.999817
ENSG00000244560	AC004890.2	-0.45	0.0915174	0.999817
ENSG00000224628	AL121723.1	0.79	0.0915391	0.999817
ENSG00000124733	MEA1	0.19	0.0915913	0.999817
ENSG00000260382	AC087481.1	0.87	0.0916007	0.999817
ENSG00000173221	GLRX	-0.29	0.0916104	0.999817
ENSG00000088827	SIGLEC1	2.21	0.0917275	0.999817
ENSG00000224751	SHMT1P1	1	0.0919949	0.999817
ENSG00000231587	SNORD62B	-0.36	0.0920787	0.999817
ENSG00000229474	ENSG00000229474	-0.34	0.0920814	0.999817
ENSG00000272345	AL031775.1	0.88	0.0920955	0.999817
ENSG00000159904	ZNF890P	0.72	0.0921107	0.999817
ENSG00000201544	SNORA16B	-1.04	0.092116	0.999817
ENSG00000281026	N4BP2L2-IT2	-0.25	0.092145	0.999817
ENSG00000107611	CUBN	-0.37	0.0921542	0.999817
ENSG00000237200	ZBTB40-IT1	-0.61	0.0921746	0.999817
ENSG00000255819	KLRC4-KLRK1	1.29	0.0922538	0.999817
ENSG00000171860	C3AR1	0.56	0.0922964	0.999817
ENSG00000223571	DHRSX-IT1	0.79	0.0923128	0.999817
ENSG00000117632	STMN1	-0.24	0.0923409	0.999817
ENSG00000115138	POMC	0.6	0.0923569	0.999817
ENSG00000105290	APLP1	0.66	0.0924128	0.999817
ENSG00000111145	ELK3	-0.21	0.0926441	0.999817
ENSG00000074266	EED	0.2	0.0928438	0.999817
ENSG00000143119	CD53	-0.17	0.0929429	0.999817
ENSG00000225171	DUTP6	-0.65	0.0930006	0.999817
ENSG00000212994	RPS26P6	0.89	0.093045	0.999817
ENSG00000213839	TMX2P1	0.31	0.0931604	0.999817
ENSG00000144893	MED12L	0.47	0.0932165	0.999817
ENSG00000112304	ACOT13	-0.3	0.0932931	0.999817
ENSG00000132434	LANCL2	-0.5	0.0933429	0.999817
ENSG00000267040	AC027097.1	0.63	0.0933602	0.999817
ENSG00000134326	CMPK2	-0.8	0.0935142	0.999817
ENSG00000169967	MAP3K2	-0.15	0.0935918	0.999817
ENSG00000213918	DNASE1	-0.19	0.0936753	0.999817
ENSG00000130349	MTRES1	0.26	0.0936921	0.999817
ENSG00000198933	TBKBP1	-0.21	0.0937436	0.999817
ENSG00000278384	AL354822.1	-0.75	0.0938133	0.999817
ENSG00000226330	AL606489.1	-0.58	0.0938184	0.999817
ENSG00000050438	SLC4A8	0.54	0.0938689	0.999817
ENSG00000241890	RPL13P4	-0.86	0.0938935	0.999817
ENSG00000254536	AL360181.3	0.39	0.0939014	0.999817
ENSG00000219395	HSPA8P15	-0.72	0.0939728	0.999817
ENSG00000148411	NACC2	0.22	0.0939915	0.999817
ENSG00000167613	ENSG00000167613	-0.54	0.0940145	0.999817
ENSG00000147166	ITGB1BP2	0.56	0.0942078	0.999817
ENSG00000166250	CLMP	-0.69	0.0942268	0.999817
ENSG00000156234	CXCL13	1.27	0.0943452	0.999817
ENSG00000213626	LBH	-0.26	0.0943879	0.999817
ENSG00000213906	ENSG00000213906	0.54	0.0944621	0.999817
ENSG00000177613	CSTF2T	-0.16	0.094517	0.999817
ENSG00000206190	ATP10A	-0.39	0.0945679	0.999817
ENSG00000234329	AL604028.2	0.43	0.0945756	0.999817
ENSG00000279179	AL662907.2	-0.42	0.0946828	0.999817
ENSG00000157036	EXOG	0.18	0.0947366	0.999817
ENSG00000184384	MAML2	-0.21	0.0947674	0.999817
ENSG00000254415	SIGLEC14	2.14	0.0948846	0.999817
ENSG00000243859	RPL5P17	0.58	0.0950268	0.999817
ENSG00000286676	AC008695.2	-1.12	0.0951084	0.999817
ENSG00000105514	RAB3D	-0.41	0.0951361	0.999817
ENSG00000171858	RPS21	0.16	0.0951825	0.999817
ENSG00000177337	DLGAP1-AS1	0.34	0.0951951	0.999817
ENSG00000183684	ALYREF	0.26	0.0952685	0.999817
ENSG00000252355	RN7SKP287	-0.73	0.0953576	0.999817
ENSG00000184226	PCDH9	-0.99	0.0954123	0.999817
ENSG00000270614	AC011451.2	-1.16	0.0954277	0.999817
ENSG00000105778	AVL9	-0.16	0.095479	0.999817
ENSG00000225751	AC087501.1	-1.11	0.0954978	0.999817
ENSG00000184005	ST6GALNAC3	-1.12	0.0954987	0.999817
ENSG00000287735	AL355075.6	0.55	0.0955406	0.999817
ENSG00000231609	AC007098.1	-1.07	0.0955518	0.999817
ENSG00000062282	DGAT2	0.77	0.095699	0.999817
ENSG00000116288	PARK7	0.24	0.0957856	0.999817
ENSG00000225282	AP000350.2	0.97	0.0957975	0.999817
ENSG00000108010	GLRX3	0.18	0.0958951	0.999817
ENSG00000184708	EIF4ENIF1	0.15	0.0959139	0.999817
ENSG00000155265	GOLGA7B	-0.55	0.0960115	0.999817
ENSG00000140848	CPNE2	-0.46	0.0960187	0.999817
ENSG00000134077	THUMPD3	0.15	0.0961083	0.999817
ENSG00000204264	ENSG00000204264	-0.15	0.096138	0.999817
ENSG00000236438	FAM157A	0.54	0.0962724	0.999817
ENSG00000068383	INPP5A	-0.22	0.0962769	0.999817
ENSG00000243829	AC011495.1	0.25	0.0962901	0.999817
ENSG00000100167	SEPTIN3	0.73	0.096317	0.999817
ENSG00000179088	C12ORF42	-0.94	0.096338	0.999817
ENSG00000261442	AC023830.1	0.54	0.0963478	0.999817
ENSG00000198612	COPS8	0.15	0.0964345	0.999817
ENSG00000136044	APPL2	-0.15	0.0964822	0.999817
ENSG00000197386	HTT	0.11	0.0964998	0.999817
ENSG00000279796	AL133384.2	-0.88	0.0965381	0.999817
ENSG00000117362	APH1A	-0.13	0.0965761	0.999817
ENSG00000171503	ETFDH	0.18	0.0966081	0.999817
ENSG00000128245	YWHAH	0.29	0.0966246	0.999817
ENSG00000242553	AP001432.1	0.54	0.0966694	0.999817
ENSG00000122126	OCRL	-0.32	0.0967767	0.999817
ENSG00000254166	CASC19	0.75	0.0967836	0.999817
ENSG00000198825	INPP5F	0.2	0.09684	0.999817
ENSG00000109906	ZBTB16	-0.56	0.0968416	0.999817
ENSG00000006638	TBXA2R	-1.08	0.0968905	0.999817
ENSG00000161202	DVL3	0.13	0.0969956	0.999817
ENSG00000226396	AL031727.1	0.33	0.0971197	0.999817
ENSG00000163508	EOMES	0.62	0.0971336	0.999817
ENSG00000198740	ZNF652	-0.22	0.0971483	0.999817
ENSG00000234492	RPL34-DT	0.66	0.0971685	0.999817
ENSG00000236735	RPL31P63	0.8	0.0972388	0.999817
ENSG00000226268	AC135977.1	-0.5	0.0973734	0.999817
ENSG00000240207	AC080013.1	0.93	0.0973911	0.999817
ENSG00000083520	DIS3	0.11	0.0973922	0.999817
ENSG00000274765	AC018926.1	0.65	0.0974212	0.999817
ENSG00000259211	AC013356.2	-0.84	0.0974359	0.999817
ENSG00000135519	KCNH3	-0.6	0.0975165	0.999817
ENSG00000205740	AL359878.1	-0.7	0.0975321	0.999817
ENSG00000105939	ZC3HAV1	-0.33	0.0976718	0.999817
ENSG00000228808	HMGB3P4	-0.53	0.0977041	0.999817
ENSG00000235300	THRA1/BTR	-0.58	0.0983187	0.999817
ENSG00000157933	SKI	-0.18	0.0983839	0.999817
ENSG00000107223	EDF1	0.15	0.0984644	0.999817
ENSG00000177628	ENSG00000177628	-0.31	0.0985269	0.999817
ENSG00000230010	AL049646.1	-0.72	0.0986139	0.999817
ENSG00000124615	MOCS1	-0.58	0.0986401	0.999817
ENSG00000214433	GOLGA2P8	1.07	0.0987069	0.999817
ENSG00000131401	NAPSB	1.1	0.0990855	0.999817
ENSG00000163513	TGFBR2	-0.13	0.0991064	0.999817
ENSG00000075275	CELSR1	-0.63	0.0991438	0.999817
ENSG00000132274	TRIM22	-0.15	0.0992205	0.999817
ENSG00000213309	RPL9P18	0.45	0.0993183	0.999817
ENSG00000230262	LINC02603	0.6	0.0993612	0.999817
ENSG00000207956	MIR579	1.04	0.0993636	0.999817
ENSG00000005513	SOX8	-0.48	0.0993898	0.999817
ENSG00000244306	DUXAP10	1.29	0.0994293	0.999817
ENSG00000284606	AC105233.4	-0.56	0.099433	0.999817
ENSG00000134256	CD101	-0.93	0.0995087	0.999817
ENSG00000198830	HMGN2	-0.12	0.0995166	0.999817
ENSG00000170802	FOXN2	-0.2	0.0995802	0.999817
ENSG00000259242	AC002306.1	0.52	0.0996075	0.999817
ENSG00000198805	PNP	-0.29	0.0996086	0.999817
ENSG00000186310	NAP1L3	-0.49	0.0996452	0.999817
ENSG00000130997	POLN	0.92	0.0996549	0.999817
ENSG00000240024	LINC00888	-0.55	0.0996702	0.999817
ENSG00000225715	AL512504.1	-0.79	0.0998879	0.999817
ENSG00000116874	WARS2	0.28	0.0999336	0.999817
ENSG00000104368	PLAT	-0.51	0.0999511	0.999817
ENSG00000104177	MYEF2	0.28	0.100087	0.999817
ENSG00000196950	SLC39A10	0.2	0.100129	0.999817
ENSG00000267198	AC091132.4	-0.8	0.10027	0.999817
ENSG00000268543	AC012313.4	-0.99	0.100309	0.999817
ENSG00000174669	SLC29A2	-0.23	0.100317	0.999817
ENSG00000261884	AC040162.1	-0.37	0.100424	0.999817
ENSG00000181722	ZBTB20	-0.26	0.100541	0.999817
ENSG00000247774	PCED1B-AS1	0.2	0.100706	0.999817
ENSG00000115970	THADA	0.13	0.100788	0.999817
ENSG00000196781	TLE1	0.6	0.100809	0.999817
ENSG00000248367	AC008610.1	0.56	0.10098	0.999817
ENSG00000154309	DISP1	-0.29	0.101145	0.999817
ENSG00000105963	ADAP1	-0.55	0.101178	0.999817
ENSG00000235831	BHLHE40-AS1	0.68	0.101236	0.999817
ENSG00000173894	CBX2	-0.66	0.101276	0.999817
ENSG00000145555	MYO10	1.18	0.101279	0.999817
ENSG00000174137	FAM53A	-0.63	0.101403	0.999817
ENSG00000279390	AF127577.6	-0.97	0.101418	0.999817
ENSG00000264575	LINC00526	0.54	0.101499	0.999817
ENSG00000115084	SLC35F5	0.17	0.101612	0.999817
ENSG00000170409	AC091390.1	0.93	0.101781	0.999817
ENSG00000100342	APOL1	-0.31	0.101788	0.999817
ENSG00000198546	ZNF511	0.32	0.101809	0.999817
ENSG00000277558	AL109923.1	1.14	0.101824	0.999817
ENSG00000072736	NFATC3	-0.14	0.101885	0.999817
ENSG00000119682	AREL1	0.1	0.10191	0.999817
ENSG00000229503	RPL21P37	0.5	0.101968	0.999817
ENSG00000249786	EAF1-AS1	-0.65	0.102119	0.999817
ENSG00000234589	AC125807.1	0.25	0.102221	0.999817
ENSG00000173193	PARP14	-0.33	0.102238	0.999817
ENSG00000068724	TTC7A	-0.15	0.10225	0.999817
ENSG00000107438	PDLIM1	0.93	0.102545	0.999817
ENSG00000104805	NUCB1	-0.19	0.102556	0.999817
ENSG00000247157	LINC01252	0.91	0.102576	0.999817
ENSG00000280067	AC023818.1	-0.26	0.102747	0.999817
ENSG00000172007	RAB33B	-0.19	0.102753	0.999817
ENSG00000011304	PTBP1	-0.13	0.102802	0.999817
ENSG00000235272	RAMACL	0.49	0.102852	0.999817
ENSG00000205220	PSMB10	-0.32	0.1029	0.999817
ENSG00000272655	ENSG00000272655	0.3	0.10291	0.999817
ENSG00000125733	TRIP10	0.26	0.102913	0.999817
ENSG00000273319	AC058791.1	0.4	0.103018	0.999817
ENSG00000185798	WDR53	-0.17	0.103089	0.999817
ENSG00000104529	ENSG00000104529	-0.12	0.103184	0.999817
ENSG00000215302	AC127502.1	0.25	0.103195	0.999817
ENSG00000198081	ZBTB14	-0.27	0.103196	0.999817
ENSG00000228519	AC097263.1	0.6	0.1032	0.999817
ENSG00000177600	RPLP2	0.16	0.10333	0.999817
ENSG00000113088	GZMK	1.03	0.103411	0.999817
ENSG00000127989	MTERF1	0.27	0.103436	0.999817
ENSG00000163531	NFASC	0.63	0.103554	0.999817
ENSG00000267698	AC002116.2	0.92	0.103712	0.999817
ENSG00000272777	AC019131.2	-0.66	0.103726	0.999817
ENSG00000128298	BAIAP2L2	0.5	0.103781	0.999817
ENSG00000282572	AC215522.2	0.95	0.103829	0.999817
ENSG00000068885	IFT80	0.31	0.103903	0.999817
ENSG00000280039	RN7SKP23	0.43	0.10392	0.999817
ENSG00000105379	ETFB	0.28	0.103924	0.999817
ENSG00000231079	KIF5C-AS1	-0.83	0.103987	0.999817
ENSG00000185621	LMLN	-0.3	0.104017	0.999817
ENSG00000076513	ANKRD13A	0.13	0.104057	0.999817
ENSG00000234072	AC074117.1	0.25	0.104073	0.999817
ENSG00000180357	ZNF609	-0.19	0.10417	0.999817
ENSG00000184162	NR2C2AP	0.25	0.104283	0.999817
ENSG00000103351	CLUAP1	-0.23	0.104551	0.999817
ENSG00000186399	GOLGA8R	-0.79	0.104791	0.999817
ENSG00000164307	ERAP1	-0.12	0.104842	0.999817
ENSG00000267534	S1PR2	0.27	0.104892	0.999817
ENSG00000180011	ZADH2	-0.23	0.10495	0.999817
ENSG00000260285	AL133367.1	0.66	0.104983	0.999817
ENSG00000254093	ENSG00000254093	-0.33	0.105086	0.999817
ENSG00000171970	ZNF57	-0.71	0.10509	0.999817
ENSG00000275437	AL121832.3	-0.63	0.105098	0.999817
ENSG00000164574	GALNT10	-0.17	0.105137	0.999817
ENSG00000182648	LINC01006	0.57	0.105394	0.999817
ENSG00000185189	NRBP2	-0.33	0.105433	0.999817
ENSG00000155975	VPS37A	0.15	0.105476	0.999817
ENSG00000233297	RASA4DP	-0.81	0.105496	0.999817
ENSG00000174738	NR1D2	-0.21	0.105525	0.999817
ENSG00000179085	DPM3	0.31	0.10557	0.999817
ENSG00000232187	FTH1P7	0.46	0.105576	0.999817
ENSG00000173988	LRRC63	-0.78	0.105591	0.999817
ENSG00000160191	PDE9A	-0.45	0.105627	0.999817
ENSG00000270127	AC027020.2	-0.79	0.105714	0.999817
ENSG00000268785	RPL7P50	0.47	0.105742	0.999817
ENSG00000205269	TMEM170B	-0.37	0.105854	0.999817
ENSG00000168827	GFM1	-0.16	0.105908	0.999817
ENSG00000149609	C20ORF144	0.84	0.105943	0.999817
ENSG00000120963	ZNF706	0.12	0.105975	0.999817
ENSG00000106077	ABHD11	-0.29	0.105978	0.999817
ENSG00000255725	TDGP1	0.71	0.10605	0.999817
ENSG00000138495	COX17	0.23	0.106139	0.999817
ENSG00000136153	LMO7	-0.3	0.106307	0.999817
ENSG00000117862	TXNDC12	0.33	0.106524	0.999817
ENSG00000219507	FTH1P8	0.41	0.106597	0.999817
ENSG00000197461	PDGFA	0.61	0.106787	0.999817
ENSG00000162337	LRP5	-0.43	0.106866	0.999817
ENSG00000143494	VASH2	0.76	0.106904	0.999817
ENSG00000169189	NSMCE1	0.2	0.107009	0.999817
ENSG00000162430	SELENON	-0.21	0.107037	0.999817
ENSG00000242114	MTFP1	0.58	0.107109	0.999817
ENSG00000148737	TCF7L2	-0.39	0.107147	0.999817
ENSG00000236525	AC007278.2	-0.69	0.107213	0.999817
ENSG00000183955	KMT5A	0.14	0.107253	0.999817
ENSG00000272625	AP000919.3	-0.97	0.107299	0.999817
ENSG00000103353	UBFD1	0.16	0.107399	0.999817
ENSG00000163788	SNRK	-0.14	0.107483	0.999817
ENSG00000257169	AC125612.1	0.99	0.107526	0.999817
ENSG00000234965	SHISA8	0.86	0.107541	0.999817
ENSG00000213762	ZNF134	-0.22	0.107645	0.999817
ENSG00000139719	VPS33A	0.27	0.107731	0.999817
ENSG00000196455	PIK3R4	-0.13	0.107802	0.999817
ENSG00000261115	TMEM178B	1.16	0.107836	0.999817
ENSG00000248593	DSTNP2	0.33	0.107854	0.999817
ENSG00000150316	CWC15	0.14	0.107864	0.999817
ENSG00000165521	EML5	-0.51	0.107902	0.999817
ENSG00000151704	KCNJ1	0.99	0.107941	0.999817
ENSG00000137965	IFI44	-0.45	0.108177	0.999817
ENSG00000188825	LINC00910	-0.53	0.108196	0.999817
ENSG00000277511	AC116407.2	-0.75	0.108273	0.999817
ENSG00000173757	STAT5B	0.17	0.108291	0.999817
ENSG00000037241	RPL26L1	-0.38	0.10831	0.999817
ENSG00000180773	SLC36A4	0.23	0.108339	0.999817
ENSG00000272391	POM121C	-0.11	0.108438	0.999817
ENSG00000148488	ST8SIA6	1.26	0.108478	0.999817
ENSG00000234409	CCDC188	0.93	0.108495	0.999817
ENSG00000173261	PLAC8L1	0.85	0.108522	0.999817
ENSG00000105855	ITGB8	1.15	0.108594	0.999817
ENSG00000279602	AC109326.1	-0.55	0.108657	0.999817
ENSG00000129680	MAP7D3	0.16	0.108698	0.999817
ENSG00000182873	PRKCZ-AS1	-0.41	0.108847	0.999817
ENSG00000126870	WDR60	0.19	0.108866	0.999817
ENSG00000142303	ADAMTS10	-0.34	0.108881	0.999817
ENSG00000167614	ENSG00000167614	0.62	0.108888	0.999817
ENSG00000167996	FTH1	0.4	0.108936	0.999817
ENSG00000264573	RN7SL15P	-1.15	0.108991	0.999817
ENSG00000066027	PPP2R5A	-0.15	0.109139	0.999817
ENSG00000137843	PAK6	1.28	0.109227	0.999817
ENSG00000198937	CCDC167	0.29	0.109247	0.999817
ENSG00000104960	PTOV1	-0.21	0.109277	0.999817
ENSG00000238035	AC138035.1	-0.54	0.109388	0.999817
ENSG00000124535	WRNIP1	0.13	0.109525	0.999817
ENSG00000117868	ESYT2	-0.17	0.109565	0.999817
ENSG00000053524	MCF2L2	0.37	0.109587	0.999817
ENSG00000116791	CRYZ	-0.33	0.109835	0.999817
ENSG00000007968	ENSG00000007968	1.31	0.109849	0.999817
ENSG00000264343	NOTCH2NLA	0.45	0.109995	0.999817
ENSG00000188938	FAM120AOS	-0.16	0.110047	0.999817
ENSG00000073969	ENSG00000073969	0.16	0.11017	0.999817
ENSG00000185324	CDK10	0.17	0.110303	0.999817
ENSG00000090020	SLC9A1	-0.26	0.11035	0.999817
ENSG00000196169	KIF19	0.81	0.110366	0.999817
ENSG00000176170	SPHK1	0.42	0.110389	0.999817
ENSG00000166801	FAM111A	-0.22	0.110442	0.999817
ENSG00000153044	CENPH	0.36	0.110645	0.999817
ENSG00000179715	PCED1B	0.24	0.110943	0.999817
ENSG00000109685	NSD2	0.14	0.110948	0.999817
ENSG00000155034	FBXL18	0.25	0.111088	0.999817
ENSG00000196323	ZBTB44	-0.22	0.111103	0.999817
ENSG00000142444	TIMM29	0.21	0.111128	0.999817
ENSG00000147677	EIF3H	-0.1	0.11114	0.999817
ENSG00000147548	NSD3	0.13	0.111324	0.999817
ENSG00000156502	SUPV3L1	0.15	0.111426	0.999817
ENSG00000163528	CHCHD4	0.2	0.111428	0.999817
ENSG00000104427	ZC2HC1A	0.36	0.111513	0.999817
ENSG00000256060	TRAPPC2B	0.41	0.111515	0.999817
ENSG00000106785	TRIM14	-0.14	0.111688	0.999817
ENSG00000147799	ARHGAP39	0.84	0.111721	0.999817
ENSG00000156194	PPEF2	0.54	0.11178	0.999817
ENSG00000228817	BACH1-IT2	0.58	0.111933	0.999817
ENSG00000198821	CD247	-0.15	0.112232	0.999817
ENSG00000233514	AL356653.1	0.73	0.112266	0.999817
ENSG00000282431	ENSG00000282431	-0.34	0.112275	0.999817
ENSG00000260389	WBP11P1	-0.94	0.112301	0.999817
ENSG00000261535	AC005086.2	-0.92	0.112477	0.999817
ENSG00000287074	AC137561.1	0.9	0.112524	0.999817
ENSG00000182568	SATB1	-0.16	0.112664	0.999817
ENSG00000076706	MCAM	0.45	0.112732	0.999817
ENSG00000264937	AC100830.2	-0.64	0.11276	0.999817
ENSG00000127124	HIVEP3	-0.45	0.113006	0.999817
ENSG00000108639	SYNGR2	0.19	0.113037	0.999817
ENSG00000160606	TLCD1	0.48	0.113037	0.999817
ENSG00000239443	PABPC1P10	0.67	0.113057	0.999817
ENSG00000172586	CHCHD1	0.22	0.113366	0.999817
ENSG00000172404	DNAJB7	-0.82	0.113451	0.999817
ENSG00000173110	HSPA6	0.94	0.113518	0.999817
ENSG00000182378	PLCXD1	0.35	0.113541	0.999817
ENSG00000237945	LINC00649	-0.37	0.113564	0.999817
ENSG00000275426	AC253576.2	-1	0.113585	0.999817
ENSG00000161654	LSM12	0.16	0.113686	0.999817
ENSG00000254362	AC011726.2	0.74	0.113955	0.999817
ENSG00000155636	RBM45	-0.29	0.11402	0.999817
ENSG00000136250	AOAH	0.57	0.114304	0.999817
ENSG00000115468	EFHD1	-0.74	0.11431	0.999817
ENSG00000154781	CCDC174	0.13	0.114411	0.999817
ENSG00000188659	SAXO2	-1.2	0.114496	0.999817
ENSG00000261476	AC009163.4	0.5	0.114525	0.999817
ENSG00000239335	LLPH-DT	0.87	0.114682	0.999817
ENSG00000171206	TRIM8	-0.21	0.114768	0.999817
ENSG00000225569	CCT4P2	-0.8	0.114852	0.999817
ENSG00000010310	GIPR	0.34	0.11486	0.999817
ENSG00000167862	MRPL58	0.27	0.114906	0.999817
ENSG00000176700	SCAND2P	0.29	0.11497	0.999817
ENSG00000186049	KRT73	-1.15	0.115177	0.999817
ENSG00000184445	KNTC1	-0.17	0.115237	0.999817
ENSG00000105429	MEGF8	0.18	0.115274	0.999817
ENSG00000167186	COQ7	0.3	0.115311	0.999817
ENSG00000020577	SAMD4A	-0.36	0.115328	0.999817
ENSG00000072071	ENSG00000072071	-0.19	0.115368	0.999817
ENSG00000137185	ZSCAN9	0.53	0.115395	0.999817
ENSG00000159579	RSPRY1	0.12	0.115399	0.999817
ENSG00000261471	AC092145.1	0.45	0.115418	0.999817
ENSG00000158966	CACHD1	-0.68	0.115462	0.999817
ENSG00000172301	COPRS	0.31	0.115492	0.999817
ENSG00000225648	SBDSP1	-0.15	0.115588	0.999817
ENSG00000183718	TRIM52	-0.16	0.115649	0.999817
ENSG00000211815	TRAV36DV7	-0.4	0.115684	0.999817
ENSG00000120833	SOCS2	0.49	0.115688	0.999817
ENSG00000125388	GRK4	0.4	0.115843	0.999817
ENSG00000214279	SCART1	-0.53	0.115961	0.999817
ENSG00000013374	NUB1	-0.13	0.116011	0.999817
ENSG00000122481	RWDD3	-0.37	0.116017	0.999817
ENSG00000125482	TTF1	0.14	0.116052	0.999817
ENSG00000254556	AF131215.2	-0.63	0.116055	0.999817
ENSG00000121716	PILRB	0.27	0.116113	0.999817
ENSG00000123154	WDR83	-0.47	0.116122	0.999817
ENSG00000151445	VIPAS39	0.18	0.116203	0.999817
ENSG00000265713	AC023389.2	-0.44	0.116471	0.999817
ENSG00000259706	HSP90B2P	0.52	0.11648	0.999817
ENSG00000198440	ZNF583	-0.44	0.116496	0.999817
ENSG00000122741	DCAF10	-0.2	0.116568	0.999817
ENSG00000237133	RASGRP3-AS1	0.94	0.116598	0.999817
ENSG00000276405	ENSG00000276405	-0.73	0.11662	0.999817
ENSG00000211878	TRAJ11	0.47	0.116638	0.999817
ENSG00000188559	RALGAPA2	-0.18	0.116693	0.999817
ENSG00000111860	CEP85L	-0.14	0.11681	0.999817
ENSG00000155749	FLACC1	-0.5	0.116886	0.999817
ENSG00000118369	USP35	-0.16	0.116941	0.999817
ENSG00000109944	JHY	-0.52	0.116961	0.999817
ENSG00000157657	ZNF618	-0.92	0.116971	0.999817
ENSG00000133256	PDE6B	-0.44	0.117116	0.999817
ENSG00000100865	CINP	0.21	0.117167	0.999817
ENSG00000131037	EPS8L1	-0.77	0.117177	0.999817
ENSG00000160959	LRRC14	-0.21	0.117178	0.999817
ENSG00000236540	AC006547.1	0.3	0.117276	0.999817
ENSG00000093072	ADA2	-0.37	0.117305	0.999817
ENSG00000288066	AC097448.1	0.29	0.117329	0.999817
ENSG00000112514	ENSG00000112514	0.15	0.117344	0.999817
ENSG00000003056	M6PR	0.16	0.117379	0.999817
ENSG00000269815	AC010463.3	-0.51	0.117432	0.999817
ENSG00000239291	AC002558.1	0.7	0.117546	0.999817
ENSG00000152778	IFIT5	-0.25	0.117561	0.999817
ENSG00000137806	NDUFAF1	0.26	0.117804	0.999817
ENSG00000148291	ENSG00000148291	0.28	0.117952	0.999817
ENSG00000133985	TTC9	-0.25	0.117993	0.999817
ENSG00000175267	VWA3A	-1	0.118042	0.999817
ENSG00000187122	SLIT1	-0.52	0.118411	0.999817
ENSG00000171790	SLFNL1	0.53	0.118456	0.999817
ENSG00000181472	ZBTB2	-0.19	0.118464	0.999817
ENSG00000215417	MIR17HG	0.39	0.118541	0.999817
ENSG00000164219	PGGT1B	-0.17	0.118644	0.999817
ENSG00000211897	ENSG00000211897	0.96	0.118683	0.999817
ENSG00000263916	AC100778.2	0.53	0.11894	0.999817
ENSG00000106336	FBXO24	0.87	0.119	0.999817
ENSG00000169679	BUB1	0.47	0.119127	0.999817
ENSG00000078246	TULP3	0.14	0.119321	0.999817
ENSG00000163918	RFC4	0.16	0.119333	0.999817
ENSG00000166478	ZNF143	0.18	0.119342	0.999817
ENSG00000113716	HMGXB3	0.1	0.119346	0.999817
ENSG00000235750	KIAA0040	-0.28	0.119602	0.999817
ENSG00000243753	ENSG00000243753	0.35	0.119683	0.999817
ENSG00000232150	ST13P4	-0.42	0.119703	0.999817
ENSG00000112877	ENSG00000112877	-0.24	0.119939	0.999817
ENSG00000125430	HS3ST3B1	-0.31	0.12	0.999817
ENSG00000239152	RNA5SP310	-0.86	0.120029	0.999817
ENSG00000279452	AC006277.1	0.65	0.120047	0.999817
ENSG00000198826	ENSG00000198826	0.55	0.120053	0.999817
ENSG00000180855	ZNF443	-0.35	0.120083	0.999817
ENSG00000117280	RAB29	0.17	0.120087	0.999817
ENSG00000154473	BUB3	0.1	0.120141	0.999817
ENSG00000104957	CCDC130	0.14	0.120212	0.999817
ENSG00000256576	ENSG00000256576	-0.33	0.120292	0.999817
ENSG00000230667	SETSIP	0.47	0.120322	0.999817
ENSG00000139168	ZCRB1	0.17	0.120356	0.999817
ENSG00000270000	AC005479.2	0.9	0.120382	0.999817
ENSG00000135414	GDF11	-0.27	0.120419	0.999817
ENSG00000177272	KCNA3	-0.19	0.120436	0.999817
ENSG00000205771	CATSPER2P1	0.32	0.120463	0.999817
ENSG00000130958	SLC35D2	0.36	0.12053	0.999817
ENSG00000010626	LRRC23	-0.34	0.120552	0.999817
ENSG00000117410	ATP6V0B	0.17	0.120572	0.999817
ENSG00000143303	RRNAD1	0.21	0.120584	0.999817
ENSG00000135299	ANKRD6	-0.26	0.12092	0.999817
ENSG00000169252	ADRB2	-0.6	0.120985	0.999817
ENSG00000278828	H3C10	0.84	0.121032	0.999817
ENSG00000129562	DAD1	0.15	0.121102	0.999817
ENSG00000114127	XRN1	-0.14	0.121206	0.999817
ENSG00000174885	NLRP6	-0.4	0.121233	0.999817
ENSG00000205181	LINC00654	-0.53	0.12126	0.999817
ENSG00000149809	TM7SF2	-0.33	0.121335	0.999817
ENSG00000101849	TBL1X	-0.12	0.121371	0.999817
ENSG00000237541	ENSG00000237541	1.11	0.121377	0.999817
ENSG00000148848	ADAM12	-0.63	0.121418	0.999817
ENSG00000259367	AC087286.2	0.85	0.121442	0.999817
ENSG00000138180	CEP55	1.11	0.121624	0.999817
ENSG00000147604	RPL7	0.13	0.121635	0.999817
ENSG00000106153	CHCHD2	0.15	0.121704	0.999817
ENSG00000269463	AP001160.4	0.58	0.121744	0.999817
ENSG00000246526	LINC02481	0.65	0.121805	0.999817
ENSG00000251667	BRCC3P1	-0.73	0.121823	0.999817
ENSG00000106123	ENSG00000106123	-0.29	0.121833	0.999817
ENSG00000069248	NUP133	-0.09	0.121883	0.999817
ENSG00000165259	HDX	0.88	0.122007	0.999817
ENSG00000134824	FADS2	-0.95	0.122026	0.999817
ENSG00000110492	MDK	0.47	0.12231	0.999817
ENSG00000287688	AC011317.1	-1	0.122386	0.999817
ENSG00000230099	ENSG00000230099	-0.37	0.122531	0.999817
ENSG00000160446	ZDHHC12	0.25	0.122568	0.999817
ENSG00000007350	TKTL1	0.84	0.122592	0.999817
ENSG00000261332	AC116348.2	0.71	0.122658	0.999817
ENSG00000233912	AC026202.2	-0.78	0.122696	0.999817
ENSG00000274341	AC005899.6	0.48	0.122811	0.999817
ENSG00000272040	AC010245.2	0.51	0.122845	0.999817
ENSG00000215146	BX322639.1	1.52	0.122871	0.999817
ENSG00000207088	SNORA7B	0.67	0.123019	0.999817
ENSG00000115232	ITGA4	0.21	0.123094	0.999817
ENSG00000153936	HS2ST1	-0.3	0.123106	0.999817
ENSG00000174851	YIF1A	0.2	0.123234	0.999817
ENSG00000062582	MRPS24	0.61	0.123341	0.999817
ENSG00000231760	AL355312.2	0.69	0.123373	0.999817
ENSG00000169129	AFAP1L2	-0.75	0.12338	0.999817
ENSG00000119421	NDUFA8	0.25	0.123387	0.999817
ENSG00000113645	WWC1	-0.76	0.123578	0.999817
ENSG00000125170	DOK4	0.3	0.123632	0.999817
ENSG00000154822	ENSG00000154822	-0.14	0.123652	0.999817
ENSG00000274220	AC009163.7	-1.08	0.12367	0.999817
ENSG00000162526	TSSK3	0.71	0.123731	0.999817
ENSG00000120896	SORBS3	-0.23	0.124225	0.999817
ENSG00000125787	GNRH2	-0.92	0.124485	0.999817
ENSG00000179583	CIITA	0.6	0.124612	0.999817
ENSG00000099992	TBC1D10A	0.15	0.124747	0.999817
ENSG00000180628	PCGF5	-0.12	0.124812	0.999817
ENSG00000225094	SETP20	0.68	0.124839	0.999817
ENSG00000185215	TNFAIP2	1.07	0.124912	0.999817
ENSG00000146285	SCML4	-0.27	0.124935	0.999817
ENSG00000107282	ENSG00000107282	-0.51	0.125036	0.999817
ENSG00000234327	AC012146.1	-0.5	0.125108	0.999817
ENSG00000260645	AL359715.2	-0.71	0.125257	0.999817
ENSG00000273156	AC124016.2	-0.44	0.125324	0.999817
ENSG00000143578	CREB3L4	-0.63	0.125339	0.999817
ENSG00000211881	TRAJ8	-0.41	0.12539	0.999817
ENSG00000115042	FAHD2A	0.23	0.125508	0.999817
ENSG00000085063	CD59	0.16	0.125541	0.999817
ENSG00000249264	EEF1A1P9	0.16	0.125573	0.999817
ENSG00000085511	MAP3K4	0.13	0.125591	0.999817
ENSG00000204860	FAM201A	0.82	0.125649	0.999817
ENSG00000235066	AC009303.2	-0.92	0.125677	0.999817
ENSG00000204514	ZNF814	-0.24	0.125714	0.999817
ENSG00000228801	AC064807.1	0.61	0.125781	0.999817
ENSG00000269951	AC090181.2	-0.59	0.125853	0.999817
ENSG00000242445	RPL7AP11	0.3	0.125871	0.999817
ENSG00000160695	ENSG00000160695	-0.2	0.125875	0.999817
ENSG00000184260	H2AC20	-0.65	0.125889	0.999817
ENSG00000065802	ASB1	0.18	0.125934	0.999817
ENSG00000056972	TRAF3IP2	0.15	0.126102	0.999817
ENSG00000106809	OGN	0.85	0.126188	0.999817
ENSG00000257923	CUX1	-0.18	0.126223	0.999817
ENSG00000235954	TTC28-AS1	-0.25	0.126438	0.999817
ENSG00000122729	ACO1	-0.21	0.126551	0.999817
ENSG00000151689	INPP1	-0.35	0.126649	0.999817
ENSG00000204311	PJVK	-0.83	0.126733	0.999817
ENSG00000130649	CYP2E1	-0.74	0.126778	0.999817
ENSG00000160201	U2AF1	-0.65	0.126976	0.999817
ENSG00000132773	TOE1	-0.31	0.127046	0.999817
ENSG00000141540	TTYH2	0.32	0.127053	0.999817
ENSG00000196504	PRPF40A	0.11	0.127069	0.999817
ENSG00000149782	PLCB3	0.16	0.127084	0.999817
ENSG00000163050	COQ8A	-0.45	0.127206	0.999817
ENSG00000100994	PYGB	-0.14	0.127226	0.999817
ENSG00000188994	ZNF292	0.12	0.12725	0.999817
ENSG00000154358	OBSCN	-0.33	0.127328	0.999817
ENSG00000232630	PRPS1P2	0.35	0.127334	0.999817
ENSG00000164266	SPINK1	1.85	0.127468	0.999817
ENSG00000125551	PLGLB2	-0.65	0.127501	0.999817
ENSG00000143375	CGN	-0.39	0.127501	0.999817
ENSG00000093217	XYLB	0.56	0.127512	0.999817
ENSG00000287195	AC131568.1	-0.34	0.127656	0.999817
ENSG00000240106	RN7SL146P	-0.62	0.127692	0.999817
ENSG00000111911	HINT3	-0.15	0.127758	0.999817
ENSG00000035681	NSMAF	0.14	0.127822	0.999817
ENSG00000177542	SLC25A22	-0.28	0.127874	0.999817
ENSG00000280351	AC127496.7	-0.56	0.127877	0.999817
ENSG00000279583	AC009086.2	-0.5	0.12788	0.999817
ENSG00000261529	AC100774.1	0.81	0.127921	0.999817
ENSG00000282995	FRG1EP	0.86	0.127926	0.999817
ENSG00000233360	PDXP-DT	0.52	0.128032	0.999817
ENSG00000270061	AC068790.5	0.55	0.128041	0.999817
ENSG00000174255	ZNF80	0.47	0.12806	0.999817
ENSG00000253829	AC067817.2	0.54	0.12809	0.999817
ENSG00000132581	SDF2	0.2	0.128156	0.999817
ENSG00000183605	SFXN4	0.22	0.128238	0.999817
ENSG00000115268	RPS15	0.13	0.128321	0.999817
ENSG00000207750	MIR553	0.81	0.128321	0.999817
ENSG00000249715	FER1L5	0.88	0.128405	0.999817
ENSG00000280279	AC240565.2	-0.73	0.128432	0.999817
ENSG00000002822	MAD1L1	-0.31	0.12847	0.999817
ENSG00000229780	UBE2Q1-AS1	-0.83	0.128572	0.999817
ENSG00000258424	AL512791.1	-0.33	0.12861	0.999817
ENSG00000119771	KLHL29	-0.42	0.128617	0.999817
ENSG00000241484	ARHGAP8	0.73	0.128671	0.999817
ENSG00000284994	AL590282.2	-0.75	0.128686	0.999817
ENSG00000125633	CCDC93	0.1	0.128699	0.999817
ENSG00000158092	NCK1	0.14	0.128899	0.999817
ENSG00000139641	ESYT1	-0.13	0.128914	0.999817
ENSG00000121964	GTDC1	0.19	0.12919	0.999817
ENSG00000007392	LUC7L	0.11	0.129306	0.999817
ENSG00000115904	SOS1	-0.22	0.129343	0.999817
ENSG00000065665	SEC61A2	0.19	0.129345	0.999817
ENSG00000140830	TXNL4B	-0.23	0.129518	0.999817
ENSG00000199436	SNORD9	-0.75	0.129531	0.999817
ENSG00000124224	PPP4R1L	-0.25	0.129621	0.999817
ENSG00000188060	RAB42	0.64	0.129699	0.999817
ENSG00000083838	ZNF446	-0.3	0.129712	0.999817
ENSG00000264270	AC087749.1	0.96	0.129814	0.999817
ENSG00000235258	NDUFB4P6	0.63	0.129897	0.999817
ENSG00000136149	RPL13AP25	0.2	0.129987	0.999817
ENSG00000108590	MED31	0.26	0.130002	0.999817
ENSG00000106477	CEP41	-0.41	0.130004	0.999817
ENSG00000075618	FSCN1	0.55	0.130013	0.999817
ENSG00000267533	AP002414.4	0.7	0.130135	0.999817
ENSG00000169021	UQCRFS1	0.17	0.130139	0.999817
ENSG00000254317	AC022973.5	0.59	0.130189	0.999817
ENSG00000110344	UBE4A	0.1	0.130223	0.999817
ENSG00000288559	AC016394.2	0.4	0.130232	0.999817
ENSG00000108342	CSF3	1.85	0.130234	0.999817
ENSG00000064932	ENSG00000064932	-0.24	0.130331	0.999817
ENSG00000105245	NUMBL	0.24	0.130465	0.999817
ENSG00000133943	DGLUCY	-0.17	0.130494	0.999817
ENSG00000214046	SMIM7	0.16	0.130533	0.999817
ENSG00000239203	AC093484.1	0.79	0.130554	0.999817
ENSG00000065559	MAP2K4	-0.15	0.130993	0.999817
ENSG00000187824	TMEM220	-0.46	0.131184	0.999817
ENSG00000213694	S1PR3	1.39	0.131307	0.999817
ENSG00000204149	AGAP6	-0.26	0.131321	0.999817
ENSG00000121807	CCR2	-0.68	0.131466	0.999817
ENSG00000233264	AC006042.2	-0.46	0.131498	0.999817
ENSG00000105135	ILVBL	-0.19	0.131602	0.999817
ENSG00000121350	PYROXD1	0.19	0.131683	0.999817
ENSG00000255154	HTD2	0.9	0.131712	0.999817
ENSG00000185670	ZBTB3	0.27	0.131715	0.999817
ENSG00000239636	AC004865.2	0.53	0.131769	0.999817
ENSG00000250722	SELENOP	0.63	0.131802	0.999817
ENSG00000253676	TAGLN2P1	0.49	0.131906	0.999817
ENSG00000167711	ENSG00000167711	-0.61	0.131947	0.999817
ENSG00000166855	CLPX	-0.09	0.131951	0.999817
ENSG00000148288	GBGT1	-0.62	0.131961	0.999817
ENSG00000118217	ATF6	-0.18	0.132073	0.999817
ENSG00000274397	AL357153.4	-0.9	0.132074	0.999817
ENSG00000132323	ILKAP	0.12	0.132117	0.999817
ENSG00000205581	HMGN1	0.16	0.132151	0.999817
ENSG00000277957	SENP3-EIF4A1	0.81	0.132219	0.999817
ENSG00000227124	ZNF717	0.4	0.132269	0.999817
ENSG00000185070	FLRT2	1.39	0.132295	0.999817
ENSG00000242522	KLHL6-AS1	0.71	0.132374	0.999817
ENSG00000224072	AL139811.1	0.51	0.132396	0.999817
ENSG00000081177	EXD2	-0.24	0.132448	0.999817
ENSG00000279148	AC126474.1	0.8	0.132543	0.999817
ENSG00000116922	C1ORF109	0.27	0.132601	0.999817
ENSG00000171953	ATPAF2	0.16	0.132625	0.999817
ENSG00000138814	PPP3CA	-0.2	0.13263	0.999817
ENSG00000171840	NINJ2	0.95	0.132641	0.999817
ENSG00000203799	CCDC162P	-0.44	0.132652	0.999817
ENSG00000072518	MARK2	-0.12	0.132807	0.999817
ENSG00000123395	ATG101	0.25	0.132848	0.999817
ENSG00000169230	PRELID1	0.26	0.132858	0.999817
ENSG00000093167	LRRFIP2	0.16	0.132874	0.999817
ENSG00000243560	RN7SL364P	-0.88	0.132928	0.999817
ENSG00000160190	SLC37A1	-0.16	0.13298	0.999817
ENSG00000273174	AC108673.2	-0.96	0.132992	0.999817
ENSG00000135597	REPS1	0.13	0.132998	0.999817
ENSG00000112167	SAYSD1	0.18	0.133087	0.999817
ENSG00000142875	PRKACB	-0.23	0.133159	0.999817
ENSG00000285130	AL358113.1	0.43	0.133164	0.999817
ENSG00000118777	ABCG2	0.93	0.13321	0.999817
ENSG00000084463	WBP11	-0.11	0.133242	0.999817
ENSG00000182446	NPLOC4	0.09	0.133303	0.999817
ENSG00000103035	PSMD7	0.12	0.133324	0.999817
ENSG00000114473	IQCG	-0.45	0.133346	0.999817
ENSG00000093134	VNN3	0.89	0.133367	0.999817
ENSG00000173926	MARCHF3	-0.34	0.133437	0.999817
ENSG00000185668	POU3F1	0.91	0.133533	0.999817
ENSG00000271993	AC126118.1	0.84	0.133572	0.999817
ENSG00000283023	FRG1GP	-0.97	0.133605	0.999817
ENSG00000087258	GNAO1	-0.57	0.133704	0.999817
ENSG00000068831	RASGRP2	-0.3	0.13375	0.999817
ENSG00000272994	AC012360.3	-0.28	0.133762	0.999817
ENSG00000087206	UIMC1	0.13	0.133769	0.999817
ENSG00000287494	AC069368.2	-0.74	0.13379	0.999817
ENSG00000121691	CAT	-0.17	0.133796	0.999817
ENSG00000230454	U73166.1	-0.54	0.13382	0.999817
ENSG00000233974	AC138951.1	0.59	0.133856	0.999817
ENSG00000107371	EXOSC3	0.17	0.133916	0.999817
ENSG00000139266	MARCHF9	-0.24	0.133967	0.999817
ENSG00000135436	FAM186B	0.51	0.13407	0.999817
ENSG00000227413	AL022238.1	0.69	0.134155	0.999817
ENSG00000267470	ZNF571-AS1	0.33	0.134202	0.999817
ENSG00000269235	ZNF350-AS1	-0.46	0.134206	0.999817
ENSG00000112640	PPP2R5D	-0.14	0.134219	0.999817
ENSG00000118596	SLC16A7	-0.26	0.134246	0.999817
ENSG00000284677	AL031985.4	-0.59	0.134327	0.999817
ENSG00000134909	ARHGAP32	-0.28	0.134351	0.999817
ENSG00000228474	OST4	0.17	0.134378	0.999817
ENSG00000170917	NUDT6	0.83	0.134415	0.999817
ENSG00000154655	L3MBTL4	0.91	0.134505	0.999817
ENSG00000232713	RPS12P3	0.33	0.134664	0.999817
ENSG00000235225	RPL31P17	0.56	0.134703	0.999817
ENSG00000205542	TMSB4X	0.14	0.134736	0.999817
ENSG00000279491	AP003733.3	-0.61	0.134761	0.999817
ENSG00000100100	PIK3IP1	-0.22	0.134851	0.999817
ENSG00000073803	MAP3K13	-0.25	0.134881	0.999817
ENSG00000104972	ENSG00000104972	0.82	0.13498	0.999817
ENSG00000170832	USP32	0.13	0.135248	0.999817
ENSG00000269680	AC008760.1	0.43	0.135364	0.999817
ENSG00000134253	TRIM45	0.45	0.135398	0.999817
ENSG00000274460	AC092119.2	0.47	0.135511	0.999817
ENSG00000142676	RPL11	0.1	0.13556	0.999817
ENSG00000219102	HNRNPA3P12	0.6	0.135609	0.999817
ENSG00000152503	TRIM36	1.32	0.135619	0.999817
ENSG00000213613	ENSG00000213613	0.41	0.135747	0.999817
ENSG00000151353	TMEM18	-0.23	0.135936	0.999817
ENSG00000287385	AL121820.3	0.69	0.135953	0.999817
ENSG00000138780	GSTCD	-0.29	0.136025	0.999817
ENSG00000249741	AC093890.1	-0.87	0.136073	0.999817
ENSG00000241666	AL031733.2	0.57	0.136075	0.999817
ENSG00000109680	TBC1D19	0.3	0.136108	0.999817
ENSG00000211584	SLC48A1	0.2	0.136212	0.999817
ENSG00000249859	PVT1	0.25	0.136528	0.999817
ENSG00000260773	AC055855.1	-0.58	0.136734	0.999817
ENSG00000071243	ING3	-0.21	0.13675	0.999817
ENSG00000274717	AL049757.1	0.97	0.136847	0.999817
ENSG00000134371	CDC73	0.1	0.136898	0.999817
ENSG00000168878	SFTPB	0.67	0.13701	0.999817
ENSG00000100324	TAB1	-0.14	0.137034	0.999817
ENSG00000276231	PIK3R6	-0.96	0.137112	0.999817
ENSG00000145217	SLC26A1	-0.39	0.137124	0.999817
ENSG00000272148	AC013403.2	0.55	0.137217	0.999817
ENSG00000109046	WSB1	0.29	0.137247	0.999817
ENSG00000123104	ITPR2	-0.24	0.13728	0.999817
ENSG00000229344	MTCO2P12	0.46	0.137289	0.999817
[truncated: 17,260 more rows]

## Sheet: MV CD154neg HIV vs HU
ID	symbol	log2fold	p	p.adj
ENSG00000213949	ITGA1	-0.98	0.000130802	0.503874
ENSG00000200879	SNORD14E	-3.04	0.000237187	0.646428
ENSG00000122877	EGR2	-2.23	0.000239385	0.646428
ENSG00000132002	DNAJB1	-1.22	0.000268492	0.646428
ENSG00000162496	DHRS3	-0.47	0.000398183	0.852156
ENSG00000080824	HSP90AA1	-0.91	0.000696451	0.999684
ENSG00000272686	WASL-DT	1.15	0.000814108	0.999684
ENSG00000141753	IGFBP4	0.78	0.00111147	0.999684
ENSG00000272908	AC006033.2	1.52	0.00116202	0.999684
ENSG00000270110	AL353593.2	-1.91	0.00118107	0.999684
ENSG00000173585	CCR9	-1.15	0.00119015	0.999684
ENSG00000140280	LYSMD2	-0.38	0.00124722	0.999684
ENSG00000109471	IL2	-3.3	0.00124746	0.999684
ENSG00000271267	AL353807.4	1.27	0.00139193	0.999684
ENSG00000110721	CHKA	0.66	0.00140165	0.999684
ENSG00000221886	ZBED8	1.89	0.00143436	0.999684
ENSG00000165996	HACD1	1.27	0.00151372	0.999684
ENSG00000085563	ABCB1	-0.69	0.00156581	0.999684
ENSG00000136197	C7ORF25	1.97	0.00189585	0.999684
ENSG00000144645	OSBPL10	-2.53	0.0018995	0.999684
ENSG00000258405	ZNF578	-1.54	0.00191684	0.999684
ENSG00000250486	FAM218A	1.77	0.00204572	0.999684
ENSG00000119508	NR4A3	-1.76	0.0022083	0.999684
ENSG00000169855	ROBO1	-2.64	0.00256674	0.999684
ENSG00000261888	AC144831.1	1.47	0.00258227	0.999684
ENSG00000141449	GREB1L	-1.3	0.00259146	0.999684
ENSG00000254791	FAR1-IT1	1.25	0.00261896	0.999684
ENSG00000144320	LNPK	0.33	0.00262731	0.999684
ENSG00000149573	MPZL2	-1.09	0.00264436	0.999684
ENSG00000111331	OAS3	-0.71	0.00268365	0.999684
ENSG00000166024	R3HCC1L	0.24	0.00279895	0.999684
ENSG00000156030	MIDEAS	-0.21	0.0028765	0.999684
ENSG00000114520	SNX4	0.28	0.00291181	0.999684
ENSG00000146242	ENSG00000146242	-1.12	0.00301727	0.999684
ENSG00000274370	AC130371.2	1.49	0.00306986	0.999684
ENSG00000249249	AC010226.1	-1.32	0.00310024	0.999684
ENSG00000112218	GPR63	-1.22	0.00311277	0.999684
ENSG00000164308	ERAP2	-0.4	0.00326919	0.999684
ENSG00000105376	ICAM5	1.47	0.00330503	0.999684
ENSG00000143994	ABHD1	-1.19	0.00333179	0.999684
ENSG00000238160	LINC02863	-1.26	0.00334948	0.999684
ENSG00000072840	EVC	0.75	0.00339481	0.999684
ENSG00000171954	CYP4F22	-1.32	0.00343432	0.999684
ENSG00000115129	TP53I3	0.94	0.00351862	0.999684
ENSG00000130487	KLHDC7B	-1.04	0.00359434	0.999684
ENSG00000178715	AL450998.1	-0.84	0.00362111	0.999684
ENSG00000196411	EPHB4	-0.85	0.00370934	0.999684
ENSG00000164465	DCBLD1	0.53	0.00376486	0.999684
ENSG00000187862	TTC24	-2.14	0.00386028	0.999684
ENSG00000288049	AC010889.2	2.16	0.00397357	0.999684
ENSG00000073578	SDHA	-0.46	0.00404704	0.999684
ENSG00000139168	ZCRB1	0.32	0.00447309	0.999684
ENSG00000188994	ZNF292	0.22	0.00481998	0.999684
ENSG00000166747	AP1G1	0.15	0.00496635	0.999684
ENSG00000160294	MCM3AP	0.2	0.00498788	0.999684
ENSG00000138670	RASGEF1B	-0.75	0.00498909	0.999684
ENSG00000201121	RNY1P12	-1.77	0.00501071	0.999684
ENSG00000134900	TPP2	0.25	0.00513619	0.999684
ENSG00000184368	MAP7D2	-1.85	0.00513954	0.999684
ENSG00000080823	MOK	-0.99	0.00517295	0.999684
ENSG00000214783	ENSG00000214783	-0.89	0.00531045	0.999684
ENSG00000261267	AC026470.2	-1.08	0.00565553	0.999684
ENSG00000215301	DDX3X	-0.46	0.00565569	0.999684
ENSG00000284738	AL358472.5	0.72	0.00566395	0.999684
ENSG00000188277	C15ORF62	-0.55	0.00568846	0.999684
ENSG00000198535	C2CD4A	-2.04	0.00588028	0.999684
ENSG00000111837	MAK	0.62	0.00596469	0.999684
ENSG00000235576	LINC01871	0.74	0.00609108	0.999684
ENSG00000087903	RFX2	-0.46	0.00623193	0.999684
ENSG00000260630	SNAI3-AS1	0.52	0.00641562	0.999684
ENSG00000232196	MTRNR2L4	-1.26	0.0064286	0.999684
ENSG00000127081	ZNF484	0.36	0.00654495	0.999684
ENSG00000264964	AP001033.1	-1.83	0.00678189	0.999684
ENSG00000073712	FERMT2	-1.07	0.00688075	0.999684
ENSG00000238365	RNU7-57P	1.24	0.00689974	0.999684
ENSG00000147050	KDM6A	-0.46	0.00690286	0.999684
ENSG00000213700	RPL17P50	-0.81	0.00695283	0.999684
ENSG00000179388	EGR3	-1.47	0.00705682	0.999684
ENSG00000259326	AC116158.1	-0.83	0.00713925	0.999684
ENSG00000263300	AC015853.3	-1.97	0.00719354	0.999684
ENSG00000204172	AGAP9	0.58	0.0072158	0.999684
ENSG00000286138	AC010336.7	1.48	0.00722385	0.999684
ENSG00000279259	AC087741.3	1.15	0.00723105	0.999684
ENSG00000165730	STOX1	2.17	0.00727629	0.999684
ENSG00000240429	LRRFIP1P1	-0.55	0.00739499	0.999684
ENSG00000100320	ENSG00000100320	-0.63	0.00745966	0.999684
ENSG00000047410	TPR	0.17	0.00746635	0.999684
ENSG00000218357	LINC01644	-1.69	0.00766093	0.999684
ENSG00000185238	PRMT3	0.32	0.00769853	0.999684
ENSG00000119979	DENND10	0.36	0.00776754	0.999684
ENSG00000172426	RSPH9	-1.6	0.00783252	0.999684
ENSG00000231535	LINC00278	1.93	0.00789784	0.999684
ENSG00000006757	PNPLA4	-0.9	0.00797433	0.999684
ENSG00000167325	RRM1	0.24	0.00798851	0.999684
ENSG00000182621	PLCB1	-0.66	0.00801743	0.999684
ENSG00000116690	PRG4	1	0.00826702	0.999684
ENSG00000141580	WDR45B	0.25	0.00831049	0.999684
ENSG00000187325	TAF9B	0.28	0.00845822	0.999684
ENSG00000274591	AC025031.3	-1.27	0.00851865	0.999684
ENSG00000215039	CD27-AS1	0.45	0.00854561	0.999684
ENSG00000171476	HOPX	-0.79	0.0086001	0.999684
ENSG00000151240	DIP2C	-0.75	0.00876871	0.999684
ENSG00000159208	CIART	-1.57	0.00887834	0.999684
ENSG00000143333	RGS16	-1.29	0.00892526	0.999684
ENSG00000172339	ALG14	-0.87	0.00912541	0.999684
ENSG00000101474	APMAP	0.33	0.00924019	0.999684
ENSG00000103226	ENSG00000103226	0.38	0.00925861	0.999684
ENSG00000229808	AL391825.1	0.63	0.0094197	0.999684
ENSG00000109787	KLF3	0.27	0.00953733	0.999684
ENSG00000231503	PTMAP4	1	0.00956123	0.999684
ENSG00000238025	ZDHHC4P1	-1.1	0.00966835	0.999684
ENSG00000231079	KIF5C-AS1	-1.34	0.00984722	0.999684
ENSG00000185621	LMLN	0.49	0.00986879	0.999684
ENSG00000280183	AC067852.4	1.22	0.00991669	0.999684
ENSG00000253438	PCAT1	-0.71	0.0101223	0.999684
ENSG00000167699	GLOD4	0.16	0.0102655	0.999684
ENSG00000196352	CD55	0.38	0.0102729	0.999684
ENSG00000072071	ENSG00000072071	-0.31	0.0103064	0.999684
ENSG00000114346	ECT2	0.56	0.0103462	0.999684
ENSG00000117643	MAN1C1	-0.56	0.0104169	0.999684
ENSG00000001631	KRIT1	0.35	0.0104342	0.999684
ENSG00000187486	KCNJ11	-0.98	0.0105998	0.999684
ENSG00000224452	RSL24D1P6	1.63	0.0107008	0.999684
ENSG00000157388	CACNA1D	-1.68	0.0107549	0.999684
ENSG00000101194	SLC17A9	0.59	0.0109193	0.999684
ENSG00000249186	AC140125.3	1.48	0.0109452	0.999684
ENSG00000078487	ZCWPW1	-0.59	0.0109661	0.999684
ENSG00000221909	FAM200A	0.49	0.0109848	0.999684
ENSG00000237804	HNRNPA1P39	-1.12	0.0111459	0.999684
ENSG00000112290	WASF1	-0.93	0.0112145	0.999684
ENSG00000198910	L1CAM	0.69	0.0114116	0.999684
ENSG00000145107	TM4SF19	1.81	0.0115387	0.999684
ENSG00000258768	AL356019.2	0.8	0.0118742	0.999684
ENSG00000229727	AC013460.1	0.95	0.0121138	0.999684
ENSG00000279207	AC015813.6	-0.35	0.0121144	0.999684
ENSG00000244134	RPS12P20	1.18	0.0122333	0.999684
ENSG00000137198	GMPR	-1.35	0.0122863	0.999684
ENSG00000133818	RRAS2	0.31	0.0123058	0.999684
ENSG00000113810	SMC4	0.32	0.0123076	0.999684
ENSG00000120278	PLEKHG1	-0.65	0.0123349	0.999684
ENSG00000181751	MACIR	0.57	0.01247	0.999684
ENSG00000251411	AC093827.3	-1.19	0.0126546	0.999684
ENSG00000132718	SYT11	0.31	0.0126659	0.999684
ENSG00000273486	AC096992.2	0.75	0.0129457	0.999684
ENSG00000154165	GPR15	1.01	0.0130135	0.999684
ENSG00000244627	TPTEP2	0.48	0.0131072	0.999684
ENSG00000109618	SEPSECS	0.27	0.013126	0.999684
ENSG00000258928	AL358333.2	-1.9	0.0132588	0.999684
ENSG00000160191	PDE9A	-0.68	0.0132688	0.999684
ENSG00000249884	RNF103-CHMP3	-1.69	0.0133022	0.999684
ENSG00000277692	AL121583.1	1.23	0.0133172	0.999684
ENSG00000162769	FLVCR1	0.27	0.0133686	0.999684
ENSG00000234241	AL109618.1	-0.92	0.0135618	0.999684
ENSG00000155158	TTC39B	-0.33	0.0136109	0.999684
ENSG00000144026	ZNF514	0.38	0.0136485	0.999684
ENSG00000040199	PHLPP2	0.23	0.0137113	0.999684
ENSG00000241743	XACT	-1.58	0.0138052	0.999684
ENSG00000174171	AC020659.1	-0.86	0.013861	0.999684
ENSG00000180917	CMTR2	0.33	0.0139883	0.999684
ENSG00000231711	LINC00899	1.01	0.0140748	0.999684
ENSG00000144290	SLC4A10	-1.11	0.0140782	0.999684
ENSG00000135709	KIAA0513	-0.34	0.0141411	0.999684
ENSG00000157404	KIT	-0.93	0.0142604	0.999684
ENSG00000130985	UBA1	-0.15	0.0142963	0.999684
ENSG00000124787	RPP40	-0.65	0.0143614	0.999684
ENSG00000134962	KLB	-1.34	0.014375	0.999684
ENSG00000213782	DDX47	-0.58	0.0146719	0.999684
ENSG00000230587	LINC02580	0.8	0.0148223	0.999684
ENSG00000223224	SNORD71	1.52	0.0149515	0.999684
ENSG00000229153	ENSG00000229153	-0.96	0.014969	0.999684
ENSG00000180336	MEIOC	-1.07	0.0149812	0.999684
ENSG00000100359	SGSM3	-0.55	0.0150583	0.999684
ENSG00000146587	RBAK	0.28	0.0151709	0.999684
ENSG00000280205	AC009716.2	-1.71	0.0151874	0.999684
ENSG00000100453	GZMB	1.48	0.0153201	0.999684
ENSG00000230697	SAP18P3	1.15	0.0156044	0.999684
ENSG00000177054	ZDHHC13	0.23	0.0156239	0.999684
ENSG00000261334	AL353803.4	1.4	0.0156277	0.999684
ENSG00000109654	TRIM2	-0.84	0.0156991	0.999684
ENSG00000189007	ADAT2	0.32	0.0157829	0.999684
ENSG00000146918	NCAPG2	-0.59	0.0159176	0.999684
ENSG00000115137	DNAJC27	0.27	0.0159229	0.999684
ENSG00000266088	AC004585.1	1.31	0.0159656	0.999684
ENSG00000243071	AC107032.1	0.59	0.01597	0.999684
ENSG00000237781	ADAMTSL4-AS2	-1.13	0.0160216	0.999684
ENSG00000120833	SOCS2	-0.83	0.0160577	0.999684
ENSG00000166839	ANKDD1A	0.33	0.0160653	0.999684
ENSG00000029725	RABEP1	0.16	0.0163034	0.999684
ENSG00000100376	FAM118A	-0.72	0.0164877	0.999684
ENSG00000162415	ZSWIM5	-1.04	0.0165009	0.999684
ENSG00000224281	SLC25A5-AS1	0.59	0.0165349	0.999684
ENSG00000135318	NT5E	-0.94	0.0166367	0.999684
ENSG00000239254	AC009220.2	-1.34	0.0166394	0.999684
ENSG00000244165	P2RY11	-0.69	0.0167029	0.999684
ENSG00000061987	MON2	0.16	0.0169572	0.999684
ENSG00000176595	ENSG00000176595	-0.69	0.0169653	0.999684
ENSG00000196470	SIAH1	0.37	0.0171108	0.999684
ENSG00000145331	TRMT10A	0.7	0.0171172	0.999684
ENSG00000029363	BCLAF1	-0.31	0.017282	0.999684
ENSG00000104177	MYEF2	0.42	0.0175144	0.999684
ENSG00000010310	GIPR	0.48	0.0175379	0.999684
ENSG00000279481	AC104791.2	-1.58	0.0175721	0.999684
ENSG00000086102	NFX1	0.13	0.0175785	0.999684
ENSG00000109390	NDUFC1	0.31	0.0175809	0.999684
ENSG00000270641	TSIX	-2.14	0.0175937	0.999684
ENSG00000240399	AC004801.2	-1.46	0.0176196	0.999684
ENSG00000272498	AC090948.2	-0.78	0.0176435	0.999684
ENSG00000196951	SCOC-AS1	-1.15	0.0176889	0.999684
ENSG00000100412	ACO2	-0.21	0.0177787	0.999684
ENSG00000156990	RPUSD3	0.21	0.0178497	0.999684
ENSG00000176845	ENSG00000176845	0.57	0.0180732	0.999684
ENSG00000196507	TCEAL3	-0.44	0.0181138	0.999684
ENSG00000005889	ZFX	-0.33	0.0181557	0.999684
ENSG00000229598	PRDX3P1	-0.79	0.0184061	0.999684
ENSG00000273203	AC006946.2	1.44	0.0184114	0.999684
ENSG00000162976	SLC66A3	0.29	0.0184127	0.999684
ENSG00000138606	SHF	-0.8	0.0186108	0.999684
ENSG00000050730	TNIP3	-1.47	0.018792	0.999684
ENSG00000089053	ANAPC5	0.14	0.0188396	0.999684
ENSG00000106028	ENSG00000106028	-0.23	0.0189109	0.999684
ENSG00000100181	TPTEP1	-1.61	0.0189158	0.999684
ENSG00000090686	USP48	0.15	0.0189623	0.999684
ENSG00000267508	ZNF285	-1.32	0.0189624	0.999684
ENSG00000272334	AC011816.2	0.95	0.0189719	0.999684
ENSG00000173040	EVC2	0.6	0.0190282	0.999684
ENSG00000237126	AC073254.1	-1.43	0.019109	0.999684
ENSG00000254598	CSNK2A3	-1.32	0.0191608	0.999684
ENSG00000128245	YWHAH	0.4	0.0191678	0.999684
ENSG00000215867	KRT18P57	-0.71	0.0192228	0.999684
ENSG00000162616	DNAJB4	-0.41	0.0193142	0.999684
ENSG00000228078	ENSG00000228078	-1.96	0.0193318	0.999684
ENSG00000186648	ENSG00000186648	1.06	0.0193542	0.999684
ENSG00000247796	AC008966.1	-1.31	0.0194329	0.999684
ENSG00000258951	KRT18P7	-1.52	0.0194673	0.999684
ENSG00000267074	AC015911.3	-0.52	0.0195235	0.999684
ENSG00000167965	MLST8	0.25	0.0195649	0.999684
ENSG00000183605	SFXN4	0.36	0.0195871	0.999684
ENSG00000081148	IMPG2	-1.48	0.0198941	0.999684
ENSG00000100151	PICK1	-0.33	0.0199326	0.999684
ENSG00000244151	AC010973.2	0.81	0.0199457	0.999684
ENSG00000187608	ISG15	-0.6	0.0199921	0.999684
ENSG00000187595	ZNF385C	-0.98	0.0201012	0.999684
ENSG00000133114	GPALPP1	0.3	0.0201056	0.999684
ENSG00000205133	TRIQK	-0.95	0.0201597	0.999684
ENSG00000043462	LCP2	-0.18	0.0202918	0.999684
ENSG00000256043	ENSG00000256043	-0.64	0.0203787	0.999684
ENSG00000008300	CELSR3	0.64	0.020437	0.999684
ENSG00000238121	LINC00426	0.56	0.0205112	0.999684
ENSG00000209042	SNORD12C	1.47	0.0206151	0.999684
ENSG00000130159	ECSIT	-0.4	0.0206192	0.999684
ENSG00000139117	CPNE8	0.55	0.0207721	0.999684
ENSG00000214826	DDX12P	0.44	0.0208716	0.999684
ENSG00000126012	KDM5C	-0.23	0.0208877	0.999684
ENSG00000120008	WDR11	0.27	0.0210214	0.999684
ENSG00000076242	MLH1	0.23	0.0210559	0.999684
ENSG00000227456	LINC00310	0.51	0.0213758	0.999684
ENSG00000228061	AC131571.1	-1.04	0.021383	0.999684
ENSG00000157827	FMNL2	0.72	0.0214144	0.999684
ENSG00000008086	CDKL5	-0.33	0.0215022	0.999684
ENSG00000198715	GLMP	0.4	0.0215327	0.999684
ENSG00000064300	NGFR	1.21	0.0215547	0.999684
ENSG00000100505	TRIM9	-1.51	0.0216585	0.999684
ENSG00000134330	IAH1	0.23	0.0218366	0.999684
ENSG00000092820	EZR	0.24	0.0219661	0.999684
ENSG00000221838	AP4M1	0.34	0.0220307	0.999684
ENSG00000133454	MYO18B	-1.72	0.0220623	0.999684
ENSG00000116667	C1ORF21	1.03	0.0221101	0.999684
ENSG00000129691	ASH2L	0.17	0.02214	0.999684
ENSG00000144228	SPOPL	0.26	0.022456	0.999684
ENSG00000196208	GREB1	-1.33	0.0224785	0.999684
ENSG00000240291	AL450384.2	-1.06	0.0225711	0.999684
ENSG00000277224	H2BC7	-1.46	0.0226	0.999684
ENSG00000130649	CYP2E1	-0.97	0.022702	0.999684
ENSG00000120509	PDZD11	0.44	0.0227414	0.999684
ENSG00000221716	SNORA11	-1.23	0.0231792	0.999684
ENSG00000206561	COLQ	-0.5	0.0232212	0.999684
ENSG00000124209	RAB22A	0.21	0.0233799	0.999684
ENSG00000013561	RNF14	0.2	0.0234627	0.999684
ENSG00000205213	LGR4	-1.04	0.0235494	0.999684
ENSG00000188315	C3ORF62	-0.73	0.0235685	0.999684
ENSG00000284618	AL391294.1	1.17	0.0235758	0.999684
ENSG00000135525	MAP7	-1.62	0.0236585	0.999684
ENSG00000104960	PTOV1	-0.29	0.0236879	0.999684
ENSG00000149231	CCDC82	0.27	0.0237495	0.999684
ENSG00000218208	RPS27AP11	-0.71	0.0239179	0.999684
ENSG00000118369	USP35	-0.23	0.0241898	0.999684
ENSG00000243431	RPL5P30	0.7	0.0242777	0.999684
ENSG00000140839	CLEC18B	-1.34	0.024349	0.999684
ENSG00000245970	AP003352.1	-0.59	0.0244729	0.999684
ENSG00000138678	GPAT3	-0.61	0.024565	0.999684
ENSG00000196924	FLNA	0.32	0.0245733	0.999684
ENSG00000278768	BACE1-AS	-0.49	0.0246487	0.999684
ENSG00000169490	TM2D2	0.28	0.0247873	0.999684
ENSG00000237846	AL773545.3	-1.07	0.0248971	0.999684
ENSG00000270781	AC091133.6	-1.39	0.0253753	0.999684
ENSG00000106546	AHR	-0.38	0.0257021	0.999684
ENSG00000161791	FMNL3	-0.24	0.0257828	0.999684
ENSG00000119866	BCL11A	-1.4	0.0257904	0.999684
ENSG00000257058	AP001363.2	-1.71	0.0258088	0.999684
ENSG00000198948	MFAP3L	-0.76	0.0258549	0.999684
ENSG00000049618	ARID1B	-0.2	0.0258984	0.999684
ENSG00000110492	MDK	0.85	0.0259707	0.999684
ENSG00000109458	GAB1	-1.42	0.0260026	0.999684
ENSG00000176049	JAKMIP2	-0.98	0.0260603	0.999684
ENSG00000137941	TTLL7	1.2	0.0261827	0.999684
ENSG00000288598	AL354833.1	-0.94	0.0262419	0.999684
ENSG00000185630	PBX1	-1.09	0.0264175	0.999684
ENSG00000143850	PLEKHA6	-0.69	0.0264344	0.999684
ENSG00000166016	ABTB2	-0.9	0.0265446	0.999684
ENSG00000108852	MPP2	-0.83	0.0265506	0.999684
ENSG00000164399	IL3	-2.85	0.0266018	0.999684
ENSG00000096654	ZNF184	0.25	0.0266424	0.999684
ENSG00000090487	SPG21	0.18	0.0267243	0.999684
ENSG00000160439	ENSG00000160439	-0.39	0.0267485	0.999684
ENSG00000260271	AL132996.1	-1.7	0.0268057	0.999684
ENSG00000167394	ZNF668	-0.48	0.0269338	0.999684
ENSG00000213809	KLRK1	-1.5	0.026935	0.999684
ENSG00000229236	TTTY10	1.46	0.0269823	0.999684
ENSG00000275092	AL031710.2	-0.85	0.0270621	0.999684
ENSG00000277161	ENSG00000277161	0.64	0.0271347	0.999684
ENSG00000231925	ENSG00000231925	-0.24	0.0271743	0.999684
ENSG00000261026	AC105046.1	-2.17	0.0272218	0.999684
ENSG00000114529	ENSG00000114529	-0.54	0.02727	0.999684
ENSG00000260366	AC026803.1	0.94	0.0272857	0.999684
ENSG00000180370	PAK2	0.12	0.0273001	0.999684
ENSG00000234176	HSPA8P1	-0.91	0.0274176	0.999684
ENSG00000221963	APOL6	-0.36	0.0274446	0.999684
ENSG00000133962	ENSG00000133962	-0.64	0.0276339	0.999684
ENSG00000214046	SMIM7	0.24	0.0277681	0.999684
ENSG00000255585	AL590627.1	0.43	0.0278862	0.999684
ENSG00000261505	AL031714.1	-0.71	0.0279172	0.999684
ENSG00000147475	ERLIN2	0.26	0.0279396	0.999684
ENSG00000091986	CCDC80	-1.29	0.0279867	0.999684
ENSG00000136404	TM6SF1	-1.48	0.0280341	0.999684
ENSG00000221990	EXOC3-AS1	-0.91	0.0282348	0.999684
ENSG00000237232	ZNF295-AS1	-0.83	0.0283927	0.999684
ENSG00000159322	ADPGK	0.24	0.0284084	0.999684
ENSG00000104856	RELB	-0.31	0.0284585	0.999684
ENSG00000163995	ABLIM2	-0.53	0.0285469	0.999684
ENSG00000139044	B4GALNT3	-0.78	0.0286465	0.999684
ENSG00000213889	PPM1N	-0.73	0.0288201	0.999684
ENSG00000277558	AL109923.1	-1.64	0.0288995	0.999684
ENSG00000150764	DIXDC1	0.67	0.0289349	0.999684
ENSG00000129116	PALLD	0.67	0.0289546	0.999684
ENSG00000137074	APTX	0.18	0.0290051	0.999684
ENSG00000130741	EIF2S3	-0.19	0.0290954	0.999684
ENSG00000127955	GNAI1	-1.55	0.0291076	0.999684
ENSG00000144152	FBLN7	-0.33	0.029127	0.999684
ENSG00000136866	ZFP37	-0.82	0.0291324	0.999684
ENSG00000234290	AC116366.1	-0.44	0.0292286	0.999684
ENSG00000065413	ANKRD44	0.19	0.0294423	0.999684
ENSG00000152767	FARP1	-0.57	0.0294886	0.999684
ENSG00000000003	TSPAN6	-0.87	0.0295986	0.999684
ENSG00000288596	C8ORF44	0.58	0.029641	0.999684
ENSG00000172640	OR10AD1	1.25	0.0297422	0.999684
ENSG00000196890	ENSG00000196890	-0.89	0.0297466	0.999684
ENSG00000235419	AC010149.1	-1.14	0.0297467	0.999684
ENSG00000121274	TENT4B	-0.2	0.0297482	0.999684
ENSG00000184371	CSF1	-0.6	0.0300105	0.999684
ENSG00000273137	AL022328.2	-0.41	0.0300237	0.999684
ENSG00000144677	CTDSPL	-0.77	0.0300735	0.999684
ENSG00000072501	SMC1A	-0.22	0.0301156	0.999684
ENSG00000235001	EIF4A1P2	-0.78	0.0301821	0.999684
ENSG00000083097	DOP1A	0.29	0.0302369	0.999684
ENSG00000101367	MAPRE1	-0.2	0.0302618	0.999684
ENSG00000171262	FAM98B	0.22	0.0303042	0.999684
ENSG00000163806	SPDYA	-0.64	0.0303998	0.999684
ENSG00000111801	BTN3A3	-0.26	0.0304145	0.999684
ENSG00000164199	ADGRV1	-1.09	0.030659	0.999684
ENSG00000102038	SMARCA1	-1.42	0.030679	0.999684
ENSG00000249242	TMEM150C	-1.36	0.0306915	0.999684
ENSG00000238045	AC009133.1	-0.37	0.0311191	0.999684
ENSG00000227370	AC254562.1	-1	0.0312902	0.999684
ENSG00000130227	XPO7	0.11	0.0313063	0.999684
ENSG00000264270	AC087749.1	-1.63	0.0313488	0.999684
ENSG00000135040	NAA35	0.18	0.0313757	0.999684
ENSG00000136842	TMOD1	-1.3	0.0313892	0.999684
ENSG00000145757	SPATA9	1.25	0.0314827	0.999684
ENSG00000168939	SPRY3	-1.32	0.0316165	0.999684
ENSG00000219391	AC019129.1	1.24	0.0317117	0.999684
ENSG00000139370	SLC15A4	0.34	0.0318992	0.999684
ENSG00000272072	AC004492.1	-0.55	0.0322502	0.999684
ENSG00000261644	AC007728.2	-1.14	0.0327183	0.999684
ENSG00000113555	PCDH12	-0.56	0.0327296	0.999684
ENSG00000239291	AC002558.1	-0.88	0.0328443	0.999684
ENSG00000255545	AP004608.1	1.28	0.0328482	0.999684
ENSG00000133401	PDZD2	-0.62	0.0328632	0.999684
ENSG00000281344	HELLPAR	-1.3	0.0328649	0.999684
ENSG00000137073	UBAP2	0.17	0.0329786	0.999684
ENSG00000248866	USP46-DT	-1.11	0.0332333	0.999684
ENSG00000237350	CDC42P6	-0.31	0.0332812	0.999684
ENSG00000119041	GTF3C3	0.19	0.0333144	0.999684
ENSG00000237940	ENSG00000237940	0.48	0.0334557	0.999684
ENSG00000119402	FBXW2	0.15	0.0335159	0.999684
ENSG00000175216	CKAP5	0.13	0.0336476	0.999684
ENSG00000250254	PTTG2	-1.38	0.0336897	0.999684
ENSG00000259377	AC026770.1	1.17	0.0337534	0.999684
ENSG00000125462	C1ORF61	-1.02	0.0337894	0.999684
ENSG00000095380	NANS	-0.29	0.0338303	0.999684
ENSG00000186312	CA5BP1	-0.42	0.0340199	0.999684
ENSG00000066557	LRRC40	0.21	0.0341297	0.999684
ENSG00000253590	IGLV3-13	1.86	0.0341866	0.999684
ENSG00000188451	SRP72P2	-0.92	0.0342289	0.999684
ENSG00000144354	CDCA7	0.62	0.0342458	0.999684
ENSG00000158615	PPP1R15B	-0.27	0.0342553	0.999684
ENSG00000224411	HSP90AA2P	-0.59	0.0343406	0.999684
ENSG00000092853	CLSPN	-0.77	0.0344291	0.999684
ENSG00000186871	ERCC6L	-0.89	0.0344748	0.999684
ENSG00000213928	ENSG00000213928	-0.35	0.0345113	0.999684
ENSG00000004534	RBM6	0.15	0.0346491	0.999684
ENSG00000134490	TMEM241	0.41	0.0347072	0.999684
ENSG00000005249	ENSG00000005249	-1.09	0.0347971	0.999684
ENSG00000279738	AL022311.1	-0.38	0.0348362	0.999684
ENSG00000235253	AC010240.2	-0.97	0.0350251	0.999684
ENSG00000266145	RHOT1P1	-1.39	0.0351628	0.999684
ENSG00000233621	LINC01137	-0.48	0.0351859	0.999684
ENSG00000157184	CPT2	0.48	0.0352149	0.999684
ENSG00000143420	ENSA	-0.16	0.0353039	0.999684
ENSG00000119185	ITGB1BP1	0.24	0.0354314	0.999684
ENSG00000144824	PHLDB2	-0.46	0.0354316	0.999684
ENSG00000109906	ZBTB16	-0.69	0.0355566	0.999684
ENSG00000063180	CA11	-0.27	0.0355858	0.999684
ENSG00000245711	NADK2-AS1	0.57	0.0356431	0.999684
ENSG00000037474	NSUN2	0.17	0.0356967	0.999684
ENSG00000144560	VGLL4	-0.22	0.0358767	0.999684
ENSG00000164815	ORC5	0.25	0.0358953	0.999684
ENSG00000160767	ENSG00000160767	-0.37	0.0359076	0.999684
ENSG00000254088	SLC2A3P4	-1.39	0.0359234	0.999684
ENSG00000236194	AC099811.1	-0.65	0.0359329	0.999684
ENSG00000259158	ADAM20P1	0.58	0.0359428	0.999684
ENSG00000011454	RABGAP1	0.13	0.0359833	0.999684
ENSG00000152990	ADGRA3	-1.3	0.0360315	0.999684
ENSG00000152620	NADK2	0.3	0.0360714	0.999684
ENSG00000013725	CD6	-0.17	0.0360803	0.999684
ENSG00000254685	FPGT	0.49	0.036219	0.999684
ENSG00000187726	DNAJB13	-0.77	0.0363097	0.999684
ENSG00000064393	HIPK2	-0.22	0.0363383	0.999684
ENSG00000122033	MTIF3	0.22	0.0363555	0.999684
ENSG00000176700	SCAND2P	-0.37	0.0363985	0.999684
ENSG00000206881	RNU6-190P	-1.27	0.0366627	0.999684
ENSG00000198547	C20ORF203	-1.16	0.0368199	0.999684
ENSG00000135407	AVIL	-0.41	0.0368355	0.999684
ENSG00000113734	BNIP1	-0.37	0.0372026	0.999684
ENSG00000223960	CHROMR	0.24	0.0372151	0.999684
ENSG00000258870	EIF4EBP1P1	1.08	0.0372427	0.999684
ENSG00000183793	ENSG00000183793	1.05	0.037263	0.999684
ENSG00000182944	EWSR1	-0.15	0.0372748	0.999684
ENSG00000012174	MBTPS2	0.33	0.0373418	0.999684
ENSG00000174840	PDE12	-0.19	0.0373661	0.999684
ENSG00000275178	AC018529.1	0.73	0.0373699	0.999684
ENSG00000239388	ASB14	0.45	0.0373923	0.999684
ENSG00000155849	ELMO1	-0.21	0.0374497	0.999684
ENSG00000112242	E2F3	0.21	0.0375899	0.999684
ENSG00000253899	AC067904.2	-0.68	0.0376164	0.999684
ENSG00000158321	AUTS2	-0.49	0.0377316	0.999684
ENSG00000040275	SPDL1	0.42	0.0377343	0.999684
ENSG00000166266	CUL5	0.22	0.0379351	0.999684
ENSG00000101846	STS	-1.03	0.0380642	0.999684
ENSG00000173928	SWSAP1	-0.63	0.0380823	0.999684
ENSG00000169762	TAPT1	0.21	0.0381733	0.999684
ENSG00000147316	ENSG00000147316	-0.24	0.0384225	0.999684
ENSG00000240970	ENSG00000240970	-0.32	0.0385542	0.999684
ENSG00000274251	AP003419.2	1.28	0.0385566	0.999684
ENSG00000106829	TLE4	-0.24	0.0389399	0.999684
ENSG00000183340	JRKL	0.31	0.0390118	0.999684
ENSG00000185272	RBM11	-0.62	0.0390532	0.999684
ENSG00000280010	AP001350.2	-1.39	0.0390656	0.999684
ENSG00000241163	LINC00877	-1.79	0.039093	0.999684
ENSG00000162437	RAVER2	-0.76	0.0391164	0.999684
ENSG00000225218	AP001628.1	1.4	0.0392097	0.999684
ENSG00000164638	SLC29A4	-1.03	0.0392613	0.999684
ENSG00000256690	AP001160.1	-0.86	0.0393098	0.999684
ENSG00000008256	CYTH3	-0.36	0.0393638	0.999684
ENSG00000079156	OSBPL6	-1.25	0.0397041	0.999684
ENSG00000285688	AL161443.1	-0.98	0.03989	0.999684
ENSG00000156453	PCDH1	1.73	0.0399646	0.999684
ENSG00000169992	ENSG00000169992	-0.52	0.040032	0.999684
ENSG00000131797	CLUHP3	-0.31	0.0401724	0.999684
ENSG00000105767	CADM4	-0.58	0.0401825	0.999684
ENSG00000080007	DDX43	0.55	0.0402155	0.999684
ENSG00000065833	ME1	-1.16	0.0402365	0.999684
ENSG00000166171	DPCD	-0.6	0.040285	0.999684
ENSG00000235954	TTC28-AS1	-0.32	0.0403154	0.999684
ENSG00000172215	CXCR6	-0.59	0.0404987	0.999684
ENSG00000138669	PRKG2	1.01	0.0405399	0.999684
ENSG00000255893	AP000786.1	0.69	0.0406472	0.999684
ENSG00000174255	ZNF80	0.59	0.0407031	0.999684
ENSG00000131149	GSE1	0.22	0.0408164	0.999684
ENSG00000196821	ILRUN	0.14	0.0408336	0.999684
ENSG00000232439	RPL18AP7	-0.49	0.0408384	0.999684
ENSG00000105173	CCNE1	0.5	0.0408596	0.999684
ENSG00000156860	FBRS	-0.19	0.0409807	0.999684
ENSG00000256356	HSPA8P5	-0.86	0.0410367	0.999684
ENSG00000160352	ZNF714	-0.38	0.0410639	0.999684
ENSG00000159111	MRPL10	0.22	0.041064	0.999684
ENSG00000168394	ENSG00000168394	-0.24	0.0415422	0.999684
ENSG00000242208	ENSG00000242208	1.07	0.0415738	0.999684
ENSG00000260804	LINC01963	-0.86	0.0415881	0.999684
ENSG00000227262	ENSG00000227262	-1.56	0.0416054	0.999684
ENSG00000164056	SPRY1	-0.75	0.0416571	0.999684
ENSG00000092421	SEMA6A	-0.43	0.0417311	0.999684
ENSG00000272168	CASC15	-1.68	0.0417985	0.999684
ENSG00000204758	AC008429.1	-1.09	0.0418684	0.999684
ENSG00000121413	ZSCAN18	-0.43	0.0419902	0.999684
ENSG00000286912	AC006008.1	-1.49	0.04203	0.999684
ENSG00000145439	CBR4	0.38	0.0420323	0.999684
ENSG00000261916	AC027796.1	-1.38	0.0420357	0.999684
ENSG00000123219	CENPK	0.81	0.0421337	0.999684
ENSG00000157426	AASDH	0.25	0.0421878	0.999684
ENSG00000252743	RNU6-850P	0.86	0.0422207	0.999684
ENSG00000188459	WASF4P	0.61	0.042312	0.999684
ENSG00000108590	MED31	0.38	0.0423362	0.999684
ENSG00000116652	DLEU2L	-0.86	0.0424534	0.999684
ENSG00000231672	DIRC3	0.93	0.0425444	0.999684
ENSG00000148110	MFSD14B	0.18	0.0425484	0.999684
ENSG00000138286	FAM149B1	0.25	0.0425725	0.999684
ENSG00000123473	STIL	0.54	0.0426089	0.999684
ENSG00000270894	AC015849.4	-0.88	0.042672	0.999684
ENSG00000003096	KLHL13	-1.45	0.0426989	0.999684
ENSG00000078081	LAMP3	-0.78	0.0427093	0.999684
ENSG00000234782	TPT1P9	-0.23	0.0427759	0.999684
ENSG00000162928	PEX13	0.2	0.0428274	0.999684
ENSG00000119787	ATL2	0.14	0.0428497	0.999684
ENSG00000224401	RPL7P57	0.55	0.0428987	0.999684
ENSG00000156886	ITGAD	-1.77	0.0431584	0.999684
ENSG00000169194	IL13	-2.08	0.0432399	0.999684
ENSG00000158158	CNNM4	0.22	0.0433046	0.999684
ENSG00000120675	DNAJC15	-0.49	0.0433285	0.999684
ENSG00000080854	IGSF9B	0.41	0.0433972	0.999684
ENSG00000214279	SCART1	-0.68	0.0434462	0.999684
ENSG00000138131	LOXL4	-0.94	0.0434661	0.999684
ENSG00000054267	ARID4B	-0.18	0.0436018	0.999684
ENSG00000186106	ANKRD46	0.35	0.0436187	0.999684
ENSG00000275131	AC241952.1	-0.37	0.043772	0.999684
ENSG00000271993	AC126118.1	1.2	0.0439143	0.999684
ENSG00000154803	FLCN	0.25	0.0439688	0.999684
ENSG00000187534	ENSG00000187534	0.32	0.0439777	0.999684
ENSG00000160949	TONSL	-0.46	0.0441499	0.999684
ENSG00000229405	AC092580.1	-1.45	0.0442989	0.999684
ENSG00000143748	NVL	0.2	0.044335	0.999684
ENSG00000223922	ASS1P2	-0.89	0.0444555	0.999684
ENSG00000102786	INTS6	-0.17	0.0446147	0.999684
ENSG00000255220	DDX18P5	-1.14	0.0446616	0.999684
ENSG00000166479	TMX3	0.21	0.0446918	0.999684
ENSG00000238197	PAXBP1-AS1	0.23	0.0446963	0.999684
ENSG00000105771	SMG9	-0.2	0.0447235	0.999684
ENSG00000197381	ADARB1	-0.24	0.0447696	0.999684
ENSG00000286388	AC026748.3	0.69	0.0448019	0.999684
ENSG00000100209	HSCB	0.45	0.0448182	0.999684
ENSG00000066382	MPPED2	-1.62	0.0448375	0.999684
ENSG00000136381	IREB2	0.15	0.0449894	0.999684
ENSG00000137185	ZSCAN9	0.64	0.0449956	0.999684
ENSG00000166086	JAM3	-0.47	0.0450102	0.999684
ENSG00000225556	C2CD4D	-0.74	0.0450577	0.999684
ENSG00000099282	TSPAN15	-0.61	0.045087	0.999684
ENSG00000139289	PHLDA1	-0.41	0.0450984	0.999684
ENSG00000269954	AC022239.1	-1.13	0.0451033	0.999684
ENSG00000187144	SPATA21	-0.91	0.0451737	0.999684
ENSG00000126970	ZC4H2	-0.35	0.0452282	0.999684
ENSG00000139200	PIANP	-0.69	0.0452557	0.999684
ENSG00000244754	N4BP2L2	0.19	0.0453461	0.999684
ENSG00000141519	CCDC40	-1.2	0.0453998	0.999684
ENSG00000141161	UNC45B	-1.32	0.045452	0.999684
ENSG00000133056	PIK3C2B	-0.26	0.0456137	0.999684
ENSG00000185477	GPRIN3	-0.26	0.0456369	0.999684
ENSG00000166153	DEPDC4	-0.88	0.0456966	0.999684
ENSG00000184226	PCDH9	-1.32	0.0457489	0.999684
ENSG00000224578	HNRNPA1P48	-0.24	0.0458327	0.999684
ENSG00000276234	ENSG00000276234	0.22	0.0458746	0.999684
ENSG00000144182	LIPT1	0.33	0.0458927	0.999684
ENSG00000076650	GPATCH1	0.22	0.0459349	0.999684
ENSG00000129673	AANAT	1.14	0.045974	0.999684
ENSG00000158406	H4C8	-0.92	0.0460159	0.999684
ENSG00000159131	ENSG00000159131	0.18	0.046283	0.999684
ENSG00000249915	PDCD6	0.33	0.0464433	0.999684
ENSG00000270964	AC016355.1	0.82	0.046516	0.999684
ENSG00000117479	SLC19A2	0.27	0.0465459	0.999684
ENSG00000145555	MYO10	-1.38	0.0465493	0.999684
ENSG00000109184	DCUN1D4	0.18	0.0465638	0.999684
ENSG00000162739	SLAMF6	0.33	0.0467668	0.999684
ENSG00000240616	RPS6P25	0.41	0.046833	0.999684
ENSG00000081377	CDC14B	0.44	0.0468842	0.999684
ENSG00000159618	ADGRG5	0.7	0.0469074	0.999684
ENSG00000107282	ENSG00000107282	-0.6	0.0469188	0.999684
ENSG00000189227	C15ORF61	0.37	0.0469418	0.999684
ENSG00000136379	ABHD17C	0.57	0.0470122	0.999684
ENSG00000180644	PRF1	0.67	0.0471632	0.999684
ENSG00000157911	PEX10	0.45	0.0473168	0.999684
ENSG00000250220	AC053527.2	0.79	0.0473545	0.999684
ENSG00000213304	AC008481.2	-1.36	0.047375	0.999684
ENSG00000048392	RRM2B	0.21	0.0474944	0.999684
ENSG00000276728	AC142472.1	0.8	0.0476148	0.999684
ENSG00000089127	OAS1	-0.54	0.0477736	0.999684
ENSG00000110768	ENSG00000110768	0.21	0.0478446	0.999684
ENSG00000211842	TRAJ47	-1.11	0.0478736	0.999684
ENSG00000117859	OSBPL9	0.17	0.0479108	0.999684
ENSG00000118263	KLF7	0.38	0.0479268	0.999684
ENSG00000138029	HADHB	0.13	0.048206	0.999684
ENSG00000238018	AC093110.1	0.57	0.0482567	0.999684
ENSG00000149262	INTS4	0.12	0.0482664	0.999684
ENSG00000259943	AL050341.2	0.46	0.0482721	0.999684
ENSG00000250848	AC021087.2	0.54	0.0483462	0.999684
ENSG00000196284	SUPT3H	-0.38	0.0484486	0.999684
ENSG00000109956	B3GAT1	0.87	0.0485671	0.999684
ENSG00000229739	PDC-AS1	-1.02	0.0486113	0.999684
ENSG00000144036	EXOC6B	-0.23	0.0486612	0.999684
ENSG00000066379	ENSG00000066379	-0.26	0.0486703	0.999684
ENSG00000151079	KCNA6	-0.64	0.0488205	0.999684
ENSG00000160588	MPZL3	-0.42	0.0488872	0.999684
ENSG00000228960	OR2A9P	1.01	0.048895	0.999684
ENSG00000136541	ERMN	0.33	0.0488958	0.999684
ENSG00000170486	KRT72	-1.18	0.0489532	0.999684
ENSG00000213399	RPS2P17	-0.5	0.0489764	0.999684
ENSG00000241413	RN7SL441P	-0.97	0.0489854	0.999684
ENSG00000260589	STAM-AS1	1.02	0.0490584	0.999684
ENSG00000143815	LBR	0.14	0.0492303	0.999684
ENSG00000125676	THOC2	0.13	0.049447	0.999684
ENSG00000128567	PODXL	-0.45	0.0495327	0.999684
ENSG00000076043	REXO2	0.28	0.0495346	0.999684
ENSG00000185885	IFITM1	-0.4	0.0496959	0.999684
ENSG00000254759	NAP1L1P1	-0.48	0.049758	0.999684
ENSG00000263624	AC055811.1	-0.65	0.0497827	0.999684
ENSG00000129197	RPAIN	0.2	0.0497918	0.999684
ENSG00000138303	ASCC1	0.18	0.0497947	0.999684
ENSG00000198034	RPS4X	-0.19	0.0498006	0.999684
ENSG00000225079	FTH1P22	0.76	0.049948	0.999684
ENSG00000141564	RPTOR	-0.25	0.0499852	0.999684
ENSG00000276573	AL442067.1	1.21	0.0500987	0.999684
ENSG00000211696	TRGV8	1.22	0.0501214	0.999684
ENSG00000222460	RN7SKP271	-0.8	0.0501239	0.999684
ENSG00000213740	SERBP1P1	0.43	0.0501337	0.999684
ENSG00000111530	CAND1	0.11	0.0501697	0.999684
ENSG00000214765	SEPTIN7P2	0.19	0.05019	0.999684
ENSG00000139438	FAM222A	-1.32	0.0502888	0.999684
ENSG00000219133	AL592114.1	-0.62	0.0503526	0.999684
ENSG00000104450	SPAG1	-0.6	0.0504304	0.999684
ENSG00000141576	RNF157	-0.28	0.0504502	0.999684
ENSG00000186301	MST1P2	-0.49	0.0505078	0.999684
ENSG00000163297	ANTXR2	-0.36	0.0505885	0.999684
ENSG00000129535	ENSG00000129535	-1.06	0.0507741	0.999684
ENSG00000258469	CHMP4BP1	-0.81	0.0508447	0.999684
ENSG00000280035	AC011676.5	-0.92	0.050922	0.999684
ENSG00000162543	UBXN10	1.02	0.050975	0.999684
ENSG00000217801	AL390719.1	-0.48	0.0510655	0.999684
ENSG00000236609	ZNF853	-0.68	0.0512655	0.999684
ENSG00000198794	SCAMP5	-1.95	0.0513099	0.999684
ENSG00000257925	AC008083.2	1.25	0.0513728	0.999684
ENSG00000265458	AC132938.4	-1.28	0.051449	0.999684
ENSG00000263740	RN7SL4P	-0.7	0.0514583	0.999684
ENSG00000231205	ZNF826P	-0.43	0.0514678	0.999684
ENSG00000258752	AL357093.2	-0.99	0.0515313	0.999684
ENSG00000272211	AC114760.2	-0.39	0.0515834	0.999684
ENSG00000101460	MAP1LC3A	-0.64	0.0517033	0.999684
ENSG00000121716	PILRB	0.33	0.0517413	0.999684
ENSG00000228278	ORM2	-1.12	0.0517664	0.999684
ENSG00000269235	ZNF350-AS1	-0.56	0.051771	0.999684
ENSG00000234389	AC007278.1	-0.75	0.0518065	0.999684
ENSG00000234281	LANCL1-AS1	0.76	0.0519429	0.999684
ENSG00000250651	PABPC1P7	0.78	0.0519834	0.999684
ENSG00000196235	SUPT5H	-0.14	0.0521192	0.999684
ENSG00000213654	ENSG00000213654	-0.17	0.0522282	0.999684
ENSG00000152942	ENSG00000152942	0.22	0.0522983	0.999684
ENSG00000137959	IFI44L	-0.8	0.0523554	0.999684
ENSG00000108384	RAD51C	0.3	0.052388	0.999684
ENSG00000168826	ZBTB49	0.22	0.0524223	0.999684
ENSG00000196407	THEM5	-0.66	0.0524985	0.999684
ENSG00000160050	CCDC28B	-0.3	0.0525049	0.999684
ENSG00000213970	AC006122.1	-0.55	0.0525242	0.999684
ENSG00000243896	ENSG00000243896	1.05	0.0526276	0.999684
ENSG00000005238	FAM214B	0.32	0.0526345	0.999684
ENSG00000229390	ENSG00000229390	-1.52	0.0526467	0.999684
ENSG00000224791	KRT18P39	0.74	0.0527554	0.999684
ENSG00000132773	TOE1	-0.4	0.0527649	0.999684
ENSG00000187742	SECISBP2	0.2	0.0528084	0.999684
ENSG00000171865	RNASEH1	0.2	0.0528244	0.999684
ENSG00000242697	RPL5P12	0.97	0.0528302	0.999684
ENSG00000164989	CCDC171	-0.79	0.0528661	0.999684
ENSG00000215908	CROCCP2	-0.27	0.0528961	0.999684
ENSG00000176148	TCP11L1	0.24	0.0529013	0.999684
ENSG00000146676	PURB	0.23	0.052923	0.999684
ENSG00000075073	TACR2	-0.98	0.0529394	0.999684
ENSG00000060688	SNRNP40	0.14	0.0529782	0.999684
ENSG00000248099	INSL3	-0.39	0.053071	0.999684
ENSG00000080561	MID2	-0.27	0.0531748	0.999684
ENSG00000248278	SUMO2P17	0.77	0.053185	0.999684
ENSG00000147274	RBMX	-0.27	0.0532346	0.999684
ENSG00000156171	DRAM2	0.24	0.0532532	0.999684
ENSG00000172403	SYNPO2	-0.76	0.0533138	0.999684
ENSG00000069493	CLEC2D	0.22	0.0533154	0.999684
ENSG00000172116	CD8B	1.23	0.0534287	0.999684
ENSG00000174928	C3ORF33	-0.88	0.0534829	0.999684
ENSG00000127578	WFIKKN1	-1.08	0.0536026	0.999684
ENSG00000241015	TPM3P9	-0.31	0.053618	0.999684
ENSG00000178996	SNX18	0.28	0.0536551	0.999684
ENSG00000111325	OGFOD2	-0.67	0.0536658	0.999684
ENSG00000205089	CCNI2	-0.59	0.0537654	0.999684
ENSG00000231395	ARL4AP4	0.89	0.0537889	0.999684
ENSG00000230358	SPDYE21	-0.6	0.0538169	0.999684
ENSG00000155363	MOV10	-0.16	0.0538382	0.999684
ENSG00000113971	NPHP3	0.23	0.0538813	0.999684
ENSG00000102225	CDK16	-0.2	0.0539423	0.999684
ENSG00000156504	FAM122B	0.17	0.0540231	0.999684
ENSG00000145675	PIK3R1	0.36	0.0541502	0.999684
ENSG00000169758	TMEM266	-0.63	0.0541833	0.999684
ENSG00000160124	CCDC58	0.33	0.0541842	0.999684
ENSG00000173678	SPDYE2B	-0.77	0.0542595	0.999684
ENSG00000149177	PTPRJ	0.24	0.0543362	0.999684
ENSG00000164109	MAD2L1	0.42	0.0543968	0.999684
ENSG00000175203	DCTN2	0.12	0.054432	0.999684
ENSG00000279140	AL590326.1	0.83	0.0544648	0.999684
ENSG00000173039	RELA	-0.14	0.0546766	0.999684
ENSG00000132326	PER2	-0.26	0.0546888	0.999684
ENSG00000115145	STAM2	0.3	0.054786	0.999684
ENSG00000149531	FRG1BP	0.36	0.054794	0.999684
ENSG00000104131	EIF3J	0.25	0.0548168	0.999684
ENSG00000260296	AC095057.3	0.43	0.0548193	0.999684
ENSG00000245112	SMARCA5-AS1	-0.94	0.0548775	0.999684
ENSG00000169249	ZRSR2	-0.27	0.054887	0.999684
ENSG00000160633	SAFB	-0.23	0.0549331	0.999684
ENSG00000286242	AC018797.3	-0.44	0.0550994	0.999684
ENSG00000175826	ENSG00000175826	-0.18	0.0553081	0.999684
ENSG00000186767	SPIN4	0.49	0.0553826	0.999684
ENSG00000229474	ENSG00000229474	0.36	0.0554718	0.999684
ENSG00000198000	NOL8	0.16	0.0555015	0.999684
ENSG00000274487	NPEPPSP1	0.28	0.0555411	0.999684
ENSG00000165521	EML5	-0.61	0.0556401	0.999684
ENSG00000286646	AL121933.2	-0.69	0.0557529	0.999684
ENSG00000125347	IRF1	-0.42	0.0557738	0.999684
ENSG00000198574	SH2D1B	1.68	0.055852	0.999684
ENSG00000180357	ZNF609	-0.22	0.0558892	0.999684
ENSG00000166685	COG1	0.17	0.0559538	0.999684
ENSG00000113282	CLINT1	0.11	0.0559661	0.999684
ENSG00000165714	ENSG00000165714	0.24	0.0560574	0.999684
ENSG00000136816	TOR1B	0.18	0.0563259	0.999684
ENSG00000243960	AL390195.1	-0.56	0.0563439	0.999684
ENSG00000257740	AC073896.3	-0.96	0.0563462	0.999684
ENSG00000229140	CCDC26	-1.73	0.0565053	0.999684
ENSG00000240674	AC106872.2	-0.69	0.0565123	0.999684
ENSG00000189159	JPT1	0.25	0.05654	0.999684
ENSG00000262815	AC087501.2	-1.21	0.0565983	0.999684
ENSG00000119138	KLF9	-0.33	0.0566568	0.999684
ENSG00000181481	RNF135	0.51	0.0567561	0.999684
ENSG00000124343	XG	-1.4	0.0568448	0.999684
ENSG00000249047	COX6B1P5	-1.1	0.0570114	0.999684
ENSG00000167994	RAB3IL1	1.13	0.0570688	0.999684
ENSG00000100027	YPEL1	0.49	0.0570845	0.999684
ENSG00000136153	LMO7	-0.37	0.0572304	0.999684
ENSG00000074590	NUAK1	1.47	0.0572788	0.999684
ENSG00000240053	ENSG00000240053	0.27	0.0572799	0.999684
ENSG00000130766	ENSG00000130766	-0.58	0.057554	0.999684
ENSG00000247400	DNAJC3-DT	0.51	0.0576241	0.999684
ENSG00000135164	DMTF1	0.17	0.0576867	0.999684
ENSG00000117262	GPR89A	0.28	0.0577938	0.999684
ENSG00000116885	OSCP1	-1.5	0.0578631	0.999684
ENSG00000074527	NTN4	-0.75	0.0580162	0.999684
ENSG00000249684	AC106795.2	-0.66	0.0581174	0.999684
ENSG00000151474	FRMD4A	-0.56	0.0581946	0.999684
ENSG00000142082	SIRT3	0.22	0.0583161	0.999684
ENSG00000247137	AP000873.2	0.38	0.0583503	0.999684
ENSG00000136098	NEK3	0.51	0.0583505	0.999684
ENSG00000171444	MCC	-0.44	0.0583991	0.999684
ENSG00000279348	AC012513.3	-0.79	0.0584231	0.999684
ENSG00000286550	AL591002.1	-0.81	0.0585733	0.999684
ENSG00000285770	AC018653.4	0.83	0.0588394	0.999684
ENSG00000242060	RPS3AP49	0.62	0.0588873	0.999684
ENSG00000133193	FAM104A	0.19	0.0590854	0.999684
ENSG00000131019	ULBP3	1	0.0591945	0.999684
ENSG00000155545	MIER3	0.17	0.0592214	0.999684
ENSG00000177469	CAVIN1	-0.89	0.059226	0.999684
ENSG00000232757	ENSG00000232757	0.81	0.0592748	0.999684
ENSG00000143155	TIPRL	0.18	0.0593202	0.999684
ENSG00000286159	AL035106.1	-0.76	0.0593641	0.999684
ENSG00000125841	NRSN2	0.59	0.0594434	0.999684
ENSG00000116679	IVNS1ABP	-0.16	0.0596541	0.999684
ENSG00000267221	C17ORF113	-0.88	0.0596633	0.999684
ENSG00000158234	FAIM	-0.71	0.0596733	0.999684
ENSG00000174547	MRPL11	-0.3	0.0597652	0.999684
ENSG00000285219	HULC	-1.32	0.0597764	0.999684
ENSG00000126522	ASL	0.32	0.0598092	0.999684
ENSG00000205765	C5ORF51	0.25	0.0599816	0.999684
ENSG00000230565	ZNF32-AS2	0.53	0.0600926	0.999684
ENSG00000165240	ATP7A	0.2	0.060293	0.999684
ENSG00000213090	SCYL2P1	-0.6	0.0602938	0.999684
ENSG00000267369	AC015911.7	-0.4	0.0602977	0.999684
ENSG00000100982	PCIF1	-0.13	0.0604299	0.999684
ENSG00000273306	AC018690.1	0.54	0.060514	0.999684
ENSG00000117543	DPH5	0.25	0.0605432	0.999684
ENSG00000261150	EPPK1	-0.69	0.0605684	0.999684
ENSG00000099968	BCL2L13	0.18	0.0608116	0.999684
ENSG00000188157	AGRN	-0.41	0.0610107	0.999684
ENSG00000162817	C1ORF115	-0.49	0.0610193	0.999684
ENSG00000115159	GPD2	0.26	0.061052	0.999684
ENSG00000095261	PSMD5	0.15	0.0610871	0.999684
ENSG00000238041	AP004245.1	1.02	0.0612213	0.999684
ENSG00000128641	MYO1B	-0.94	0.0614113	0.999684
ENSG00000127362	TAS2R3	0.56	0.0614301	0.999684
ENSG00000167363	FN3K	-0.57	0.0615909	0.999684
ENSG00000272432	AL031432.3	0.96	0.0616722	0.999684
ENSG00000198862	LTN1	0.14	0.0619974	0.999684
ENSG00000165476	REEP3	0.2	0.0620734	0.999684
ENSG00000117713	ARID1A	-0.13	0.0621228	0.999684
ENSG00000132383	RPA1	0.12	0.0621989	0.999684
ENSG00000275882	IKBKGP1	0.39	0.0622154	0.999684
ENSG00000246859	STARD4-AS1	-0.55	0.0622898	0.999684
ENSG00000198246	SLC29A3	0.38	0.0623101	0.999684
ENSG00000110074	FOXRED1	0.21	0.0623169	0.999684
ENSG00000252010	ENSG00000252010	-1.09	0.0623485	0.999684
ENSG00000134013	LOXL2	-0.35	0.062383	0.999684
ENSG00000232320	MXRA7P1	0.86	0.0624175	0.999684
ENSG00000213613	ENSG00000213613	0.48	0.0624364	0.999684
ENSG00000167136	ENDOG	-0.45	0.0624584	0.999684
ENSG00000238260	AL513320.1	0.77	0.0625673	0.999684
ENSG00000184831	APOO	-0.4	0.0625718	0.999684
ENSG00000173163	COMMD1	0.32	0.0627865	0.999684
ENSG00000261884	AC040162.1	-0.4	0.0627994	0.999684
ENSG00000076067	RBMS2	0.44	0.0628477	0.999684
ENSG00000258388	PPT2-EGFL8	0.73	0.0628911	0.999684
ENSG00000153283	CD96	-0.18	0.0629263	0.999684
ENSG00000287576	AC067930.8	1.24	0.063054	0.999684
ENSG00000269983	AC146944.3	1.3	0.0631232	0.999684
ENSG00000133106	EPSTI1	-0.62	0.0631608	0.999684
ENSG00000207523	SNORA66	-0.71	0.063161	0.999684
ENSG00000279339	AC100788.2	-1.33	0.063445	0.999684
ENSG00000021762	OSBPL5	0.57	0.0635422	0.999684
ENSG00000213684	LDHBP2	0.78	0.0636093	0.999684
ENSG00000227473	TSSK5P	-1.02	0.0636405	0.999684
ENSG00000280162	AL136531.3	-0.91	0.0636408	0.999684
ENSG00000139343	SNRPF	-0.31	0.0637466	0.999684
ENSG00000135048	CEMIP2	0.24	0.0638741	0.999684
ENSG00000181938	GINS3	-0.88	0.0639734	0.999684
ENSG00000169253	AL669983.1	-0.87	0.063976	0.999684
ENSG00000205336	ADGRG1	0.99	0.0640742	0.999684
ENSG00000165175	MID1IP1	-0.25	0.0641297	0.999684
ENSG00000198612	COPS8	0.17	0.0642311	0.999684
ENSG00000205189	ZBTB10	-0.45	0.0642944	0.999684
ENSG00000144034	TPRKB	-0.29	0.064381	0.999684
ENSG00000285737	LINC02680	-0.62	0.0644404	0.999684
ENSG00000107614	TRDMT1	0.22	0.0645787	0.999684
ENSG00000235363	SNRPGP10	-0.55	0.0649171	0.999684
ENSG00000119684	MLH3	0.21	0.0650272	0.999684
ENSG00000255769	ENSG00000255769	-0.36	0.0650278	0.999684
ENSG00000135297	MTO1	0.13	0.0650716	0.999684
ENSG00000173681	BCLAF3	0.26	0.0651254	0.999684
ENSG00000135925	WNT10A	-0.6	0.0651543	0.999684
ENSG00000198785	GRIN3A	-0.6	0.0652743	0.999684
ENSG00000139842	CUL4A	0.11	0.0652837	0.999684
ENSG00000285535	AC021683.5	-0.74	0.0653274	0.999684
ENSG00000272655	ENSG00000272655	0.35	0.06539	0.999684
ENSG00000176153	GPX2	-0.47	0.0654398	0.999684
ENSG00000198369	SPRED2	-0.72	0.0656157	0.999684
ENSG00000224628	AL121723.1	-0.76	0.0656247	0.999684
ENSG00000105819	PMPCB	-0.13	0.0657273	0.999684
ENSG00000143799	PARP1	0.12	0.0658689	0.999684
ENSG00000102032	RENBP	0.3	0.0659794	0.999684
ENSG00000069849	ATP1B3	0.28	0.0660216	0.999684
ENSG00000276961	MIR7848	-0.93	0.066045	0.999684
ENSG00000180739	S1PR5	0.76	0.06612	0.999684
ENSG00000173674	EIF1AX	-0.25	0.0661394	0.999684
ENSG00000167785	ZNF558	0.21	0.0662213	0.999684
ENSG00000198722	UNC13B	-0.4	0.0663701	0.999684
ENSG00000163904	SENP2	0.15	0.0663918	0.999684
ENSG00000128487	SPECC1	-0.41	0.0665914	0.999684
ENSG00000178685	PARP10	-0.28	0.0665949	0.999684
ENSG00000214872	SMTNL1	-0.4	0.0666219	0.999684
ENSG00000274712	AC005332.4	-0.37	0.0667145	0.999684
ENSG00000166681	BEX3	0.54	0.06707	0.999684
ENSG00000149201	CCDC81	0.73	0.0671337	0.999684
ENSG00000163606	CD200R1	-0.26	0.0671967	0.999684
ENSG00000249947	XBP1P1	-0.63	0.0672601	0.999684
ENSG00000090020	SLC9A1	-0.28	0.0673296	0.999684
ENSG00000182831	C16ORF72	-0.16	0.0673385	0.999684
ENSG00000079150	FKBP7	0.92	0.0675966	0.999684
ENSG00000196169	KIF19	0.75	0.0679592	0.999684
ENSG00000149657	LSM14B	0.13	0.0679915	0.999684
ENSG00000279713	AC080038.3	0.99	0.0680222	0.999684
ENSG00000266370	MIR3657	-1.25	0.0680966	0.999684
ENSG00000198496	NBR2	0.4	0.0681018	0.999684
ENSG00000108821	COL1A1	-0.53	0.0681027	0.999684
ENSG00000263220	AC015727.1	-0.6	0.0681203	0.999684
ENSG00000113924	HGD	-1.05	0.0681461	0.999684
ENSG00000015676	NUDCD3	0.14	0.0681546	0.999684
ENSG00000165868	HSPA12A	0.67	0.0682187	0.999684
ENSG00000108423	TUBD1	0.21	0.0682638	0.999684
ENSG00000112619	PRPH2	-0.98	0.068504	0.999684
ENSG00000174912	METTL15P1	-0.87	0.0687494	0.999684
ENSG00000236779	AL512306.1	-0.82	0.068909	0.999684
ENSG00000066933	MYO9A	0.19	0.0689127	0.999684
ENSG00000131759	RARA	-0.2	0.068915	0.999684
ENSG00000015568	RGPD5	0.24	0.0690636	0.999684
ENSG00000117305	HMGCL	0.26	0.0691096	0.999684
ENSG00000148187	MRRF	0.14	0.069184	0.999684
ENSG00000267855	NDUFA7	-0.9	0.0692416	0.999684
ENSG00000166105	GLB1L3	0.41	0.0693007	0.999684
ENSG00000047621	C12ORF4	0.26	0.069481	0.999684
ENSG00000100906	NFKBIA	-0.49	0.0694872	0.999684
ENSG00000274008	AL442635.1	-0.7	0.069567	0.999684
ENSG00000139899	CBLN3	-0.49	0.0695864	0.999684
ENSG00000269893	SNHG8	0.25	0.0696322	0.999684
ENSG00000198440	ZNF583	-0.5	0.0696778	0.999684
ENSG00000243302	AC018638.4	0.21	0.0697817	0.999684
ENSG00000163755	HPS3	0.27	0.0698393	0.999684
ENSG00000140905	GCSH	0.76	0.0699567	0.999684
ENSG00000229419	RALGAPA1P1	0.32	0.0700341	0.999684
ENSG00000213995	NAXD	0.18	0.0700605	0.999684
ENSG00000197776	KLHDC1	0.35	0.0701157	0.999684
ENSG00000176273	SLC35G1	0.34	0.0701733	0.999684
ENSG00000230769	Z98048.1	0.76	0.0702096	0.999684
ENSG00000143147	GPR161	-0.77	0.0702149	0.999684
ENSG00000246084	LINC02325	0.45	0.0702282	0.999684
ENSG00000239736	ENSG00000239736	-1.23	0.070342	0.999684
ENSG00000187193	MT1X	1.12	0.0703748	0.999684
ENSG00000130589	HELZ2	-0.27	0.0704323	0.999684
ENSG00000206503	ENSG00000206503	-0.22	0.0707596	0.999684
ENSG00000251079	BMS1P2	0.61	0.0708551	0.999684
ENSG00000274828	AC068473.5	0.46	0.0709026	0.999684
ENSG00000279092	AC025678.3	-0.95	0.0709881	0.999684
ENSG00000114439	BBX	-0.12	0.0710271	0.999684
ENSG00000171119	NRTN	-0.8	0.0710633	0.999684
ENSG00000256167	ATF4P4	-0.59	0.0713403	0.999684
ENSG00000235919	ASH1L-AS1	0.49	0.0713935	0.999684
ENSG00000286722	AC009244.2	-1.16	0.0714931	0.999684
ENSG00000149532	CPSF7	0.13	0.0715051	0.999684
ENSG00000143013	LMO4	-0.24	0.071513	0.999684
ENSG00000259581	TYRO3P	0.72	0.0715294	0.999684
ENSG00000229948	B3GALNT1P1	0.76	0.0715507	0.999684
ENSG00000121058	COIL	-0.23	0.0719314	0.999684
ENSG00000253167	WASHC5-AS1	0.91	0.0719578	0.999684
ENSG00000287099	AL121750.1	1.28	0.0720313	0.999684
ENSG00000124215	CDH26	-0.43	0.0720351	0.999684
ENSG00000180257	ZNF816	0.33	0.0720998	0.999684
ENSG00000177556	ATOX1	0.22	0.0721819	0.999684
ENSG00000254531	FLJ20021	-0.52	0.0722064	0.999684
ENSG00000184515	BEX5	-0.35	0.0722465	0.999684
ENSG00000256981	AC134349.2	0.73	0.0722845	0.999684
ENSG00000283849	AC092053.2	-1.58	0.0723024	0.999684
ENSG00000270060	AC090589.3	0.35	0.0723314	0.999684
ENSG00000075426	FOSL2	0.42	0.0723407	0.999684
ENSG00000255836	AC131206.1	-0.45	0.0723665	0.999684
ENSG00000185909	KLHDC8B	-0.65	0.0723951	0.999684
ENSG00000213453	FTH1P3	0.55	0.0725593	0.999684
ENSG00000160703	NLRX1	0.3	0.0725678	0.999684
ENSG00000254694	AP001893.1	1.01	0.0725705	0.999684
ENSG00000169991	IFFO2	-0.24	0.0726163	0.999684
ENSG00000225630	MTND2P28	0.91	0.0726805	0.999684
ENSG00000257135	ODC1-DT	0.53	0.0727385	0.999684
ENSG00000185662	SMIM23	-1.02	0.0727658	0.999684
ENSG00000065361	ERBB3	-0.58	0.072838	0.999684
ENSG00000006282	SPATA20	0.47	0.0730069	0.999684
ENSG00000064961	HMG20B	-0.24	0.0730644	0.999684
ENSG00000213204	AL049697.1	0.6	0.0730764	0.999684
ENSG00000076356	PLXNA2	-0.74	0.0730787	0.999684
ENSG00000230795	ENSG00000230795	-0.86	0.0731697	0.999684
ENSG00000281103	TRG-AS1	0.34	0.0732427	0.999684
ENSG00000196950	SLC39A10	0.21	0.0735098	0.999684
ENSG00000288096	AC109322.2	-1.18	0.0735602	0.999684
ENSG00000259877	AC009113.1	0.55	0.0736813	0.999684
ENSG00000076864	RAP1GAP	-0.64	0.0737288	0.999684
ENSG00000211687	TRGJ2	1.37	0.0737469	0.999684
ENSG00000254893	AC113404.3	0.26	0.0738106	0.999684
ENSG00000115828	QPCT	-1.13	0.0739287	0.999684
ENSG00000236349	SUCLG2P2	-0.69	0.0744262	0.999684
ENSG00000279086	AC073130.3	-0.64	0.0744692	0.999684
ENSG00000186088	GSAP	0.46	0.0745762	0.999684
ENSG00000176177	ENTHD1	-1.34	0.0746383	0.999684
ENSG00000136840	ST6GALNAC4	-0.18	0.0747008	0.999684
ENSG00000168118	RAB4A	0.23	0.074736	0.999684
ENSG00000196547	MAN2A2	0.15	0.0748119	0.999684
ENSG00000178904	DPY19L3	0.24	0.0748474	0.999684
ENSG00000035499	DEPDC1B	1.19	0.0749016	0.999684
ENSG00000197045	GMFB	0.2	0.0749671	0.999684
ENSG00000197077	KIAA1671	0.53	0.0750723	0.999684
ENSG00000143207	COP1	0.16	0.0751097	0.999684
ENSG00000151623	NR3C2	-0.28	0.075142	0.999684
ENSG00000269300	AC008734.1	1.12	0.0752018	0.999684
ENSG00000073921	PICALM	0.19	0.0752271	0.999684
ENSG00000232004	CAP1P2	0.69	0.075249	0.999684
ENSG00000120314	WDR55	0.2	0.0753492	0.999684
ENSG00000211798	TRAV18	0.58	0.0754875	0.999684
ENSG00000242338	ENSG00000242338	0.43	0.075611	0.999684
ENSG00000258136	AC007622.2	0.51	0.0756821	0.999684
ENSG00000272888	LINC01578	-0.35	0.0756926	0.999684
ENSG00000086848	ALG9	0.24	0.075884	0.999684
ENSG00000248569	AC026410.3	-0.89	0.0760073	0.999684
ENSG00000240531	RPL21P123	-0.77	0.0760399	0.999684
ENSG00000183763	TRAIP	-0.45	0.0760764	0.999684
ENSG00000086712	TXLNG	-0.22	0.07608	0.999684
ENSG00000279827	AC136469.2	-1.01	0.0760808	0.999684
ENSG00000267501	AC104365.3	-1.24	0.0761175	0.999684
ENSG00000168890	TMEM150A	0.21	0.0761294	0.999684
ENSG00000199805	RNU1-134P	-0.83	0.0761545	0.999684
ENSG00000165699	TSC1	0.14	0.0762123	0.999684
ENSG00000102934	PLLP	-0.32	0.0762291	0.999684
ENSG00000211699	TRGV3	0.53	0.0763098	0.999684
ENSG00000106692	FKTN	0.29	0.0763243	0.999684
ENSG00000204623	ENSG00000204623	0.33	0.0764442	0.999684
ENSG00000131115	ZNF227	0.21	0.0765338	0.999684
ENSG00000048649	RSF1	0.11	0.076574	0.999684
ENSG00000267758	AC099811.4	-0.68	0.0768223	0.999684
ENSG00000243609	RPS2P44	-0.82	0.0768292	0.999684
ENSG00000140718	FTO	-0.16	0.0768417	0.999684
ENSG00000105289	TJP3	-0.31	0.0769198	0.999684
ENSG00000197323	TRIM33	0.13	0.077014	0.999684
ENSG00000156574	NODAL	-1.01	0.0770145	0.999684
ENSG00000229951	FLJ31356	1.2	0.0770991	0.999684
ENSG00000101577	LPIN2	-0.16	0.0771447	0.999684
ENSG00000101365	IDH3B	-0.19	0.0772226	0.999684
ENSG00000261766	AC133550.3	0.64	0.077229	0.999684
ENSG00000204778	CBWD4P	-0.55	0.0772798	0.999684
ENSG00000183386	FHL3	0.32	0.0773249	0.999684
ENSG00000100652	SLC10A1	-0.72	0.0773869	0.999684
ENSG00000158865	ENSG00000158865	-0.73	0.0775115	0.999684
ENSG00000092010	ENSG00000092010	-0.19	0.0776051	0.999684
ENSG00000137274	BPHL	0.36	0.0779206	0.999684
ENSG00000124191	TOX2	0.47	0.0780697	0.999684
ENSG00000228451	SDAD1P1	0.51	0.0782322	0.999684
ENSG00000237328	RAI1-AS1	1.34	0.0783546	0.999684
ENSG00000213185	FAM24B	0.36	0.0783656	0.999684
ENSG00000174744	BRMS1	-0.19	0.0786219	0.999684
ENSG00000277595	AC007546.1	-0.6	0.0786255	0.999684
ENSG00000184922	FMNL1	0.14	0.0787713	0.999684
ENSG00000230487	PSMG3-AS1	-0.52	0.0788526	0.999684
ENSG00000287261	AL139243.1	-0.77	0.0789931	0.999684
ENSG00000039319	ZFYVE16	0.26	0.0790104	0.999684
ENSG00000239272	RPL21P10	0.74	0.0791503	0.999684
ENSG00000275395	ENSG00000275395	-0.59	0.0791629	0.999684
ENSG00000276317	AL357033.3	0.72	0.0792137	0.999684
ENSG00000274514	ENSG00000274514	-0.88	0.0792237	0.999684
ENSG00000144843	ADPRH	0.62	0.0792979	0.999684
ENSG00000143772	ITPKB	-0.2	0.0794323	0.999684
ENSG00000236565	HNRNPA3P5	0.28	0.0794716	0.999684
ENSG00000198298	ZNF485	0.4	0.0795852	0.999684
ENSG00000250990	AC098851.1	-0.98	0.0795923	0.999684
ENSG00000276900	AC023157.2	0.48	0.0796309	0.999684
ENSG00000095637	SORBS1	-0.78	0.0796581	0.999684
ENSG00000148737	TCF7L2	-0.43	0.0796761	0.999684
ENSG00000074201	CLNS1A	0.15	0.0797057	0.999684
ENSG00000113369	ARRDC3	0.35	0.0798517	0.999684
ENSG00000106992	AK1	-0.34	0.0798585	0.999684
ENSG00000232907	DLGAP4-AS1	0.65	0.0798685	0.999684
ENSG00000010704	HFE	-0.51	0.0798991	0.999684
ENSG00000263126	AC040162.3	0.52	0.0799543	0.999684
ENSG00000273824	AC008033.3	1.1	0.0799633	0.999684
ENSG00000197296	FITM2	0.3	0.0799937	0.999684
ENSG00000105738	SIPA1L3	-0.26	0.0800348	0.999684
ENSG00000172869	DMXL1	0.16	0.0801649	0.999684
ENSG00000237286	CARD11-AS1	0.45	0.0803409	0.999684
ENSG00000181191	PJA1	-0.13	0.0803411	0.999684
ENSG00000264031	ABHD15-AS1	1.08	0.0803594	0.999684
ENSG00000120992	LYPLA1	0.22	0.0803798	0.999684
ENSG00000150967	ABCB9	-0.46	0.080544	0.999684
ENSG00000105379	ETFB	0.29	0.0807944	0.999684
ENSG00000211776	TRAV2	0.34	0.0808846	0.999684
ENSG00000134463	ECHDC3	-0.85	0.0809416	0.999684
ENSG00000199536	RNU6-315P	-0.85	0.0809514	0.999684
ENSG00000130826	DKC1	0.19	0.0809674	0.999684
ENSG00000227036	LINC00511	-0.67	0.0809717	0.999684
ENSG00000165434	PGM2L1	0.2	0.081019	0.999684
ENSG00000271543	AC021443.1	-1.15	0.081092	0.999684
ENSG00000100167	SEPTIN3	0.72	0.0812593	0.999684
ENSG00000113194	FAF2	0.17	0.081283	0.999684
ENSG00000229402	AL162151.1	0.93	0.0813594	0.999684
ENSG00000185716	ENSG00000185716	0.23	0.0813962	0.999684
ENSG00000255443	CD44-AS1	-0.51	0.0814124	0.999684
ENSG00000196812	ZSCAN16	0.33	0.0814171	0.999684
ENSG00000136709	WDR33	-0.17	0.0814776	0.999684
ENSG00000143158	MPC2	-0.23	0.0815913	0.999684
ENSG00000121964	GTDC1	0.23	0.0816032	0.999684
ENSG00000164975	SNAPC3	0.19	0.0816086	0.999684
ENSG00000168421	RHOH	-0.2	0.0816135	0.999684
ENSG00000011132	APBA3	-0.14	0.0817306	0.999684
ENSG00000268061	NAPA-AS1	-0.65	0.0817871	0.999684
ENSG00000130307	USHBP1	-0.56	0.0818192	0.999684
ENSG00000115762	PLEKHB2	0.16	0.0818681	0.999684
ENSG00000267149	AC011476.2	-0.89	0.0819175	0.999684
ENSG00000285994	AL731559.1	-0.88	0.0819188	0.999684
ENSG00000145979	TBC1D7	0.31	0.0819411	0.999684
ENSG00000119878	CRIPT	0.25	0.0819967	0.999684
ENSG00000232434	AJM1	0.41	0.0820608	0.999684
ENSG00000076641	PAG1	-0.18	0.0821149	0.999684
ENSG00000273716	AC092670.1	-0.39	0.0821408	0.999684
ENSG00000242797	GLYCTK-AS1	0.66	0.0822455	0.999684
ENSG00000287595	AC097369.2	0.78	0.0822669	0.999684
ENSG00000268015	AC010320.2	-1.27	0.0822788	0.999684
ENSG00000267924	AC139769.2	-0.9	0.0822901	0.999684
ENSG00000224629	AC004975.1	0.73	0.0822933	0.999684
ENSG00000148606	POLR3A	0.13	0.0823103	0.999684
ENSG00000286223	AC064836.3	-0.62	0.0823124	0.999684
ENSG00000172915	NBEA	-0.54	0.0823724	0.999684
ENSG00000283236	AC074141.1	0.9	0.0823743	0.999684
ENSG00000147687	TATDN1	0.24	0.0824399	0.999684
ENSG00000166788	SAAL1	-0.21	0.0825017	0.999684
ENSG00000157601	MX1	-0.4	0.0825149	0.999684
ENSG00000189067	LITAF	0.2	0.0825317	0.999684
ENSG00000060491	OGFR	-0.22	0.082542	0.999684
ENSG00000108506	INTS2	0.16	0.0827694	0.999684
ENSG00000279602	AC109326.1	-0.6	0.0828815	0.999684
ENSG00000143674	MAP3K21	-0.46	0.0829365	0.999684
ENSG00000189362	NEMP2	0.2	0.0829706	0.999684
ENSG00000228519	AC097263.1	-0.77	0.0830418	0.999684
ENSG00000137970	RPL7P9	0.18	0.0831292	0.999684
ENSG00000118961	LDAH	0.22	0.0834573	0.999684
ENSG00000137807	KIF23	-1.06	0.0835159	0.999684
ENSG00000121749	TBC1D15	0.18	0.0835255	0.999684
ENSG00000267680	ZNF224	0.17	0.0836294	0.999684
ENSG00000180573	H2AC6	-0.72	0.0836634	0.999684
ENSG00000232043	AL133230.1	-0.57	0.0837612	0.999684
ENSG00000053254	FOXN3	-0.14	0.0837651	0.999684
ENSG00000106328	FSCN3	-0.99	0.0838245	0.999684
ENSG00000231169	EEF1B2P1	-0.45	0.0838953	0.999684
ENSG00000271780	AL118558.3	0.49	0.0839881	0.999684
ENSG00000161904	LEMD2	-0.14	0.0841149	0.999684
ENSG00000181817	LSM10	-0.16	0.0842357	0.999684
ENSG00000137877	SPTBN5	-0.46	0.0842422	0.999684
ENSG00000088356	PDRG1	0.18	0.0843368	0.999684
ENSG00000211807	TRAV26-1	0.38	0.0843878	0.999684
ENSG00000205730	ITPRIPL2	0.83	0.0844291	0.999684
ENSG00000141446	ESCO1	0.17	0.0846119	0.999684
ENSG00000196517	SLC6A9	-0.8	0.084632	0.999684
ENSG00000237719	Z95152.1	0.45	0.0847114	0.999684
ENSG00000166444	DENND2B	-1.23	0.0847401	0.999684
ENSG00000269958	AL049840.6	0.21	0.0848607	0.999684
ENSG00000154358	OBSCN	-0.36	0.0850061	0.999684
ENSG00000256108	AC135586.1	-1.16	0.085009	0.999684
ENSG00000143878	RHOB	0.73	0.0850305	0.999684
ENSG00000181016	LSMEM1	0.67	0.0850836	0.999684
ENSG00000170892	ENSG00000170892	0.23	0.0851104	0.999684
ENSG00000156042	CFAP70	-0.47	0.0851472	0.999684
ENSG00000217950	NOC2LP2	-1.21	0.0851661	0.999684
ENSG00000175348	TMEM9B	0.18	0.0852537	0.999684
ENSG00000261557	EEF1A1P38	-0.58	0.085328	0.999684
ENSG00000198554	WDHD1	0.27	0.0855455	0.999684
ENSG00000109971	HSPA8	-0.4	0.0856557	0.999684
ENSG00000108798	ABI3	-0.41	0.0857662	0.999684
ENSG00000170584	NUDCD2	0.15	0.0859289	0.999684
ENSG00000273096	AL021707.8	0.45	0.0859311	0.999684
ENSG00000235066	AC009303.2	-1.06	0.086006	0.999684
ENSG00000115602	IL1RL1	-1.47	0.0860415	0.999684
ENSG00000136960	ENPP2	-0.8	0.0861897	0.999684
ENSG00000099783	HNRNPM	-0.21	0.0863366	0.999684
ENSG00000224839	ENSG00000224839	0.41	0.0864174	0.999684
ENSG00000164221	CCDC112	0.35	0.0864719	0.999684
ENSG00000146282	RARS2	0.15	0.0865248	0.999684
ENSG00000134516	DOCK2	-0.13	0.0865318	0.999684
ENSG00000250742	LINC02381	1.05	0.0865461	0.999684
ENSG00000154917	RAB6B	-0.69	0.0865707	0.999684
ENSG00000197635	DPP4	-0.3	0.0865725	0.999684
ENSG00000152939	ENSG00000152939	-0.81	0.0866273	0.999684
ENSG00000115541	HSPE1	-0.4	0.0867067	0.999684
ENSG00000047644	WWC3	-0.21	0.0867294	0.999684
ENSG00000121879	PIK3CA	-0.16	0.0868226	0.999684
ENSG00000113319	RASGRF2	-0.26	0.0868821	0.999684
ENSG00000237037	ENSG00000237037	-0.37	0.086956	0.999684
ENSG00000113595	TRIM23	0.2	0.0869681	0.999684
ENSG00000159658	EFCAB14	0.12	0.0869815	0.999684
ENSG00000256176	AC024940.3	-1.16	0.0871689	0.999684
ENSG00000277879	AL391988.1	-1.1	0.0873001	0.999684
ENSG00000174353	STAG3L3	0.19	0.087519	0.999684
ENSG00000072210	ALDH3A2	0.23	0.0875353	0.999684
ENSG00000265205	AC010761.3	0.62	0.0877746	0.999684
ENSG00000275481	AC025031.4	0.77	0.0878736	0.999684
ENSG00000183617	MRPL54	-0.41	0.0879132	0.999684
ENSG00000125122	LRRC29	0.48	0.0880686	0.999684
ENSG00000233493	TMEM238	-0.57	0.0881412	0.999684
ENSG00000077254	USP33	-0.14	0.0881448	0.999684
ENSG00000173918	C1QTNF1	-1.44	0.088219	0.999684
ENSG00000217239	AL136968.2	0.57	0.088397	0.999684
ENSG00000255970	LINC02421	0.6	0.0885107	0.999684
ENSG00000223804	AC244669.1	-0.42	0.0885455	0.999684
ENSG00000116698	SMG7	0.11	0.0886188	0.999684
ENSG00000185842	DNAH14	-0.71	0.0886365	0.999684
ENSG00000269925	Z98884.2	0.55	0.0886523	0.999684
ENSG00000164142	FAM160A1	-0.44	0.0887366	0.999684
ENSG00000279796	AL133384.2	-0.96	0.0888595	0.999684
ENSG00000172534	HCFC1	-0.16	0.088983	0.999684
ENSG00000105053	VRK3	-0.14	0.0890082	0.999684
ENSG00000131828	PDHA1	0.11	0.0891968	0.999684
ENSG00000196739	COL27A1	-0.48	0.0892014	0.999684
ENSG00000135486	HNRNPA1	-0.16	0.0893522	0.999684
ENSG00000144655	CSRNP1	-0.49	0.0894201	0.999684
ENSG00000134222	PSRC1	0.65	0.089481	0.999684
ENSG00000115956	PLEK	0.62	0.089482	0.999684
ENSG00000254691	AP002812.3	-0.96	0.0895511	0.999684
ENSG00000125633	CCDC93	0.11	0.0895667	0.999684
ENSG00000232059	AL451007.1	-0.84	0.0895883	0.999684
ENSG00000165832	TRUB1	0.3	0.0897296	0.999684
ENSG00000196428	TSC22D2	-0.18	0.0897472	0.999684
ENSG00000101882	NKAP	0.24	0.0898872	0.999684
ENSG00000178234	GALNT11	0.17	0.0899063	0.999684
ENSG00000268938	AC005387.1	0.47	0.0899328	0.999684
ENSG00000171217	CLDN20	0.36	0.0899669	0.999684
ENSG00000171747	ENSG00000171747	-0.65	0.0899853	0.999684
ENSG00000213551	DNAJC9	-0.21	0.0900142	0.999684
ENSG00000275532	AC006449.2	-0.59	0.0901825	0.999684
ENSG00000201793	RN7SKP9	-0.93	0.0902099	0.999684
ENSG00000267592	AC004134.1	-0.81	0.090224	0.999684
ENSG00000205105	COX17P1	-1.13	0.0902507	0.999684
ENSG00000215102	TERF1P4	-0.94	0.0902976	0.999684
ENSG00000115155	OTOF	0.67	0.0903278	0.999684
ENSG00000238142	BX284668.5	-1.1	0.0905971	0.999684
ENSG00000261324	AC010168.2	0.37	0.0906522	0.999684
ENSG00000140450	ARRDC4	0.84	0.0906698	0.999684
ENSG00000101052	IFT52	0.22	0.0907739	0.999684
ENSG00000066427	ATXN3	0.16	0.0908583	0.999684
ENSG00000080802	CNOT4	0.14	0.0909822	0.999684
ENSG00000176890	TYMS	0.7	0.0910757	0.999684
ENSG00000231684	EIF1P3	-0.75	0.0911173	0.999684
ENSG00000251194	AL133330.1	-0.37	0.0911353	0.999684
ENSG00000134077	THUMPD3	0.16	0.0911367	0.999684
ENSG00000074356	NCBP3	0.13	0.0911519	0.999684
ENSG00000154642	C21ORF91	-0.17	0.0911644	0.999684
ENSG00000230002	ALMS1-IT1	0.4	0.0911918	0.999684
ENSG00000122986	HVCN1	-0.64	0.091251	0.999684
ENSG00000185127	C6ORF120	0.25	0.0912544	0.999684
ENSG00000174977	AC026271.1	-0.34	0.0912849	0.999684
ENSG00000019485	PRDM11	-0.55	0.0912997	0.999684
ENSG00000196214	ZNF766	0.15	0.0914279	0.999684
ENSG00000187984	ANKRD19P	0.9	0.0914448	0.999684
ENSG00000253893	FAM85B	-0.92	0.0915604	0.999684
ENSG00000286721	AC010623.1	-1.16	0.0916113	0.999684
ENSG00000091140	DLD	0.13	0.091787	0.999684
ENSG00000260388	LINC00562	-1.06	0.0920098	0.999684
ENSG00000109686	SH3D19	-0.74	0.0920302	0.999684
ENSG00000263272	AC004148.1	0.26	0.0920401	0.999684
ENSG00000163875	MEAF6	0.15	0.0920932	0.999684
ENSG00000132570	PCBD2	0.32	0.0921705	0.999684
ENSG00000139266	MARCHF9	-0.26	0.0921855	0.999684
ENSG00000285280	AL390957.1	-0.62	0.0921965	0.999684
ENSG00000162571	TTLL10	-1.25	0.0922163	0.999684
ENSG00000170310	STX8	-0.21	0.0922378	0.999684
ENSG00000234883	MIR155HG	-0.77	0.0923896	0.999684
ENSG00000259378	DCAF13P3	1.09	0.0925004	0.999684
ENSG00000228411	CDY4P	1.25	0.092601	0.999684
ENSG00000156876	SASS6	0.27	0.0926318	0.999684
ENSG00000163235	TGFA	-0.48	0.092683	0.999684
ENSG00000206596	RNU1-27P	-1.49	0.0927241	0.999684
ENSG00000227145	IL21-AS1	-1.35	0.0927751	0.999684
ENSG00000158773	USF1	-0.13	0.0927851	0.999684
ENSG00000133641	C12ORF29	0.19	0.0928226	0.999684
ENSG00000184110	EIF3C	0.28	0.0930113	0.999684
ENSG00000170248	PDCD6IP	0.12	0.0930431	0.999684
ENSG00000184924	PTRHD1	0.58	0.0931803	0.999684
ENSG00000283199	ENSG00000283199	-0.83	0.0933088	0.999684
ENSG00000213903	ENSG00000213903	0.29	0.0933848	0.999684
ENSG00000100314	CABP7	-0.83	0.093392	0.999684
ENSG00000262001	DLGAP1-AS2	0.4	0.0934068	0.999684
ENSG00000125148	MT2A	0.69	0.0934703	0.999684
ENSG00000004766	VPS50	0.18	0.093598	0.999684
ENSG00000111696	NT5DC3	-0.45	0.0936012	0.999684
ENSG00000210196	MT-TP	0.59	0.0936254	0.999684
ENSG00000075275	CELSR1	-0.6	0.093647	0.999684
ENSG00000239203	AC093484.1	0.84	0.0937723	0.999684
ENSG00000126709	IFI6	-0.42	0.0938006	0.999684
ENSG00000228305	PRELID1P6	-0.43	0.0938186	0.999684
ENSG00000164855	TMEM184A	-1.08	0.0939152	0.999684
ENSG00000102174	PHEX	-1.02	0.0939333	0.999684
ENSG00000241112	RPL29P14	-0.9	0.0940466	0.999684
ENSG00000167992	VWCE	-0.98	0.0940571	0.999684
ENSG00000183423	LRIT3	-1.13	0.0941235	0.999684
ENSG00000130812	ANGPTL6	-0.57	0.0942052	0.999684
ENSG00000227155	AL161725.1	-0.37	0.0942576	0.999684
ENSG00000280348	AL138713.1	-0.78	0.0942837	0.999684
ENSG00000198836	OPA1	0.15	0.0944068	0.999684
ENSG00000242522	KLHL6-AS1	0.9	0.0944849	0.999684
ENSG00000213608	SLC25A14P1	1	0.0947396	0.999684
ENSG00000158417	EIF5B	0.17	0.0947665	0.999684
ENSG00000256361	AC027544.1	0.79	0.0948748	0.999684
ENSG00000138449	SLC40A1	-0.43	0.0949315	0.999684
ENSG00000247853	AC006064.2	-0.71	0.0949351	0.999684
ENSG00000110200	ANAPC15	-0.48	0.0949537	0.999684
ENSG00000159055	MIS18A	-0.38	0.0950305	0.999684
ENSG00000168488	ATXN2L	-0.12	0.0950726	0.999684
ENSG00000175841	FAM172BP	-1.03	0.0951698	0.999684
ENSG00000272812	AC004908.2	-0.68	0.0952588	0.999684
ENSG00000239779	WBP1	-0.29	0.0956464	0.999684
ENSG00000287763	AC068279.2	-1.36	0.0957604	0.999684
ENSG00000260942	CAPN10-DT	0.38	0.0957686	0.999684
ENSG00000120798	NR2C1	0.14	0.0957695	0.999684
ENSG00000110693	SOX6	-0.36	0.0961626	0.999684
ENSG00000213413	PVRIG	0.7	0.0961628	0.999684
ENSG00000119699	TGFB3	-0.33	0.0962029	0.999684
ENSG00000267321	SNHG30	-0.25	0.0962419	0.999684
ENSG00000236992	RPL12P12	0.49	0.0963636	0.999684
ENSG00000273674	AC021752.1	-0.78	0.0963995	0.999684
ENSG00000267690	LDLRAD4-AS1	-0.76	0.0964075	0.999684
ENSG00000011478	QPCTL	0.23	0.0964443	0.999684
ENSG00000140470	ADAMTS17	-0.83	0.0965348	0.999684
ENSG00000286341	AP002762.3	-1.23	0.0965464	0.999684
ENSG00000280758	AL356481.3	-0.73	0.0965868	0.999684
ENSG00000125812	GZF1	0.14	0.09678	0.999684
ENSG00000163156	SCNM1	-0.16	0.0970318	0.999684
ENSG00000259295	CSPG4P12	-0.55	0.0970377	0.999684
ENSG00000272910	AC090425.3	-0.99	0.0970384	0.999684
ENSG00000246731	MGC16275	0.51	0.0970517	0.999684
ENSG00000106077	ABHD11	0.28	0.0970691	0.999684
ENSG00000238109	RNF14P3	0.42	0.0970822	0.999684
ENSG00000273727	ENSG00000273727	1.13	0.0971352	0.999684
ENSG00000122376	SHLD2	0.15	0.097175	0.999684
ENSG00000164938	TP53INP1	-0.36	0.0971996	0.999684
ENSG00000203685	STUM	-1.08	0.0973921	0.999684
ENSG00000215790	SLC35E2A	0.31	0.0974728	0.999684
ENSG00000143545	RAB13	1.44	0.0975505	0.999684
ENSG00000145335	SNCA	-1.2	0.0975899	0.999684
ENSG00000269318	AC007292.2	-0.67	0.0976991	0.999684
ENSG00000100577	GSTZ1	-0.45	0.0977815	0.999684
ENSG00000129646	QRICH2	-0.5	0.0977931	0.999684
ENSG00000153902	LGI4	0.72	0.0978089	0.999684
ENSG00000228492	RAB11FIP1P1	0.36	0.0979308	0.999684
ENSG00000187838	ENSG00000187838	0.98	0.0980466	0.999684
ENSG00000129538	RNASE1	-1.96	0.098051	0.999684
ENSG00000233478	AL031280.1	-0.46	0.0981923	0.999684
ENSG00000167414	GNG8	-0.97	0.0982143	0.999684
ENSG00000103034	NDRG4	-0.62	0.0985092	0.999684
ENSG00000253720	AC022973.3	0.39	0.0985512	0.999684
ENSG00000105443	CYTH2	-0.17	0.0986105	0.999684
ENSG00000244932	AL449212.1	0.35	0.0986217	0.999684
ENSG00000175544	CABP4	-0.56	0.0986671	0.999684
ENSG00000116337	AMPD2	-0.2	0.0987825	0.999684
ENSG00000110400	NECTIN1	-0.33	0.0988025	0.999684
ENSG00000253251	SHLD3	-0.41	0.0989327	0.999684
ENSG00000108187	PBLD	-0.3	0.09917	0.999684
ENSG00000250081	AC025176.1	1.04	0.0991813	0.999684
ENSG00000261208	AL365475.1	-1.25	0.0992112	0.999684
ENSG00000107779	BMPR1A	0.23	0.0992942	0.999684
ENSG00000226054	MEMO1P1	0.63	0.0994246	0.999684
ENSG00000248714	AC091180.2	-0.64	0.0994687	0.999684
ENSG00000117280	RAB29	0.18	0.0994692	0.999684
ENSG00000258966	GTF3AP2	-1.37	0.0995443	0.999684
ENSG00000284691	AC073111.4	-0.2	0.0995951	0.999684
ENSG00000180815	MAP3K15	-1.03	0.0997552	0.999684
ENSG00000242889	RN7SL449P	-1.08	0.100013	0.999684
ENSG00000154114	TBCEL	0.32	0.100052	0.999684
ENSG00000104518	ENSG00000104518	-0.19	0.100118	0.999684
ENSG00000096070	BRPF3	-0.25	0.100178	0.999684
ENSG00000236976	AC091685.2	0.78	0.100245	0.999684
ENSG00000262873	AC127496.5	0.64	0.100255	0.999684
ENSG00000239335	LLPH-DT	-0.75	0.100584	0.999684
ENSG00000218676	BRD7P4	-0.94	0.100716	0.999684
ENSG00000260635	AC092338.1	0.51	0.100722	0.999684
ENSG00000270503	YTHDF2P1	-0.64	0.100779	0.999684
ENSG00000215126	CBWD6	0.24	0.100854	0.999684
ENSG00000203666	EFCAB2	-0.93	0.100906	0.999684
ENSG00000218502	H2AZP3	-0.84	0.100909	0.999684
ENSG00000228889	UBAC2-AS1	0.6	0.100916	0.999684
ENSG00000131459	GFPT2	0.64	0.101142	0.999684
ENSG00000151773	CCDC122	0.72	0.1012	0.999684
ENSG00000215007	DNAJA1P3	-1.14	0.101228	0.999684
ENSG00000100601	ALKBH1	0.22	0.101282	0.999684
ENSG00000168538	TRAPPC11	0.15	0.101347	0.999684
ENSG00000177340	ENSG00000177340	0.95	0.1014	0.999684
ENSG00000200041	ENSG00000200041	-0.91	0.101496	0.999684
ENSG00000211857	TRAJ32	0.52	0.10158	0.999684
ENSG00000235795	AC093157.2	0.63	0.101595	0.999684
ENSG00000197594	ENPP1	-1.26	0.101605	0.999684
ENSG00000242607	ENSG00000242607	-0.73	0.101659	0.999684
ENSG00000213925	NPM1P33	1.01	0.101699	0.999684
ENSG00000183347	GBP6	-0.95	0.101858	0.999684
ENSG00000175895	PLEKHF2	-0.16	0.101948	0.999684
ENSG00000214652	ZNF727	-0.9	0.102001	0.999684
ENSG00000259642	ST20-AS1	-0.45	0.102109	0.999684
ENSG00000285533	RELA-DT	0.33	0.102146	0.999684
ENSG00000102978	POLR2C	-0.13	0.102152	0.999684
ENSG00000259118	AL139022.1	-0.45	0.102187	0.999684
ENSG00000250326	AC104596.1	0.84	0.102194	0.999684
ENSG00000252690	AC105339.2	-1.04	0.102221	0.999684
ENSG00000169379	ARL13B	-0.24	0.102254	0.999684
ENSG00000237513	AC007384.1	0.3	0.102382	0.999684
ENSG00000198590	C3ORF35	-0.26	0.102422	0.999684
ENSG00000100711	ZFYVE21	0.21	0.102429	0.999684
ENSG00000006715	VPS41	0.17	0.102457	0.999684
ENSG00000287733	AC083862.2	-0.72	0.102491	0.999684
ENSG00000132793	LPIN3	-0.97	0.102492	0.999684
ENSG00000119862	LGALSL	-0.83	0.102514	0.999684
ENSG00000231233	CFAP58-DT	1.01	0.102635	0.999684
ENSG00000053900	ANAPC4	0.15	0.102725	0.999684
ENSG00000069869	NEDD4	-0.42	0.102729	0.999684
ENSG00000253636	AC022893.1	0.31	0.102748	0.999684
ENSG00000026751	SLAMF7	0.53	0.102785	0.999684
ENSG00000115685	PPP1R7	0.15	0.102794	0.999684
ENSG00000156510	HKDC1	-0.95	0.10283	0.999684
ENSG00000165121	AL353743.1	0.23	0.102905	0.999684
ENSG00000100429	HDAC10	-0.41	0.102924	0.999684
ENSG00000157077	ZFYVE9	-0.21	0.102937	0.999684
ENSG00000269487	AC008635.2	-0.84	0.103005	0.999684
ENSG00000155980	KIF5A	0.38	0.103022	0.999684
ENSG00000132478	UNK	-0.14	0.10304	0.999684
ENSG00000106344	RBM28	0.13	0.103126	0.999684
ENSG00000152784	PRDM8	-0.36	0.103379	0.999684
ENSG00000164949	GEM	-0.76	0.10338	0.999684
ENSG00000163349	HIPK1	-0.13	0.103497	0.999684
ENSG00000135835	KIAA1614	-0.76	0.103534	0.999684
ENSG00000095370	SH2D3C	-0.17	0.103575	0.999684
ENSG00000183638	RP1L1	-1.14	0.103684	0.999684
ENSG00000110042	DTX4	-0.55	0.103848	0.999684
ENSG00000115468	EFHD1	-0.67	0.103889	0.999684
ENSG00000160190	SLC37A1	-0.17	0.10395	0.999684
ENSG00000266865	AC138207.8	0.5	0.104006	0.999684
ENSG00000241525	AC141424.1	-1.05	0.104008	0.999684
ENSG00000164136	IL15	-0.39	0.104036	0.999684
ENSG00000197044	ZNF441	0.36	0.104086	0.999684
ENSG00000164818	DNAAF5	0.23	0.104178	0.999684
ENSG00000165512	ZNF22	0.24	0.104209	0.999684
ENSG00000106785	TRIM14	-0.14	0.10424	0.999684
ENSG00000010219	DYRK4	0.32	0.104272	0.999684
ENSG00000168397	ATG4B	0.16	0.104314	0.999684
ENSG00000247473	ENSG00000247473	-0.58	0.10433	0.999684
ENSG00000067704	IARS2	0.11	0.104351	0.999684
ENSG00000160201	U2AF1	-0.69	0.104369	0.999684
ENSG00000279254	AC020604.1	0.74	0.104387	0.999684
ENSG00000047056	WDR37	0.14	0.10457	0.999684
ENSG00000099994	SUSD2	-1.54	0.104614	0.999684
ENSG00000257270	AL928654.2	0.48	0.104671	0.999684
ENSG00000095585	BLNK	-1.4	0.104696	0.999684
ENSG00000228409	CCT6P1	0.16	0.104828	0.999684
ENSG00000267035	AC015911.2	0.92	0.10485	0.999684
ENSG00000019995	ZRANB1	0.14	0.104861	0.999684
ENSG00000100558	PLEK2	-0.68	0.104884	0.999684
ENSG00000166436	TRIM66	0.29	0.104906	0.999684
ENSG00000184281	TSSC4	-0.2	0.104945	0.999684
ENSG00000105219	CCNP	-1.35	0.10497	0.999684
ENSG00000234664	HMGN2P5	-0.38	0.105093	0.999684
ENSG00000174456	C12ORF76	0.24	0.105148	0.999684
ENSG00000204624	DISP3	-0.94	0.105151	0.999684
ENSG00000230155	CEP250-AS1	0.6	0.105162	0.999684
ENSG00000092096	SLC22A17	-0.36	0.105398	0.999684
ENSG00000131844	ENSG00000131844	0.15	0.105441	0.999684
ENSG00000260197	AC010889.1	1.2	0.105521	0.999684
ENSG00000173200	PARP15	0.29	0.105559	0.999684
ENSG00000257773	ST13P3	-0.78	0.105609	0.999684
ENSG00000280193	AC132219.2	0.98	0.105693	0.999684
ENSG00000157954	WIPI2	0.14	0.105778	0.999684
ENSG00000162639	HENMT1	0.27	0.105806	0.999684
ENSG00000131051	RBM39	-0.14	0.106083	0.999684
ENSG00000225234	TRAPPC12-AS1	0.51	0.106098	0.999684
ENSG00000214541	RPS4XP3	-0.38	0.106276	0.999684
ENSG00000134321	RSAD2	-0.91	0.106306	0.999684
ENSG00000147955	SIGMAR1	0.18	0.106382	0.999684
ENSG00000168092	PAFAH1B2	0.14	0.10643	0.999684
ENSG00000135862	LAMC1	-1.55	0.106467	0.999684
ENSG00000227218	AL157935.1	-0.5	0.106474	0.999684
ENSG00000115841	RMDN2	-0.77	0.106626	0.999684
ENSG00000117528	ABCD3	0.16	0.106691	0.999684
ENSG00000233261	FAM238A	-0.86	0.10674	0.999684
ENSG00000186715	MST1L	-0.65	0.107027	0.999684
ENSG00000104529	ENSG00000104529	-0.12	0.10712	0.999684
ENSG00000171953	ATPAF2	0.18	0.107145	0.999684
ENSG00000125703	ATG4C	-0.23	0.107331	0.999684
ENSG00000214439	FAM185BP	0.37	0.107358	0.999684
ENSG00000178567	EPM2AIP1	0.18	0.107399	0.999684
ENSG00000206612	SNORA2A	-1.05	0.107407	0.999684
ENSG00000254484	AP002336.1	-0.89	0.107462	0.999684
ENSG00000252915	ENSG00000252915	-1.27	0.107511	0.999684
ENSG00000236058	RPL17P36	-0.28	0.107541	0.999684
ENSG00000160710	ADAR	-0.08	0.10778	0.999684
ENSG00000232928	DDX3P1	1.13	0.107849	0.999684
ENSG00000052841	TTC17	0.12	0.107882	0.999684
ENSG00000249565	SERBP1P5	0.34	0.107893	0.999684
ENSG00000262402	MCUR1P1	-0.81	0.1079	0.999684
ENSG00000124198	ARFGEF2	0.08	0.108008	0.999684
ENSG00000162878	PKDCC	-1.46	0.108041	0.999684
ENSG00000197355	UAP1L1	0.22	0.108079	0.999684
ENSG00000166780	ENSG00000166780	0.45	0.108145	0.999684
ENSG00000267430	AC036176.2	-0.95	0.108148	0.999684
ENSG00000108839	ALOX12	0.26	0.108167	0.999684
ENSG00000240925	RPS20P31	-1.09	0.108339	0.999684
ENSG00000101247	NDUFAF5	0.22	0.108374	0.999684
ENSG00000184916	JAG2	0.52	0.108376	0.999684
ENSG00000276216	AC245014.3	0.59	0.108386	0.999684
ENSG00000183172	ENSG00000183172	-0.32	0.108605	0.999684
ENSG00000279800	BCLAF1P2	-0.42	0.108623	0.999684
ENSG00000149557	FEZ1	-0.56	0.10863	0.999684
ENSG00000286532	PARTICL	0.56	0.108654	0.999684
ENSG00000102780	DGKH	-0.19	0.108678	0.999684
ENSG00000285710	AC012184.4	-1.03	0.108825	0.999684
ENSG00000243679	AC018638.5	0.18	0.108828	0.999684
ENSG00000286482	AL117344.2	0.71	0.108899	0.999684
ENSG00000110172	ENSG00000110172	-0.25	0.109017	0.999684
ENSG00000280106	AC008555.6	0.68	0.10919	0.999684
ENSG00000186283	TOR3A	-0.19	0.109202	0.999684
ENSG00000073910	FRY	-0.41	0.109203	0.999684
ENSG00000065621	GSTO2	-0.5	0.10921	0.999684
ENSG00000275832	ENSG00000275832	-0.89	0.109275	0.999684
ENSG00000135823	STX6	0.15	0.109298	0.999684
ENSG00000204264	ENSG00000204264	-0.14	0.109322	0.999684
ENSG00000226979	ENSG00000226979	-0.47	0.10933	0.999684
ENSG00000233016	SNHG7	-0.18	0.109341	0.999684
ENSG00000214837	ENSG00000214837	0.36	0.109344	0.999684
ENSG00000077616	ENSG00000077616	-0.44	0.109393	0.999684
ENSG00000205726	ITSN1	-0.32	0.109414	0.999684
ENSG00000079819	EPB41L2	-0.24	0.109428	0.999684
ENSG00000225377	NRSN2-AS1	0.58	0.109484	0.999684
ENSG00000215386	MIR99AHG	-1.19	0.109486	0.999684
ENSG00000232344	AC087163.2	-0.5	0.109515	0.999684
ENSG00000168672	LRATD2	-0.18	0.109524	0.999684
ENSG00000107758	PPP3CB	0.1	0.109539	0.999684
ENSG00000276718	AC005840.4	-0.45	0.109891	0.999684
ENSG00000132016	ENSG00000132016	-0.54	0.109902	0.999684
ENSG00000267387	AC020931.1	-0.94	0.109934	0.999684
ENSG00000168653	NDUFS5	-0.16	0.110004	0.999684
ENSG00000129250	KIF1C	-0.14	0.110024	0.999684
ENSG00000115415	STAT1	-0.43	0.110082	0.999684
ENSG00000035720	STAP1	-0.6	0.11015	0.999684
ENSG00000184863	RBM33	-0.11	0.11019	0.999684
ENSG00000129595	EPB41L4A	0.81	0.110263	0.999684
ENSG00000211893	ENSG00000211893	-1.57	0.110322	0.999684
ENSG00000055332	EIF2AK2	-0.28	0.110334	0.999684
ENSG00000118508	RAB32	1.81	0.110544	0.999684
ENSG00000196535	MYO18A	0.2	0.110547	0.999684
ENSG00000105193	RPS16	-0.16	0.110694	0.999684
ENSG00000152520	PAN3	0.1	0.110733	0.999684
ENSG00000110330	BIRC2	0.19	0.110858	0.999684
ENSG00000145623	OSMR	-0.57	0.110864	0.999684
ENSG00000255302	EID1	0.24	0.110871	0.999684
ENSG00000117480	FAAH	-0.39	0.110906	0.999684
ENSG00000167380	ZNF226	0.24	0.111007	0.999684
ENSG00000275557	AC242842.1	-0.32	0.111043	0.999684
ENSG00000155008	APOOL	0.26	0.11107	0.999684
ENSG00000106367	AP1S1	0.26	0.11115	0.999684
ENSG00000088035	ALG6	0.19	0.111268	0.999684
ENSG00000196569	LAMA2	-0.76	0.111285	0.999684
ENSG00000106052	TAX1BP1	0.1	0.111321	0.999684
ENSG00000123552	USP45	0.19	0.111459	0.999684
ENSG00000063587	ZNF275	0.2	0.111476	0.999684
ENSG00000111275	ALDH2	-0.96	0.111505	0.999684
ENSG00000264630	PRKCA-AS1	-0.83	0.111648	0.999684
ENSG00000099822	HCN2	0.48	0.111776	0.999684
ENSG00000141664	ZCCHC2	-0.25	0.111779	0.999684
ENSG00000103056	SMPD3	-0.5	0.111788	0.999684
ENSG00000232774	AL355916.1	0.41	0.111811	0.999684
ENSG00000213872	AC092798.1	0.44	0.111814	0.999684
ENSG00000100722	ZC3H14	0.12	0.111816	0.999684
ENSG00000090061	CCNK	-0.21	0.111843	0.999684
ENSG00000085491	ENSG00000085491	0.32	0.111848	0.999684
ENSG00000115850	LCT	-0.99	0.112094	0.999684
ENSG00000069764	ENSG00000069764	-0.61	0.112107	0.999684
ENSG00000279392	AL158801.5	0.68	0.112132	0.999684
ENSG00000140543	DET1	0.39	0.112218	0.999684
ENSG00000137693	YAP1	-0.73	0.112273	0.999684
ENSG00000181929	PRKAG1	0.18	0.112312	0.999684
ENSG00000136925	TSTD2	0.24	0.112381	0.999684
ENSG00000240694	PNMA2	1.02	0.112461	0.999684
ENSG00000164934	DCAF13	0.2	0.112502	0.999684
ENSG00000110881	ASIC1	-0.7	0.112523	0.999684
ENSG00000261049	AC007347.1	-0.98	0.112552	0.999684
ENSG00000226849	AL109811.1	0.65	0.112574	0.999684
ENSG00000100075	SLC25A1	0.14	0.112612	0.999684
ENSG00000160271	RALGDS	0.23	0.112863	0.999684
ENSG00000196724	ZNF418	-0.64	0.112927	0.999684
ENSG00000177076	ACER2	0.44	0.112987	0.999684
ENSG00000198816	ZNF358	-0.55	0.113031	0.999684
ENSG00000121578	B4GALT4	0.25	0.11306	0.999684
ENSG00000268573	AC011815.1	0.44	0.113103	0.999684
ENSG00000227627	AL080276.2	0.55	0.113106	0.999684
ENSG00000234511	C5ORF58	-0.44	0.113264	0.999684
ENSG00000149476	TKFC	0.22	0.113265	0.999684
ENSG00000226890	Z97652.1	1.02	0.113276	0.999684
ENSG00000275963	AC008115.4	-0.79	0.113301	0.999684
ENSG00000150712	MTMR12	0.15	0.113534	0.999684
ENSG00000166035	LIPC	-1.19	0.11369	0.999684
ENSG00000153165	RGPD3	0.23	0.11373	0.999684
ENSG00000072121	ZFYVE26	0.15	0.113845	0.999684
ENSG00000075886	TUBA3D	0.38	0.114042	0.999684
ENSG00000260077	AC104794.3	0.49	0.114126	0.999684
ENSG00000247121	AC009126.1	0.42	0.114214	0.999684
ENSG00000276853	AC026124.2	-0.86	0.11422	0.999684
ENSG00000156136	DCK	0.16	0.114235	0.999684
ENSG00000111670	GNPTAB	0.21	0.114278	0.999684
ENSG00000270210	AC104695.2	0.98	0.114282	0.999684
ENSG00000175054	ATR	0.12	0.114311	0.999684
ENSG00000126453	BCL2L12	-0.21	0.114413	0.999684
ENSG00000141568	FOXK2	0.1	0.114474	0.999684
ENSG00000232454	AL138752.1	0.68	0.114529	0.999684
ENSG00000081052	COL4A4	-0.94	0.114601	0.999684
ENSG00000143393	PI4KB	-0.09	0.114606	0.999684
ENSG00000134256	CD101	-0.85	0.11471	0.999684
ENSG00000235513	L3MBTL2-AS1	-0.41	0.114734	0.999684
ENSG00000101342	TLDC2	-0.4	0.114758	0.999684
ENSG00000101413	RPRD1B	0.13	0.114774	0.999684
ENSG00000158169	FANCC	-0.37	0.114799	0.999684
ENSG00000279762	AC005899.8	0.34	0.114907	0.999684
ENSG00000142409	ZNF787	-0.27	0.115125	0.999684
ENSG00000178397	FAM220A	0.23	0.115169	0.999684
ENSG00000137500	CCDC90B	0.2	0.115271	0.999684
ENSG00000197601	FAR1	0.16	0.115276	0.999684
ENSG00000139505	MTMR6	0.13	0.115459	0.999684
ENSG00000278829	AC099811.5	-0.51	0.115614	0.999684
ENSG00000235488	JARID2-AS1	-1.13	0.115717	0.999684
ENSG00000117360	PRPF3	0.12	0.115784	0.999684
ENSG00000117013	KCNQ4	-0.71	0.115803	0.999684
ENSG00000134697	GNL2	0.18	0.115929	0.999684
ENSG00000186625	KATNA1	0.16	0.115949	0.999684
ENSG00000205593	DENND6B	-0.61	0.115961	0.999684
ENSG00000180667	YOD1	-0.2	0.115967	0.999684
ENSG00000232656	IDI2-AS1	-0.25	0.115977	0.999684
ENSG00000089050	RBBP9	0.21	0.115983	0.999684
ENSG00000240522	RPL7AP10	0.33	0.116002	0.999684
ENSG00000277450	AC002094.4	0.5	0.116015	0.999684
ENSG00000036549	ZZZ3	0.1	0.116103	0.999684
ENSG00000134825	TMEM258	-0.2	0.116167	0.999684
ENSG00000237892	KLF7-IT1	0.62	0.116174	0.999684
ENSG00000170606	HSPA4	0.12	0.116227	0.999684
ENSG00000226200	SGMS1-AS1	0.55	0.116229	0.999684
ENSG00000145996	CDKAL1	-0.2	0.116234	0.999684
ENSG00000167371	PRRT2	-0.58	0.116258	0.999684
ENSG00000161132	AC007663.1	-0.69	0.116273	0.999684
ENSG00000211858	TRAJ31	0.61	0.116317	0.999684
ENSG00000120948	TARDBP	0.15	0.116333	0.999684
ENSG00000132881	CPLANE2	0.38	0.116367	0.999684
ENSG00000237036	ZEB1-AS1	0.4	0.116418	0.999684
ENSG00000120549	KIAA1217	-0.57	0.116424	0.999684
ENSG00000287848	AL355303.2	0.81	0.116446	0.999684
ENSG00000106624	AEBP1	-0.44	0.11647	0.999684
ENSG00000163701	IL17RE	-0.52	0.11651	0.999684
ENSG00000102878	HSF4	-0.3	0.116553	0.999684
ENSG00000139192	TAPBPL	-0.2	0.116616	0.999684
ENSG00000188659	SAXO2	-1.15	0.116627	0.999684
ENSG00000163632	C3ORF49	-0.96	0.116697	0.999684
ENSG00000255154	HTD2	1.03	0.116742	0.999684
ENSG00000168411	RFWD3	0.09	0.116773	0.999684
ENSG00000232815	DUX4L50	0.77	0.116789	0.999684
ENSG00000151553	FAM160B1	0.14	0.116798	0.999684
ENSG00000285531	Z83840.1	-0.41	0.116919	0.999684
ENSG00000062650	WAPL	0.09	0.116968	0.999684
ENSG00000166965	RCCD1	0.27	0.117001	0.999684
ENSG00000166326	TRIM44	-0.17	0.117004	0.999684
ENSG00000235530	AC087294.1	0.62	0.117021	0.999684
ENSG00000176293	ZNF135	-0.94	0.117237	0.999684
ENSG00000228232	GAPDHP1	-0.31	0.1173	0.999684
ENSG00000099203	TMED1	-0.45	0.117343	0.999684
ENSG00000282870	FRG1DP	1.01	0.117538	0.999684
ENSG00000198523	PLN	-0.74	0.117632	0.999684
ENSG00000253704	AC023632.2	-0.77	0.117756	0.999684
ENSG00000182841	RRP7BP	-0.23	0.117855	0.999684
ENSG00000201217	ENSG00000201217	-0.41	0.118175	0.999684
ENSG00000000971	CFH	-0.55	0.118203	0.999684
ENSG00000102053	ZC3H12B	-0.39	0.118229	0.999684
ENSG00000025796	SEC63	0.1	0.118363	0.999684
ENSG00000144040	SFXN5	-0.39	0.11837	0.999684
ENSG00000118971	CCND2	-0.18	0.118405	0.999684
ENSG00000258890	CEP95	0.16	0.118407	0.999684
ENSG00000215210	RBMXP2	-0.85	0.118465	0.999684
ENSG00000164400	CSF2	-1.28	0.118498	0.999684
ENSG00000168404	MLKL	-0.31	0.118587	0.999684
ENSG00000125631	HTR5BP	0.58	0.1186	0.999684
ENSG00000214595	EML6	-0.36	0.118616	0.999684
ENSG00000140853	NLRC5	-0.18	0.118794	0.999684
ENSG00000140830	TXNL4B	-0.23	0.118808	0.999684
ENSG00000166321	NUDT13	-0.34	0.118811	0.999684
ENSG00000262482	AC004034.1	0.6	0.118829	0.999684
ENSG00000106070	GRB10	-0.46	0.11887	0.999684
ENSG00000123104	ITPR2	-0.25	0.118918	0.999684
ENSG00000223576	AL355001.1	-0.65	0.118969	0.999684
ENSG00000279166	AC009951.4	1.21	0.119205	0.999684
ENSG00000272142	LYRM4-AS1	-0.89	0.11925	0.999684
ENSG00000198805	PNP	-0.27	0.119284	0.999684
ENSG00000114744	COMMD2	0.17	0.119489	0.999684
ENSG00000169641	LUZP1	-0.18	0.119534	0.999684
ENSG00000232788	ITGA6-AS1	-0.87	0.119629	0.999684
ENSG00000143643	TTC13	0.16	0.119647	0.999684
ENSG00000260916	CCPG1	0.23	0.11991	0.999684
ENSG00000266969	AP002449.1	-0.77	0.119954	0.999684
ENSG00000162645	GBP2	-0.2	0.120048	0.999684
ENSG00000183943	PRKX	-0.18	0.120066	0.999684
ENSG00000162227	TAF6L	-0.35	0.120156	0.999684
ENSG00000147364	FBXO25	0.24	0.120297	0.999684
ENSG00000112667	DNPH1	-0.24	0.1203	0.999684
ENSG00000132359	RAP1GAP2	0.5	0.120309	0.999684
ENSG00000157873	ENSG00000157873	-0.16	0.120425	0.999684
ENSG00000278673	AC136352.4	-0.86	0.120444	0.999684
ENSG00000286162	AL162253.2	-0.42	0.120482	0.999684
ENSG00000186204	CYP4F12	-0.9	0.120763	0.999684
ENSG00000286065	AC015911.11	0.51	0.120789	0.999684
ENSG00000258667	HIF1A-AS3	-0.51	0.120804	0.999684
ENSG00000167925	GHDC	-0.23	0.120968	0.999684
ENSG00000260233	ZNRD2-AS1	0.38	0.121176	0.999684
ENSG00000249617	AC106872.6	-0.51	0.121279	0.999684
ENSG00000156239	N6AMT1	0.24	0.121337	0.999684
ENSG00000149016	TUT1	0.19	0.121343	0.999684
ENSG00000147118	ZNF182	0.2	0.121419	0.999684
ENSG00000164548	TRA2A	-0.15	0.121428	0.999684
ENSG00000065665	SEC61A2	0.19	0.121469	0.999684
ENSG00000169231	THBS3	0.25	0.121525	0.999684
ENSG00000229832	AL360091.1	-0.71	0.121652	0.999684
ENSG00000187172	BAGE2	0.63	0.121685	0.999684
ENSG00000113552	GNPDA1	0.14	0.121724	0.999684
ENSG00000197563	PIGN	0.15	0.121726	0.999684
ENSG00000049245	VAMP3	0.16	0.121768	0.999684
ENSG00000236525	AC007278.2	-0.64	0.121809	0.999684
ENSG00000109606	DHX15	-0.13	0.121824	0.999684
ENSG00000171161	ZNF672	-0.15	0.121892	0.999684
ENSG00000179761	PIPOX	-0.65	0.121903	0.999684
ENSG00000164220	F2RL2	-0.71	0.122013	0.999684
ENSG00000198208	RPS6KL1	-0.41	0.122024	0.999684
ENSG00000146963	LUC7L2	0.16	0.12203	0.999684
ENSG00000186940	CHCHD2P9	0.44	0.122036	0.999684
ENSG00000102119	EMD	0.15	0.122176	0.999684
ENSG00000120539	MASTL	0.2	0.122186	0.999684
ENSG00000166387	PPFIBP2	-0.45	0.122241	0.999684
ENSG00000203814	H2BC18	-0.7	0.122433	0.999684
ENSG00000136908	DPM2	-0.15	0.122471	0.999684
ENSG00000105732	ZNF574	-0.2	0.122567	0.999684
ENSG00000173171	MTX1	-0.2	0.122719	0.999684
ENSG00000251593	MSNP1	-0.39	0.122733	0.999684
ENSG00000112695	COX7A2	-0.16	0.122834	0.999684
ENSG00000136492	BRIP1	0.47	0.122845	0.999684
ENSG00000109466	KLHL2	0.15	0.122875	0.999684
ENSG00000259656	AC013452.2	-1.03	0.122969	0.999684
ENSG00000168329	CX3CR1	0.95	0.122976	0.999684
ENSG00000249077	AL158068.1	0.95	0.122977	0.999684
ENSG00000272463	AL357054.4	0.8	0.123036	0.999684
ENSG00000177855	CACYBPP2	-0.41	0.123074	0.999684
ENSG00000135144	DTX1	-0.33	0.123312	0.999684
ENSG00000255882	AC091814.1	-0.93	0.123326	0.999684
ENSG00000076706	MCAM	0.45	0.123355	0.999684
ENSG00000166762	CATSPER2	0.26	0.123393	0.999684
ENSG00000151491	EPS8	-0.47	0.123398	0.999684
ENSG00000157578	LCA5L	0.39	0.123693	0.999684
ENSG00000162999	DUSP19	-0.74	0.123704	0.999684
ENSG00000136636	KCTD3	0.62	0.123736	0.999684
ENSG00000281106	TMEM272	-0.85	0.123756	0.999684
ENSG00000274180	NATD1	0.21	0.123842	0.999684
ENSG00000111254	AKAP3	0.97	0.123892	0.999684
ENSG00000128915	ICE2	0.14	0.12397	0.999684
ENSG00000147996	CBWD5	0.19	0.124003	0.999684
ENSG00000182890	ENSG00000182890	-0.3	0.124199	0.999684
ENSG00000159164	SV2A	-0.25	0.124274	0.999684
ENSG00000130414	NDUFA10	0.1	0.124279	0.999684
ENSG00000109016	DHRS7B	-0.3	0.124326	0.999684
ENSG00000196417	ZNF765	0.25	0.124363	0.999684
ENSG00000086065	CHMP5	0.15	0.124372	0.999684
ENSG00000112902	SEMA5A	-0.74	0.124437	0.999684
ENSG00000129474	AJUBA	-0.34	0.124457	0.999684
ENSG00000154124	OTULIN	-0.13	0.124655	0.999684
ENSG00000268412	TRMT112P6	-0.71	0.124763	0.999684
ENSG00000223745	CCDC18-AS1	0.25	0.124794	0.999684
ENSG00000147324	ENSG00000147324	-0.23	0.124902	0.999684
ENSG00000165516	KLHDC2	0.15	0.124958	0.999684
ENSG00000157181	ODR4	0.16	0.125055	0.999684
ENSG00000258274	AC012085.2	0.86	0.125112	0.999684
ENSG00000241859	ANOS2P	1.07	0.125222	0.999684
ENSG00000278999	AC008985.1	0.65	0.125242	0.999684
ENSG00000085449	WDFY1	0.17	0.125252	0.999684
ENSG00000174405	LIG4	0.21	0.125296	0.999684
ENSG00000224271	AL117329.1	-1.46	0.125378	0.999684
ENSG00000135547	HEY2	-0.91	0.125423	0.999684
ENSG00000146802	TMEM168	0.16	0.125435	0.999684
ENSG00000117519	CNN3	-0.45	0.125457	0.999684
ENSG00000182872	RBM10	-0.11	0.12549	0.999684
ENSG00000104164	BLOC1S6	0.13	0.125518	0.999684
ENSG00000197016	ZNF470	-0.43	0.125613	0.999684
ENSG00000105227	PRX	-0.31	0.125632	0.999684
ENSG00000104613	INTS10	0.11	0.12566	0.999684
ENSG00000134326	CMPK2	-0.71	0.125722	0.999684
ENSG00000177757	FAM87B	0.73	0.12586	0.999684
ENSG00000180198	RCC1	-0.2	0.125865	0.999684
ENSG00000229127	KANSL1L-AS1	-0.54	0.125873	0.999684
ENSG00000053918	ENSG00000053918	-0.34	0.125876	0.999684
ENSG00000116574	ENSG00000116574	0.49	0.125959	0.999684
ENSG00000144218	AFF3	0.57	0.125976	0.999684
ENSG00000134243	SORT1	-0.97	0.126019	0.999684
ENSG00000179397	CATSPERE	-1.01	0.126137	0.999684
ENSG00000285830	AL109628.2	0.51	0.126208	0.999684
ENSG00000141574	SECTM1	-0.52	0.126211	0.999684
ENSG00000155974	GRIP1	-0.37	0.126381	0.999684
ENSG00000213609	RPL7AP50	0.27	0.126463	0.999684
ENSG00000148481	MINDY3	0.18	0.126542	0.999684
ENSG00000117983	MUC5B	0.54	0.126582	0.999684
ENSG00000100104	SRRD	0.19	0.126793	0.999684
ENSG00000123200	ZC3H13	0.1	0.12688	0.999684
ENSG00000230082	PRRT3-AS1	-0.83	0.126926	0.999684
ENSG00000100321	SYNGR1	0.78	0.127098	0.999684
ENSG00000131016	AKAP12	-0.73	0.127187	0.999684
ENSG00000126226	PCID2	0.1	0.127348	0.999684
ENSG00000157017	GHRL	0.39	0.127407	0.999684
ENSG00000276148	AC084824.5	-0.61	0.12744	0.999684
ENSG00000234353	AP000346.2	-0.65	0.127521	0.999684
ENSG00000088876	ZNF343	0.19	0.12755	0.999684
ENSG00000149782	PLCB3	-0.16	0.127617	0.999684
ENSG00000132967	HMGB1P5	0.21	0.127933	0.999684
ENSG00000252627	RNU6-122P	-1.16	0.127954	0.999684
ENSG00000111961	SASH1	-1.02	0.128093	0.999684
ENSG00000113916	BCL6	-0.16	0.128141	0.999684
ENSG00000224786	CETN4P	-1.01	0.128203	0.999684
ENSG00000172315	TP53RK	0.2	0.128212	0.999684
ENSG00000134851	TMEM165	0.22	0.128294	0.999684
ENSG00000169057	MECP2	0.13	0.128419	0.999684
ENSG00000085382	HACE1	0.17	0.128459	0.999684
ENSG00000171777	RASGRP4	0.43	0.128545	0.999684
ENSG00000240710	AL512306.3	-0.48	0.128554	0.999684
ENSG00000061273	HDAC7	-0.16	0.128608	0.999684
ENSG00000184205	TSPYL2	-0.2	0.128611	0.999684
ENSG00000149294	NCAM1	-0.93	0.128653	0.999684
ENSG00000261476	AC009163.4	0.44	0.128653	0.999684
ENSG00000067829	IDH3G	-0.15	0.128833	0.999684
ENSG00000118412	ENSG00000118412	0.14	0.128881	0.999684
ENSG00000108946	PRKAR1A	0.12	0.128943	0.999684
ENSG00000224114	AL591846.1	0.72	0.129061	0.999684
ENSG00000138778	CENPE	0.65	0.129075	0.999684
ENSG00000232926	AC000078.1	-0.67	0.129079	0.999684
ENSG00000214776	AC092821.1	0.91	0.129122	0.999684
ENSG00000261061	AC092718.4	-0.78	0.129146	0.999684
ENSG00000251595	ABCA11P	0.86	0.129165	0.999684
ENSG00000146373	RNF217	-1.4	0.12922	0.999684
ENSG00000143924	EML4	0.17	0.129282	0.999684
ENSG00000177710	ENSG00000177710	0.64	0.129356	0.999684
ENSG00000069329	VPS35	0.16	0.129444	0.999684
ENSG00000101193	GID8	0.09	0.129487	0.999684
ENSG00000287691	AL031602.2	-0.89	0.12949	0.999684
ENSG00000185838	GNB1L	-0.32	0.129534	0.999684
ENSG00000226742	HSBP1L1	0.24	0.1296	0.999684
ENSG00000175274	TP53I11	-0.23	0.129614	0.999684
ENSG00000126016	AMOT	0.28	0.129939	0.999684
ENSG00000119682	AREL1	0.1	0.129983	0.999684
ENSG00000134245	WNT2B	-0.33	0.129995	0.999684
ENSG00000106571	GLI3	-0.96	0.129998	0.999684
ENSG00000146555	SDK1	-1.16	0.130005	0.999684
ENSG00000173621	LRFN4	0.37	0.13005	0.999684
ENSG00000128607	KLHDC10	0.16	0.130126	0.999684
ENSG00000244073	RPS4XP6	-0.31	0.130195	0.999684
ENSG00000258658	AL139021.3	0.86	0.130357	0.999684
ENSG00000050344	NFE2L3	-0.23	0.130451	0.999684
ENSG00000136731	UGGT1	0.12	0.130546	0.999684
ENSG00000227638	HNRNPA1P14	-0.91	0.130586	0.999684
ENSG00000138964	PARVG	-0.18	0.130735	0.999684
ENSG00000163528	CHCHD4	0.19	0.13081	0.999684
ENSG00000154479	CCDC173	-0.97	0.130811	0.999684
ENSG00000136699	SMPD4	-0.12	0.130831	0.999684
ENSG00000007545	CRAMP1	0.15	0.13096	0.999684
ENSG00000165475	CRYL1	0.22	0.130977	0.999684
ENSG00000278962	AC092645.1	-0.31	0.130988	0.999684
ENSG00000130775	THEMIS2	0.36	0.131118	0.999684
ENSG00000180423	HARBI1	0.32	0.131135	0.999684
ENSG00000236953	ZDHHC20-IT1	-0.6	0.131141	0.999684
ENSG00000154978	VOPP1	0.15	0.131144	0.999684
ENSG00000135074	ADAM19	-0.32	0.131228	0.999684
ENSG00000138138	ENSG00000138138	0.13	0.131309	0.999684
ENSG00000110848	CD69	-0.35	0.131442	0.999684
ENSG00000069399	BCL3	-0.2	0.131474	0.999684
ENSG00000126264	HCST	0.68	0.131552	0.999684
ENSG00000104549	SQLE	0.22	0.131559	0.999684
ENSG00000163636	PSMD6	-0.13	0.131568	0.999684
ENSG00000286861	AL049779.4	-0.69	0.131762	0.999684
ENSG00000256988	AC005833.2	1.01	0.13182	0.999684
ENSG00000187866	FAM122A	0.2	0.131826	0.999684
ENSG00000043143	JADE2	-0.25	0.131832	0.999684
ENSG00000197465	GYPE	-1.35	0.131846	0.999684
ENSG00000132274	TRIM22	-0.14	0.131863	0.999684
ENSG00000233602	ERI3-IT1	0.62	0.13193	0.999684
ENSG00000101843	PSMD10	0.17	0.132022	0.999684
ENSG00000168434	COG7	-0.15	0.132029	0.999684
ENSG00000148399	DPH7	0.1	0.132038	0.999684
ENSG00000137266	SLC22A23	-0.21	0.132056	0.999684
ENSG00000200170	ENSG00000200170	0.54	0.132271	0.999684
ENSG00000145012	LPP	-0.23	0.132292	0.999684
ENSG00000143507	DUSP10	-0.38	0.132298	0.999684
ENSG00000197181	PIWIL2	-0.32	0.132441	0.999684
ENSG00000287978	AC245407.2	-0.41	0.132586	0.999684
ENSG00000140398	NEIL1	-0.32	0.132615	0.999684
ENSG00000228463	AP006222.1	0.59	0.132656	0.999684
ENSG00000204072	ARMCX7P	0.49	0.132888	0.999684
ENSG00000248268	AC010275.1	-0.68	0.132973	0.999684
ENSG00000212864	RNF208	-0.64	0.132984	0.999684
ENSG00000161036	LRWD1	-0.17	0.133023	0.999684
ENSG00000126261	UBA2	0.11	0.133105	0.999684
ENSG00000167972	ABCA3	-0.33	0.133259	0.999684
ENSG00000277741	ENSG00000277741	-0.83	0.133271	0.999684
ENSG00000261172	AC133919.2	-1.2	0.133288	0.999684
ENSG00000260884	AC009120.3	0.36	0.133314	0.999684
ENSG00000236871	LINC00106	-0.39	0.133361	0.999684
ENSG00000286681	AF235103.3	0.47	0.13341	0.999684
ENSG00000202533	ENSG00000202533	-0.5	0.133413	0.999684
ENSG00000231351	WBP1P1	-0.78	0.133413	0.999684
ENSG00000154274	C4ORF19	-0.4	0.133427	0.999684
ENSG00000008869	HEATR5B	0.11	0.133439	0.999684
ENSG00000175182	FAM131A	0.25	0.133477	0.999684
ENSG00000124541	RRP36	0.12	0.133482	0.999684
ENSG00000241288	LINC02614	0.6	0.133526	0.999684
ENSG00000161202	DVL3	0.11	0.133531	0.999684
ENSG00000143315	PIGM	0.22	0.133624	0.999684
ENSG00000124164	VAPB	0.12	0.13379	0.999684
ENSG00000221821	C6ORF226	0.3	0.133806	0.999684
ENSG00000181450	ZNF678	-0.26	0.133901	0.999684
ENSG00000124772	CPNE5	-0.58	0.134099	0.999684
ENSG00000229519	AL591866.1	0.53	0.134143	0.999684
ENSG00000174606	ANGEL2	0.11	0.134405	0.999684
ENSG00000134369	NAV1	-0.51	0.134441	0.999684
ENSG00000018408	WWTR1	0.55	0.134469	0.999684
ENSG00000140043	PTGR2	0.55	0.134476	0.999684
ENSG00000226647	AL365356.1	-0.52	0.13455	0.999684
ENSG00000054967	RELT	-0.29	0.134664	0.999684
ENSG00000146670	CDCA5	-0.83	0.134684	0.999684
ENSG00000260247	SUB1P4	-0.9	0.134721	0.999684
ENSG00000197111	PCBP2	-0.11	0.135036	0.999684
ENSG00000287454	AC008149.2	-0.51	0.135121	0.999684
ENSG00000160813	PPP1R35	0.21	0.13513	0.999684
ENSG00000106479	ZNF862	-0.22	0.135135	0.999684
ENSG00000007944	MYLIP	-0.44	0.135149	0.999684
ENSG00000049449	RCN1	0.47	0.135151	0.999684
ENSG00000169299	PGM2	-0.15	0.135187	0.999684
ENSG00000091157	WDR7	-0.14	0.135217	0.999684
ENSG00000020922	MRE11	0.18	0.135385	0.999684
ENSG00000139998	RAB15	-0.24	0.135513	0.999684
ENSG00000169814	BTD	-0.2	0.135548	0.999684
ENSG00000117242	PINK1-AS	-0.32	0.13555	0.999684
ENSG00000147099	HDAC8	0.23	0.13556	0.999684
ENSG00000100219	XBP1	-0.15	0.135628	0.999684
ENSG00000233250	AC233728.1	0.85	0.135811	0.999684
ENSG00000183628	DGCR6	0.88	0.135822	0.999684
ENSG00000176871	WSB2	0.16	0.135843	0.999684
ENSG00000284770	ENSG00000284770	0.26	0.135903	0.999684
ENSG00000211780	TRAV6	0.41	0.135905	0.999684
ENSG00000011376	LARS2	-0.18	0.135923	0.999684
ENSG00000269720	CCDC194	-0.8	0.135981	0.999684
ENSG00000160766	GBAP1	-0.34	0.135984	0.999684
ENSG00000198324	PHETA1	-0.42	0.136045	0.999684
ENSG00000100425	BRD1	0.1	0.136162	0.999684
ENSG00000234171	RNASEH1-AS1	0.33	0.136219	0.999684
ENSG00000172794	RAB37	0.34	0.136247	0.999684
ENSG00000111859	NEDD9	-0.31	0.136459	0.999684
ENSG00000169612	RAMAC	0.33	0.136508	0.999684
ENSG00000167874	TMEM88	-0.85	0.136641	0.999684
ENSG00000149084	HSD17B12	0.24	0.136667	0.999684
ENSG00000176723	ZNF843	-0.89	0.136758	0.999684
ENSG00000104427	ZC2HC1A	0.35	0.136761	0.999684
ENSG00000160185	UBASH3A	-0.25	0.136807	0.999684
ENSG00000110852	CLEC2B	-0.33	0.136899	0.999684
ENSG00000103160	HSDL1	0.2	0.136943	0.999684
ENSG00000206848	RNU6-890P	-0.62	0.13699	0.999684
ENSG00000138668	HNRNPD	-0.13	0.137006	0.999684
ENSG00000235440	RPS2P15	0.83	0.137042	0.999684
ENSG00000238286	SLC35E1P1	0.6	0.137124	0.999684
ENSG00000166986	MARS1	-0.14	0.137268	0.999684
ENSG00000104432	IL7	0.82	0.137301	0.999684
ENSG00000075884	ARHGAP15	-0.16	0.137302	0.999684
ENSG00000166189	HPS6	-0.34	0.137425	0.999684
ENSG00000235681	AC245884.3	0.62	0.137442	0.999684
ENSG00000186010	NDUFA13	0.26	0.137538	0.999684
ENSG00000251247	ZNF345	0.27	0.13755	0.999684
ENSG00000153914	SREK1	-0.14	0.137677	0.999684
ENSG00000256427	AC010175.1	-0.67	0.137745	0.999684
ENSG00000100351	GRAP2	-0.17	0.13779	0.999684
ENSG00000014123	UFL1	0.15	0.137835	0.999684
ENSG00000276564	AC130650.2	0.46	0.137857	0.999684
ENSG00000261115	TMEM178B	0.8	0.13796	0.999684
ENSG00000203588	IGBP1-AS1	-0.68	0.137972	0.999684
ENSG00000170364	SETMAR	-0.34	0.137974	0.999684
ENSG00000177683	THAP5	0.21	0.138095	0.999684
ENSG00000148488	ST8SIA6	0.72	0.138096	0.999684
ENSG00000154764	WNT7A	-0.32	0.138287	0.999684
ENSG00000266371	AC079915.1	-0.98	0.138389	0.999684
ENSG00000203747	FCGR3A	1.41	0.138473	0.999684
ENSG00000197903	H2BC12	-0.5	0.138536	0.999684
ENSG00000144741	ENSG00000144741	-0.19	0.138618	0.999684
ENSG00000143106	PSMA5	-0.13	0.138788	0.999684
ENSG00000225037	EIF1AX-AS1	-0.95	0.1389	0.999684
ENSG00000083799	CYLD	-0.11	0.138968	0.999684
ENSG00000258352	IFITM3P6	-0.3	0.138998	0.999684
ENSG00000167633	ENSG00000167633	1.13	0.139	0.999684
ENSG00000102962	CCL22	-1.04	0.139089	0.999684
ENSG00000233024	NPIPA9	0.72	0.139184	0.999684
ENSG00000170921	TANC2	-0.2	0.139238	0.999684
ENSG00000125650	PSPN	-0.42	0.139307	0.999684
ENSG00000103005	USB1	0.11	0.139357	0.999684
ENSG00000158828	PINK1	-0.24	0.139514	0.999684
ENSG00000100297	MCM5	-0.16	0.139628	0.999684
ENSG00000254815	ENSG00000254815	-0.57	0.139691	0.999684
ENSG00000178803	ADORA2A-AS1	-0.45	0.139739	0.999684
ENSG00000198001	IRAK4	0.16	0.1398	0.999684
ENSG00000196632	WNK3	-0.58	0.139862	0.999684
ENSG00000175455	CCDC14	0.19	0.139871	0.999684
ENSG00000169964	ENSG00000169964	0.31	0.139978	0.999684
ENSG00000259804	AC027682.1	0.83	0.140044	0.999684
ENSG00000147168	IL2RG	-0.14	0.140046	0.999684
ENSG00000255857	PXN-AS1	0.29	0.140184	0.999684
ENSG00000146729	NIPSNAP2	0.13	0.140307	0.999684
ENSG00000141642	ELAC1	0.41	0.140325	0.999684
ENSG00000226761	ENSG00000226761	-0.78	0.140331	0.999684
ENSG00000165716	DIPK1B	0.34	0.140343	0.999684
ENSG00000160460	SPTBN4	-0.88	0.140366	0.999684
ENSG00000219085	NPM1P37	-0.7	0.140468	0.999684
ENSG00000129480	DTD2	0.4	0.140474	0.999684
ENSG00000128165	ADM2	-0.39	0.14048	0.999684
ENSG00000275197	AC092794.2	1.03	0.140536	0.999684
ENSG00000167524	RSKR	0.22	0.140557	0.999684
ENSG00000168569	TMEM223	0.24	0.140591	0.999684
ENSG00000275318	AL136981.2	0.48	0.140642	0.999684
ENSG00000279765	AC013394.1	-0.5	0.140703	0.999684
ENSG00000138785	INTS12	0.19	0.140839	0.999684
ENSG00000111237	VPS29	0.14	0.140858	0.999684
ENSG00000232545	AC253536.3	0.27	0.140866	0.999684
ENSG00000205611	LINC01597	0.97	0.140912	0.999684
ENSG00000255987	TOMM20P2	-0.39	0.140939	0.999684
ENSG00000090924	PLEKHG2	-0.21	0.141057	0.999684
ENSG00000161970	RPL26	0.18	0.141134	0.999684
ENSG00000287269	Z82215.1	-0.65	0.141175	0.999684
ENSG00000179965	ZNF771	-0.32	0.141235	0.999684
ENSG00000258230	AC063950.1	0.56	0.141248	0.999684
ENSG00000225169	BRI3P1	0.77	0.141326	0.999684
ENSG00000267219	AC010504.1	-0.52	0.141358	0.999684
ENSG00000128654	MTX2	0.19	0.141385	0.999684
[truncated: 17,260 more rows]

## Sheet: TT CD154pos HIV vs HU
ID	symbol	log2fold	p	p.adj
ENSG00000187860	CCDC157	-1.88	0.000194051	0.999913
ENSG00000171954	CYP4F22	-2.17	0.000270273	0.999913
ENSG00000123119	NECAB1	-1.21	0.000280528	0.999913
ENSG00000288109	AC079331.3	-2.52	0.000499284	0.999913
ENSG00000188659	SAXO2	-2.73	0.000545924	0.999913
ENSG00000277147	LINC00869	-0.61	0.000728967	0.999913
ENSG00000269243	AC008894.2	-1.23	0.000747501	0.999913
ENSG00000272476	AL024507.2	-2.21	0.000779492	0.999913
ENSG00000103034	NDRG4	-1.22	0.000820218	0.999913
ENSG00000002933	TMEM176A	3.39	0.000832761	0.999913
ENSG00000179846	NKPD1	-1.98	0.000916979	0.999913
ENSG00000237133	RASGRP3-AS1	-1.96	0.000921886	0.999913
ENSG00000133142	TCEAL4	-0.55	0.000937665	0.999913
ENSG00000163319	MRPS18C	0.55	0.00100921	0.999913
ENSG00000129422	MTUS1	-1.28	0.00102873	0.999913
ENSG00000107014	RLN2	-2	0.00110891	0.999913
ENSG00000100336	APOL4	-2.69	0.0012283	0.999913
ENSG00000203772	SPRN	-1.81	0.0012404	0.999913
ENSG00000176340	COX8A	0.53	0.00134126	0.999913
ENSG00000213809	KLRK1	1.96	0.0015672	0.999913
ENSG00000204311	PJVK	-1.93	0.00162967	0.999913
ENSG00000238121	LINC00426	0.82	0.00165243	0.999913
ENSG00000154263	ABCA10	-1.18	0.00179141	0.999913
ENSG00000000971	CFH	-1.24	0.0018491	0.999913
ENSG00000010626	LRRC23	-0.69	0.0018586	0.999913
ENSG00000266733	TBC1D29P	-1.89	0.00186814	0.999913
ENSG00000270110	AL353593.2	-1.94	0.00187127	0.999913
ENSG00000279656	AL132780.4	-1.25	0.00198339	0.999913
ENSG00000198157	HMGN5	-0.97	0.0020882	0.999913
ENSG00000214719	AC005562.1	-1.51	0.00212816	0.999913
ENSG00000283633	AP000547.3	-2.58	0.0024104	0.999913
ENSG00000278983	AC048380.2	-2.04	0.0025315	0.999913
ENSG00000144290	SLC4A10	-1.22	0.00253457	0.999913
ENSG00000181847	TIGIT	0.67	0.0025383	0.999913
ENSG00000164308	ERAP2	-0.42	0.00254109	0.999913
ENSG00000135899	SP110	-0.28	0.00256368	0.999913
ENSG00000099834	ENSG00000099834	-2.15	0.00260761	0.999913
ENSG00000132330	SCLY	0.41	0.00269876	0.999913
ENSG00000167103	PIP5KL1	-1.12	0.00275495	0.999913
ENSG00000100311	PDGFB	-1.22	0.00276121	0.999913
ENSG00000107554	DNMBP	-0.51	0.00284715	0.999913
ENSG00000182621	PLCB1	-0.76	0.00288256	0.999913
ENSG00000199733	RNA5SP307	-1.64	0.00290127	0.999913
ENSG00000285799	AL645929.2	-1.34	0.00290765	0.999913
ENSG00000279386	AC021106.3	-1.52	0.0029282	0.999913
ENSG00000125347	IRF1	-0.67	0.002932	0.999913
ENSG00000168062	BATF2	-4.16	0.00296529	0.999913
ENSG00000072840	EVC	0.78	0.00303504	0.999913
ENSG00000164253	WDR41	0.46	0.00313322	0.999913
ENSG00000258546	CENPUP2	-1.62	0.00328914	0.999913
ENSG00000095059	DHPS	-0.44	0.00329569	0.999913
ENSG00000155158	TTC39B	-0.41	0.00338821	0.999913
ENSG00000173040	EVC2	0.81	0.00346204	0.999913
ENSG00000272599	AC016394.1	-1.37	0.00351776	0.999913
ENSG00000265828	MIR3939	-1.99	0.00364739	0.999913
ENSG00000234353	AP000346.2	-1.58	0.00371035	0.999913
ENSG00000162004	CCDC78	-1.48	0.00375805	0.999913
ENSG00000165195	PIGA	0.33	0.00390235	0.999913
ENSG00000138385	SSB	-0.23	0.00404412	0.999913
ENSG00000124602	UNC5CL	-0.59	0.0041839	0.999913
ENSG00000260022	AL031716.1	-1.76	0.00428696	0.999913
ENSG00000116815	CD58	0.5	0.0044017	0.999913
ENSG00000176973	FAM89B	-1.3	0.00443927	0.999913
ENSG00000099994	SUSD2	-2.59	0.00448806	0.999913
ENSG00000228955	AL591623.2	-1.48	0.00455285	0.999913
ENSG00000180221	TPT1P10	-1.58	0.00456293	0.999913
ENSG00000133454	MYO18B	-2.15	0.0046485	0.999913
ENSG00000180815	MAP3K15	-2.08	0.00476102	0.999913
ENSG00000204392	ENSG00000204392	0.31	0.0049469	0.999913
ENSG00000155265	GOLGA7B	-0.92	0.00507069	0.999913
ENSG00000186184	POLR1D	-0.21	0.00517707	0.999913
ENSG00000229727	AC013460.1	1.11	0.00527059	0.999913
ENSG00000272156	AC008280.2	-1.09	0.00532416	0.999913
ENSG00000074527	NTN4	-1.23	0.00541874	0.999913
ENSG00000176209	SMIM19	-0.55	0.00550076	0.999913
ENSG00000221963	APOL6	-0.47	0.00558277	0.999913
ENSG00000108852	MPP2	-1.09	0.0056018	0.999913
ENSG00000189077	TMEM120A	0.66	0.00574726	0.999913
ENSG00000231104	AC022395.1	0.86	0.0058221	0.999913
ENSG00000251411	AC093827.3	-1.83	0.00585513	0.999913
ENSG00000233967	AL359715.1	-0.86	0.0059101	0.999913
ENSG00000278909	AC007608.4	-1.93	0.00600481	0.999913
ENSG00000043462	LCP2	-0.22	0.00603505	0.999913
ENSG00000085563	ABCB1	-0.62	0.00606085	0.999913
ENSG00000198816	ZNF358	-1.08	0.00614971	0.999913
ENSG00000136738	STAM	0.31	0.00620363	0.999913
ENSG00000279602	AC109326.1	-0.94	0.00621235	0.999913
ENSG00000223884	AC068481.1	-0.53	0.00634033	0.999913
ENSG00000173261	PLAC8L1	-1.68	0.00642727	0.999913
ENSG00000153898	MCOLN2	0.67	0.00645856	0.999913
ENSG00000132718	SYT11	0.36	0.00648866	0.999913
ENSG00000107779	BMPR1A	0.42	0.00656031	0.999913
ENSG00000255422	AP002954.1	-1.92	0.00659178	0.999913
ENSG00000196218	RYR1	0.7	0.00670254	0.999913
ENSG00000164484	TMEM200A	-1.51	0.00673551	0.999913
ENSG00000286859	AL158214.2	1.11	0.00678131	0.999913
ENSG00000149131	SERPING1	-2.52	0.0068008	0.999913
ENSG00000224578	HNRNPA1P48	-0.33	0.00681405	0.999913
ENSG00000115556	PLCD4	-1.43	0.00687893	0.999913
ENSG00000117643	MAN1C1	-0.61	0.00694082	0.999913
ENSG00000138031	ADCY3	0.46	0.00717015	0.999913
ENSG00000148426	PROSER2	-1.05	0.00722904	0.999913
ENSG00000237877	LINC01473	-1.08	0.00731652	0.999913
ENSG00000278705	H4C2	-1.78	0.00749347	0.999913
ENSG00000124615	MOCS1	-0.99	0.00760455	0.999913
ENSG00000163864	NMNAT3	-0.69	0.00764046	0.999913
ENSG00000110025	SNX15	-0.92	0.00784524	0.999913
ENSG00000105559	PLEKHA4	-0.79	0.00785268	0.999913
ENSG00000140465	CYP1A1	-1.97	0.00793242	0.999913
ENSG00000219201	AC138392.1	-0.57	0.00800534	0.999913
ENSG00000107281	NPDC1	0.74	0.0082557	0.999913
ENSG00000171055	FEZ2	0.35	0.00840511	0.999913
ENSG00000131203	IDO1	-2.39	0.00841962	0.999913
ENSG00000261868	MFSD1P1	-0.97	0.00844957	0.999913
ENSG00000282742	AC093323.3	-1.37	0.00846848	0.999913
ENSG00000196843	ARID5A	-0.32	0.00850373	0.999913
ENSG00000269892	AC125494.2	-1.59	0.00864542	0.999913
ENSG00000130649	CYP2E1	-1.32	0.00866988	0.999913
ENSG00000151079	KCNA6	-1.19	0.00868351	0.999913
ENSG00000169245	CXCL10	-3.32	0.00886443	0.999913
ENSG00000074855	ANO8	-0.43	0.0088797	0.999913
ENSG00000164306	PRIMPOL	0.62	0.00891632	0.999913
ENSG00000165494	PCF11	-0.26	0.00908693	0.999913
ENSG00000140297	GCNT3	-1.82	0.00919795	0.999913
ENSG00000170113	ENSG00000170113	0.28	0.00927098	0.999913
ENSG00000165923	ENSG00000165923	-1.06	0.0093606	0.999913
ENSG00000054219	LY75	0.35	0.0096993	0.999913
ENSG00000164120	HPGD	-0.95	0.0098029	0.999913
ENSG00000129480	DTD2	-0.66	0.00981747	0.999913
ENSG00000138134	STAMBPL1	0.33	0.00993642	0.999913
ENSG00000203734	ECT2L	-0.87	0.00995762	0.999913
ENSG00000093134	VNN3	1.48	0.0100273	0.999913
ENSG00000109466	KLHL2	0.25	0.0100835	0.999913
ENSG00000118785	SPP1	2.36	0.0102716	0.999913
ENSG00000134007	ADAM20	-1.02	0.0103589	0.999913
ENSG00000267523	AC008735.2	-0.53	0.0105394	0.999913
ENSG00000157379	ENSG00000157379	0.38	0.0107034	0.999913
ENSG00000226085	UQCRFS1P1	0.79	0.0107447	0.999913
ENSG00000158882	TOMM40L	-0.46	0.0107502	0.999913
ENSG00000249604	AC096564.1	-1.82	0.010861	0.999913
ENSG00000276216	AC245014.3	-0.95	0.0108724	0.999913
ENSG00000106565	TMEM176B	2.25	0.0109689	0.999913
ENSG00000201793	RN7SKP9	-1.33	0.0111733	0.999913
ENSG00000129437	KLK14	-1.3	0.011232	0.999913
ENSG00000188343	CIBAR1	0.52	0.0112499	0.999913
ENSG00000171757	LRRC34	-1	0.0112817	0.999913
ENSG00000109927	TECTA	-1.91	0.0113337	0.999913
ENSG00000134242	PTPN22	0.33	0.0115691	0.999913
ENSG00000228078	ENSG00000228078	-2.1	0.0115806	0.999913
ENSG00000114124	GRK7	-1.78	0.0117762	0.999913
ENSG00000275437	AL121832.3	-1.03	0.0118265	0.999913
ENSG00000229419	RALGAPA1P1	0.44	0.011862	0.999913
ENSG00000229390	ENSG00000229390	-2.11	0.0121614	0.999913
ENSG00000183569	SERHL2	-0.48	0.0122558	0.999913
ENSG00000117226	GBP3	-0.36	0.0123635	0.999913
ENSG00000279415	AC099494.2	-1.37	0.0123849	0.999913
ENSG00000102384	CENPI	1.13	0.0124122	0.999913
ENSG00000237489	C10ORF143	-0.79	0.0124213	0.999913
ENSG00000260735	AC139256.1	-1.2	0.0125583	0.999913
ENSG00000213988	ZNF90	-0.63	0.0125701	0.999913
ENSG00000288096	AC109322.2	-1.37	0.0126283	0.999913
ENSG00000253430	AC011726.1	-1.78	0.0126632	0.999913
ENSG00000110169	HPX	-0.99	0.0127204	0.999913
ENSG00000228411	CDY4P	1.83	0.0131236	0.999913
ENSG00000163840	DTX3L	-0.45	0.0132929	0.999913
ENSG00000253392	AC119403.1	0.86	0.0133358	0.999913
ENSG00000240616	RPS6P25	0.53	0.0134378	0.999913
ENSG00000170222	ADPRM	-0.33	0.0134701	0.999913
ENSG00000151718	WWC2	-0.51	0.0135436	0.999913
ENSG00000072518	MARK2	-0.2	0.0136387	0.999913
ENSG00000258919	AL049836.1	-1.5	0.0136513	0.999913
ENSG00000197386	HTT	0.16	0.0136755	0.999913
ENSG00000152620	NADK2	0.36	0.0137725	0.999913
ENSG00000119139	TJP2	1.09	0.0139108	0.999913
ENSG00000078246	TULP3	0.23	0.0140574	0.999913
ENSG00000270083	AL021878.2	-0.72	0.0140714	0.999913
ENSG00000160469	BRSK1	-0.98	0.0141042	0.999913
ENSG00000087303	NID2	-1.22	0.0141201	0.999913
ENSG00000158793	NIT1	0.24	0.014137	0.999913
ENSG00000151474	FRMD4A	-0.86	0.0141472	0.999913
ENSG00000260167	AC093249.2	-1.33	0.014558	0.999913
ENSG00000107147	KCNT1	-0.7	0.0146198	0.999913
ENSG00000042832	TG	-1.01	0.0146275	0.999913
ENSG00000182107	TMEM30B	-0.73	0.0146674	0.999913
ENSG00000066654	THUMPD1	-0.25	0.0146924	0.999913
ENSG00000111801	BTN3A3	-0.31	0.0147113	0.999913
ENSG00000052802	MSMO1	0.3	0.0147436	0.999913
ENSG00000135424	ITGA7	-0.93	0.01479	0.999913
ENSG00000270154	AC130352.1	-1.42	0.0148386	0.999913
ENSG00000278588	H2BC10	-1.25	0.0148971	0.999913
ENSG00000259250	AC018904.1	-0.91	0.0149419	0.999913
ENSG00000100181	TPTEP1	-1.44	0.0149442	0.999913
ENSG00000165246	NLGN4Y	1.72	0.0150076	0.999913
ENSG00000007541	PIGQ	-0.36	0.015129	0.999913
ENSG00000159915	ZNF233	0.67	0.0151366	0.999913
ENSG00000090054	SPTLC1	0.19	0.0151532	0.999913
ENSG00000228499	TMSB10P1	-1.47	0.0152072	0.999913
ENSG00000064961	HMG20B	-0.34	0.0152823	0.999913
ENSG00000141540	TTYH2	0.51	0.0152943	0.999913
ENSG00000270557	AC013731.1	1.23	0.0153226	0.999913
ENSG00000115155	OTOF	1.2	0.0153416	0.999913
ENSG00000241680	RPL31P49	-1.13	0.015402	0.999913
ENSG00000241219	AC078785.2	-1.31	0.0155117	0.999913
ENSG00000005471	ABCB4	-1.67	0.0155692	0.999913
ENSG00000258732	AC025884.1	-1.75	0.0155694	0.999913
ENSG00000252206	RNU7-40P	-1.52	0.0155827	0.999913
ENSG00000265185	SNORD3B-1	-1.91	0.0155976	0.999913
ENSG00000259562	AC090607.2	-0.62	0.0156714	0.999913
ENSG00000155749	FLACC1	-0.73	0.0157447	0.999913
ENSG00000069509	FUNDC1	-0.54	0.0157545	0.999913
ENSG00000023516	AKAP11	0.23	0.0158411	0.999913
ENSG00000205464	ATP6AP1L	-0.97	0.015888	0.999913
ENSG00000276449	AC004076.2	-0.92	0.0159769	0.999913
ENSG00000205089	CCNI2	-0.76	0.0159976	0.999913
ENSG00000181481	RNF135	0.75	0.0160014	0.999913
ENSG00000169026	SLC49A3	-1.73	0.0161977	0.999913
ENSG00000232615	AC026412.2	-1.52	0.0161998	0.999913
ENSG00000185133	INPP5J	-1.47	0.0162078	0.999913
ENSG00000220157	HNRNPA1P12	-0.89	0.0162772	0.999913
ENSG00000212993	POU5F1B	-1.45	0.0163083	0.999913
ENSG00000141622	RNF165	-1.58	0.0163659	0.999913
ENSG00000136929	HEMGN	-1.56	0.0164269	0.999913
ENSG00000040199	PHLPP2	0.23	0.0164336	0.999913
ENSG00000066294	CD84	0.33	0.0164906	0.999913
ENSG00000224914	LINC00863	-0.57	0.0165201	0.999913
ENSG00000258727	AL135999.1	-0.99	0.0166404	0.999913
ENSG00000279236	AC064801.2	-1.37	0.0166882	0.999913
ENSG00000285943	AC112128.1	-0.99	0.0167072	0.999913
ENSG00000135407	AVIL	-0.48	0.0167522	0.999913
ENSG00000183281	PLGLB1	-0.92	0.0168359	0.999913
ENSG00000283696	AL592295.4	-1.32	0.0169057	0.999913
ENSG00000243279	PRAF2	-0.61	0.017088	0.999913
ENSG00000212123	PRR22	-1.36	0.0171795	0.999913
ENSG00000189007	ADAT2	0.31	0.0172472	0.999913
ENSG00000230397	SPTLC1P1	-1.2	0.0172679	0.999913
ENSG00000138185	ENTPD1	0.58	0.0174325	0.999913
ENSG00000072501	SMC1A	-0.25	0.0175145	0.999913
ENSG00000267369	AC015911.7	-0.53	0.0175535	0.999913
ENSG00000182389	CACNB4	-1.75	0.0175566	0.999913
ENSG00000239351	NPM1P29	-1.28	0.0175895	0.999913
ENSG00000184708	EIF4ENIF1	0.21	0.0176263	0.999913
ENSG00000197070	ARRDC1	-0.25	0.0177169	0.999913
ENSG00000167981	ZNF597	0.31	0.0178149	0.999913
ENSG00000217716	RPS10P3	0.47	0.0178411	0.999913
ENSG00000214456	PLIN5	-1.48	0.0178436	0.999913
ENSG00000155330	C16ORF87	0.31	0.0178563	0.999913
ENSG00000164815	ORC5	0.29	0.0178901	0.999913
ENSG00000156970	BUB1B	1.33	0.0179501	0.999913
ENSG00000174171	AC020659.1	-1.01	0.0180052	0.999913
ENSG00000264964	AP001033.1	-1.59	0.0180449	0.999913
ENSG00000163050	COQ8A	0.71	0.0180633	0.999913
ENSG00000240950	AC021074.1	0.4	0.0180888	0.999913
ENSG00000184156	KCNQ3	-1.72	0.0181734	0.999913
ENSG00000162600	OMA1	0.47	0.0181809	0.999913
ENSG00000211696	TRGV8	-1.52	0.0182816	0.999913
ENSG00000116761	CTH	-0.71	0.018341	0.999913
ENSG00000269981	AL627309.7	1.07	0.0184319	0.999913
ENSG00000130158	DOCK6	0.89	0.0185268	0.999913
ENSG00000133069	TMCC2	-0.54	0.0185771	0.999913
ENSG00000217643	PTGES3P2	1.23	0.0186832	0.999913
ENSG00000278817	AC007325.4	-1.61	0.0186839	0.999913
ENSG00000167702	KIFC2	-0.32	0.0188632	0.999913
ENSG00000137831	UACA	1.38	0.0189647	0.999913
ENSG00000238197	PAXBP1-AS1	0.26	0.0190029	0.999913
ENSG00000100479	POLE2	-0.66	0.0190297	0.999913
ENSG00000266967	AARSD1	-0.49	0.0190382	0.999913
ENSG00000154165	GPR15	0.97	0.0190523	0.999913
ENSG00000254676	AP000873.4	-0.87	0.0190938	0.999913
ENSG00000151422	FER	-0.31	0.01918	0.999913
ENSG00000260844	AC055876.4	-1.45	0.0191836	0.999913
ENSG00000273437	AC108673.3	-0.65	0.0191939	0.999913
ENSG00000287119	AC092580.4	1.19	0.019203	0.999913
ENSG00000196507	TCEAL3	-0.44	0.0193091	0.999913
ENSG00000166770	ZNF667-AS1	-1.14	0.0194512	0.999913
ENSG00000120942	UBIAD1	-0.26	0.019481	0.999913
ENSG00000262903	AC027796.4	-0.92	0.0194947	0.999913
ENSG00000177990	DPY19L2	-1.37	0.0197114	0.999913
ENSG00000228549	BX284668.2	-1.61	0.0197425	0.999913
ENSG00000274997	H2AC12	-1.61	0.0198271	0.999913
ENSG00000131389	SLC6A6	0.31	0.019838	0.999913
ENSG00000147174	GCNA	-0.35	0.0198418	0.999913
ENSG00000253719	ATXN7L3B	-0.21	0.0198538	0.999913
ENSG00000130997	POLN	-0.99	0.0198592	0.999913
ENSG00000267940	AC022762.2	-1.34	0.0200107	0.999913
ENSG00000230613	HM13-AS1	-1.27	0.0200281	0.999913
ENSG00000121988	ZRANB3	-0.56	0.0201649	0.999913
ENSG00000157985	AGAP1	-0.91	0.0201743	0.999913
ENSG00000265806	MIR4292	-0.56	0.0201793	0.999913
ENSG00000100994	PYGB	-0.22	0.0202877	0.999913
ENSG00000279766	AC067931.1	-1.07	0.0203018	0.999913
ENSG00000285554	AC242988.2	-1.63	0.0204641	0.999913
ENSG00000130487	KLHDC7B	-0.82	0.0204823	0.999913
ENSG00000184144	CNTN2	0.83	0.0205273	0.999913
ENSG00000184368	MAP7D2	-1.53	0.0205581	0.999913
ENSG00000213872	AC092798.1	0.58	0.0206643	0.999913
ENSG00000184924	PTRHD1	0.9	0.0207435	0.999913
ENSG00000049541	RFC2	-0.33	0.0208815	0.999913
ENSG00000076242	MLH1	0.23	0.020933	0.999913
ENSG00000227512	AL592301.1	-0.79	0.0210596	0.999913
ENSG00000229431	MED8-AS1	-0.81	0.0210834	0.999913
ENSG00000279092	AC025678.3	-1.18	0.0214161	0.999913
ENSG00000227939	ENSG00000227939	0.31	0.021511	0.999913
ENSG00000063241	ISOC2	-0.57	0.0217315	0.999913
ENSG00000156026	MCU	-0.23	0.0217792	0.999913
ENSG00000177340	ENSG00000177340	-1.16	0.0218209	0.999913
ENSG00000081148	IMPG2	-1.45	0.0218278	0.999913
ENSG00000061656	SPAG4	-0.66	0.0218315	0.999913
ENSG00000136490	LIMD2	-0.36	0.0218789	0.999913
ENSG00000101846	STS	-1.13	0.0219222	0.999913
ENSG00000167281	RBFOX3	-1.61	0.0219918	0.999913
ENSG00000063978	RNF4	0.11	0.0220296	0.999913
ENSG00000248966	BCLAF1P1	-1.32	0.0222829	0.999913
ENSG00000273010	AL360270.3	-1.33	0.0223804	0.999913
ENSG00000102312	PORCN	0.3	0.0226996	0.999913
ENSG00000183690	EFHC2	-1.03	0.0227439	0.999913
ENSG00000106333	PCOLCE	-0.67	0.0228871	0.999913
ENSG00000243680	RPL37P23	-0.98	0.0231233	0.999913
ENSG00000130940	CASZ1	-0.35	0.0231259	0.999913
ENSG00000131747	TOP2A	0.86	0.0232163	0.999913
ENSG00000229127	KANSL1L-AS1	-0.8	0.0232787	0.999913
ENSG00000283409	MIR3662	-1.5	0.0232905	0.999913
ENSG00000100228	RAB36	-1.33	0.0233385	0.999913
ENSG00000184956	ENSG00000184956	-1.46	0.0233801	0.999913
ENSG00000102317	RBM3	-0.18	0.0233813	0.999913
ENSG00000100376	FAM118A	-0.69	0.0234271	0.999913
ENSG00000211694	TRGV10	-0.7	0.0234468	0.999913
ENSG00000140511	HAPLN3	-0.48	0.0234542	0.999913
ENSG00000128254	C22ORF24	-1.01	0.0235024	0.999913
ENSG00000185950	IRS2	-0.66	0.0235103	0.999913
ENSG00000258424	AL512791.1	-0.51	0.0235234	0.999913
ENSG00000273108	AL121929.2	-0.88	0.0235386	0.999913
ENSG00000157766	ACAN	-1.23	0.023571	0.999913
ENSG00000283399	AC004381.3	-1.25	0.0236512	0.999913
ENSG00000239246	AC008026.1	0.59	0.0237483	0.999913
ENSG00000256705	AL137779.1	-0.64	0.0238146	0.999913
ENSG00000139200	PIANP	-0.91	0.0240473	0.999913
ENSG00000163421	PROK2	-1.61	0.0241027	0.999913
ENSG00000273189	AC010619.2	-0.89	0.0241527	0.999913
ENSG00000279727	LINC02033	-1.55	0.0243455	0.999913
ENSG00000276597	ENSG00000276597	-1.2	0.0245552	0.999913
ENSG00000196862	RGPD4	0.49	0.0246627	0.999913
ENSG00000096717	SIRT1	-0.23	0.0246869	0.999913
ENSG00000183347	GBP6	-1.28	0.0246878	0.999913
ENSG00000144354	CDCA7	0.71	0.0248094	0.999913
ENSG00000157625	TAB3	0.16	0.0248902	0.999913
ENSG00000214465	SMARCE1P6	-1.31	0.0249208	0.999913
ENSG00000218313	AL139274.1	-1.34	0.0249335	0.999913
ENSG00000037474	NSUN2	0.18	0.0250038	0.999913
ENSG00000250290	NCAPGP1	-1.32	0.0250111	0.999913
ENSG00000151366	NDUFC2	-0.63	0.0250493	0.999913
ENSG00000249019	AC108471.1	0.84	0.025064	0.999913
ENSG00000213928	ENSG00000213928	-0.38	0.0250675	0.999913
ENSG00000102984	ZNF821	0.45	0.0251736	0.999913
ENSG00000234807	LINC01135	-0.78	0.0251882	0.999913
ENSG00000231028	LINC00271	1.1	0.0252726	0.999913
ENSG00000075340	ADD2	-0.77	0.025282	0.999913
ENSG00000245598	DACT3-AS1	-1.04	0.0253036	0.999913
ENSG00000101049	SGK2	-0.8	0.0253322	0.999913
ENSG00000154025	SLC5A10	-0.58	0.025335	0.999913
ENSG00000268030	AC005253.1	0.34	0.025346	0.999913
ENSG00000250519	AP002784.1	-1.48	0.0253582	0.999913
ENSG00000238251	NSA2P7	-1.1	0.0253895	0.999913
ENSG00000203668	CHML	-0.34	0.0255129	0.999913
ENSG00000185697	MYBL1	-0.6	0.0255421	0.999913
ENSG00000108389	MTMR4	0.21	0.0255463	0.999913
ENSG00000180574	EIF2S3B	-0.42	0.0255824	0.999913
ENSG00000178685	PARP10	-0.36	0.0256079	0.999913
ENSG00000286064	AL035413.2	-1.15	0.0259827	0.999913
ENSG00000226329	AC005682.1	-0.86	0.0260464	0.999913
ENSG00000243053	RPL31P58	-1.1	0.0261456	0.999913
ENSG00000230330	HMGN2P3	-0.54	0.0262085	0.999913
ENSG00000107282	ENSG00000107282	-0.79	0.0264224	0.999913
ENSG00000118420	UBE3D	-0.33	0.026458	0.999913
ENSG00000226259	GTF2H2B	0.82	0.0264724	0.999913
ENSG00000213213	CCDC183	0.75	0.0264945	0.999913
ENSG00000151702	FLI1	-0.23	0.0265332	0.999913
ENSG00000270576	AC005520.4	-0.71	0.0265786	0.999913
ENSG00000156738	MS4A1	0.93	0.0266524	0.999913
ENSG00000145743	FBXL17	-0.5	0.0267369	0.999913
ENSG00000173678	SPDYE2B	-0.95	0.0267919	0.999913
ENSG00000286721	AC010623.1	-1.5	0.0268686	0.999913
ENSG00000168386	FILIP1L	-0.64	0.0268781	0.999913
ENSG00000100147	CCDC134	-0.28	0.0269613	0.999913
ENSG00000123454	DBH	-1.29	0.026995	0.999913
ENSG00000137776	SLTM	-0.17	0.027064	0.999913
ENSG00000230587	LINC02580	0.79	0.0271942	0.999913
ENSG00000215529	EFCAB8	-0.51	0.0272053	0.999913
ENSG00000162614	NEXN	-0.83	0.0273604	0.999913
ENSG00000287978	AC245407.2	-0.64	0.02744	0.999913
ENSG00000233261	FAM238A	-1.15	0.0275024	0.999913
ENSG00000005187	ACSM3	-0.85	0.0275738	0.999913
ENSG00000278818	ENSG00000278818	-1.1	0.0275839	0.999913
ENSG00000196787	H2AC11	-0.89	0.0276219	0.999913
ENSG00000011485	PPP5C	-0.2	0.0276544	0.999913
ENSG00000285756	BX890604.2	-0.47	0.0277178	0.999913
ENSG00000278997	AL662907.1	0.59	0.027807	0.999913
ENSG00000165996	HACD1	0.85	0.0278093	0.999913
ENSG00000239282	CASTOR1	-0.96	0.0278208	0.999913
ENSG00000230487	PSMG3-AS1	0.74	0.0278949	0.999913
ENSG00000259083	AL132639.3	-1.43	0.0279369	0.999913
ENSG00000132522	ENSG00000132522	-0.52	0.0279499	0.999913
ENSG00000272256	AC044849.1	-0.95	0.0280297	0.999913
ENSG00000188107	EYS	-1.29	0.0280909	0.999913
ENSG00000087258	GNAO1	-0.74	0.0281398	0.999913
ENSG00000275383	AC126773.6	-1.56	0.0282213	0.999913
ENSG00000090554	FLT3LG	-0.44	0.0283193	0.999913
ENSG00000088876	ZNF343	0.28	0.0283594	0.999913
ENSG00000166578	IQCD	-1.26	0.0286892	0.999913
ENSG00000213413	PVRIG	-0.74	0.0286932	0.999913
ENSG00000227329	AL139396.1	-0.73	0.0287298	0.999913
ENSG00000025039	RRAGD	-0.35	0.0287408	0.999913
ENSG00000146701	MDH2	0.2	0.028794	0.999913
ENSG00000141469	SLC14A1	-1.35	0.0289441	0.999913
ENSG00000285737	LINC02680	0.7	0.0291971	0.999913
ENSG00000182752	PAPPA	-1.31	0.0292312	0.999913
ENSG00000241170	AP001992.1	-0.94	0.0292349	0.999913
ENSG00000140280	LYSMD2	-0.26	0.0293345	0.999913
ENSG00000184277	TM2D3	0.23	0.0295286	0.999913
ENSG00000241764	AC002467.1	-1	0.0296381	0.999913
ENSG00000287763	AC068279.2	-1.83	0.0296529	0.999913
ENSG00000124587	PEX6	-0.38	0.0297059	0.999913
ENSG00000214756	CSKMT	-0.59	0.0297794	0.999913
ENSG00000131069	ACSS2	-0.34	0.0298424	0.999913
ENSG00000119041	GTF3C3	0.2	0.0298793	0.999913
ENSG00000204264	ENSG00000204264	-0.19	0.0300113	0.999913
ENSG00000235531	MSC-AS1	0.94	0.0300684	0.999913
ENSG00000172171	TEFM	0.43	0.0301947	0.999913
ENSG00000279859	AC093323.2	-1.45	0.03021	0.999913
ENSG00000162739	SLAMF6	0.38	0.0302528	0.999913
ENSG00000244274	DBNDD2	-0.71	0.0303559	0.999913
ENSG00000068976	PYGM	-0.67	0.030382	0.999913
ENSG00000277586	NEFL	-0.85	0.03043	0.999913
ENSG00000125863	MKKS	0.45	0.0305291	0.999913
ENSG00000110077	MS4A6A	-1.71	0.030534	0.999913
ENSG00000215271	HOMEZ	-0.5	0.0305517	0.999913
ENSG00000271013	ENSG00000271013	-1.15	0.030775	0.999913
ENSG00000145335	SNCA	-1.72	0.0308184	0.999913
ENSG00000135094	SDS	-1.5	0.0308272	0.999913
ENSG00000166685	COG1	0.2	0.0308506	0.999913
ENSG00000139618	BRCA2	0.49	0.0308512	0.999913
ENSG00000100342	APOL1	-0.43	0.0308768	0.999913
ENSG00000184441	AP001062.1	-0.55	0.0308819	0.999913
ENSG00000169955	ZNF747	-0.73	0.0309567	0.999913
ENSG00000213970	AC006122.1	-0.72	0.0313204	0.999913
ENSG00000197579	TOPORS	-0.2	0.03133	0.999913
ENSG00000118960	HS1BP3	0.28	0.0313379	0.999913
ENSG00000123610	TNFAIP6	1.88	0.0313393	0.999913
ENSG00000161671	EMC10	-0.23	0.0314372	0.999913
ENSG00000113595	TRIM23	0.26	0.0314462	0.999913
ENSG00000197594	ENPP1	-1.42	0.0315061	0.999913
ENSG00000147912	FBXO10	-0.52	0.031524	0.999913
ENSG00000235613	NSRP1P1	-0.93	0.0316964	0.999913
ENSG00000196793	ZNF239	-0.68	0.0318138	0.999913
ENSG00000212452	SNORD69	-1.05	0.0319019	0.999913
ENSG00000007866	TEAD3	0.41	0.0319374	0.999913
ENSG00000173262	SLC2A14	-2.06	0.0321288	0.999913
ENSG00000215283	HMGB3P24	-0.95	0.0321539	0.999913
ENSG00000135486	HNRNPA1	-0.2	0.0321917	0.999913
ENSG00000232434	AJM1	0.53	0.032459	0.999913
ENSG00000264895	AC006141.1	-0.83	0.0324958	0.999913
ENSG00000114737	CISH	-0.62	0.0325373	0.999913
ENSG00000165617	DACT1	-0.95	0.0325826	0.999913
ENSG00000170296	GABARAP	-0.86	0.0326034	0.999913
ENSG00000168795	ZBTB5	0.2	0.0326297	0.999913
ENSG00000273891	AL731566.2	-0.52	0.0327777	0.999913
ENSG00000056972	TRAF3IP2	-0.21	0.0328158	0.999913
ENSG00000120555	ENSG00000120555	-0.87	0.0328887	0.999913
ENSG00000127540	UQCR11	0.37	0.0329562	0.999913
ENSG00000287222	AC234917.3	-1.35	0.0330485	0.999913
ENSG00000042445	RETSAT	0.24	0.0332408	0.999913
ENSG00000149548	CCDC15	-0.72	0.0332914	0.999913
ENSG00000161036	LRWD1	-0.25	0.0333807	0.999913
ENSG00000224677	PDIA3P2	-1.3	0.0333928	0.999913
ENSG00000118418	HMGN3	-0.35	0.0334953	0.999913
ENSG00000118096	IFT46	0.27	0.0335077	0.999913
ENSG00000230054	TEX53	-1.21	0.0336074	0.999913
ENSG00000129810	SGO1	-1.25	0.0337098	0.999913
ENSG00000225614	ZNF469	-1.13	0.0337533	0.999913
ENSG00000263050	AC090617.5	-1.31	0.0338082	0.999913
ENSG00000147457	CHMP7	-0.29	0.0339109	0.999913
ENSG00000228019	AC006480.1	1.04	0.0339537	0.999913
ENSG00000081320	STK17B	-0.16	0.03398	0.999913
ENSG00000089280	FUS	-0.21	0.0340861	0.999913
ENSG00000092445	TYRO3	-0.82	0.0341269	0.999913
ENSG00000259388	AC025040.2	1.1	0.0341638	0.999913
ENSG00000198794	SCAMP5	-2.1	0.0343619	0.999913
ENSG00000248734	AC008906.1	-0.52	0.0343707	0.999913
ENSG00000225912	AL121871.1	0.38	0.034394	0.999913
ENSG00000185436	IFNLR1	0.41	0.0344896	0.999913
ENSG00000138755	CXCL9	-3.03	0.0345536	0.999913
ENSG00000205702	ENSG00000205702	-0.33	0.0345702	0.999913
ENSG00000261115	TMEM178B	1.22	0.034751	0.999913
ENSG00000257226	AC079584.2	-0.91	0.0348133	0.999913
ENSG00000269896	AL513477.1	-1.22	0.0348896	0.999913
ENSG00000261240	AC009065.6	-1.34	0.0349093	0.999913
ENSG00000251819	RNU6-322P	-1.19	0.0350811	0.999913
ENSG00000170448	NFXL1	0.3	0.0351375	0.999913
ENSG00000131242	RAB11FIP4	-0.23	0.0351689	0.999913
ENSG00000114631	PODXL2	-0.7	0.0355802	0.999913
ENSG00000279838	AL356273.3	-0.83	0.0356526	0.999913
ENSG00000276867	AC074050.4	-0.93	0.0356796	0.999913
ENSG00000106829	TLE4	-0.26	0.0358169	0.999913
ENSG00000207697	MIR573	-0.82	0.0361108	0.999913
ENSG00000125871	MGME1	0.29	0.0361452	0.999913
ENSG00000066382	MPPED2	-1.41	0.0361532	0.999913
ENSG00000145979	TBC1D7	0.37	0.0362321	0.999913
ENSG00000251323	LINC02728	0.68	0.0362417	0.999913
ENSG00000285803	AL442003.1	0.51	0.0362909	0.999913
ENSG00000106692	FKTN	0.34	0.0363193	0.999913
ENSG00000132109	TRIM21	-0.32	0.0363558	0.999913
ENSG00000064932	ENSG00000064932	-0.34	0.0363812	0.999913
ENSG00000158578	ALAS2	-0.86	0.0365225	0.999913
ENSG00000154175	ABI3BP	-1.04	0.0365431	0.999913
ENSG00000095464	PDE6C	-0.59	0.0365624	0.999913
ENSG00000100271	TTLL1	-0.66	0.0365727	0.999913
ENSG00000270641	TSIX	-1.89	0.0365839	0.999913
ENSG00000261701	HPR	-1.14	0.0366422	0.999913
ENSG00000186312	CA5BP1	-0.41	0.0366475	0.999913
ENSG00000257851	HNRNPA3P10	-0.59	0.0366518	0.999913
ENSG00000177613	CSTF2T	-0.21	0.0367877	0.999913
ENSG00000277170	AC012676.3	-1.05	0.0367975	0.999913
ENSG00000237351	AL513366.1	-0.88	0.036799	0.999913
ENSG00000254527	ENSG00000254527	-1.32	0.0368052	0.999913
ENSG00000261369	AC007533.1	-1.06	0.036814	0.999913
ENSG00000280486	AC005329.3	-0.84	0.0368638	0.999913
ENSG00000161509	GRIN2C	-0.91	0.0369658	0.999913
ENSG00000287975	AC113143.2	-1.39	0.0370441	0.999913
ENSG00000213856	VDAC1P2	0.98	0.037068	0.999913
ENSG00000042429	MED17	-0.29	0.0371132	0.999913
ENSG00000256427	AC010175.1	-1.01	0.0373334	0.999913
ENSG00000140807	NKD1	-0.68	0.0373444	0.999913
ENSG00000064393	HIPK2	-0.22	0.0374394	0.999913
ENSG00000279281	AC015883.1	-0.89	0.0376258	0.999913
ENSG00000133812	SBF2	-0.29	0.0378428	0.999913
ENSG00000165501	LRR1	-0.44	0.0379171	0.999913
ENSG00000131016	AKAP12	-1.19	0.0379462	0.999913
ENSG00000137959	IFI44L	-0.88	0.0379682	0.999913
ENSG00000100558	PLEK2	-0.84	0.0379686	0.999913
ENSG00000099968	BCL2L13	0.2	0.0379963	0.999913
ENSG00000256167	ATF4P4	-0.71	0.0380002	0.999913
ENSG00000163235	TGFA	-0.63	0.0380413	0.999913
ENSG00000112290	WASF1	-0.67	0.0380659	0.999913
ENSG00000264546	AC008026.3	0.92	0.0380924	0.999913
ENSG00000280353	AC011466.4	-0.96	0.038262	0.999913
ENSG00000162496	DHRS3	-0.28	0.0383325	0.999913
ENSG00000111331	OAS3	-0.51	0.0384506	0.999913
ENSG00000222044	AL031587.1	-1.32	0.0386045	0.999913
ENSG00000154358	OBSCN	-0.45	0.0386826	0.999913
ENSG00000268564	AC003956.1	-1.24	0.0388661	0.999913
ENSG00000198736	MSRB1	-0.48	0.0388926	0.999913
ENSG00000152492	CCDC50	0.48	0.0389404	0.999913
ENSG00000258701	LINC00638	-1.4	0.0389923	0.999913
ENSG00000170262	MRAP	-1.22	0.0389958	0.999913
ENSG00000167118	URM1	-0.21	0.0393387	0.999913
ENSG00000100351	GRAP2	-0.25	0.0393714	0.999913
ENSG00000143669	LYST	0.21	0.0394114	0.999913
ENSG00000274104	AC020910.5	-1.27	0.0394122	0.999913
ENSG00000157404	KIT	-0.83	0.0394939	0.999913
ENSG00000158106	RHPN1	-0.36	0.039503	0.999913
ENSG00000243926	TIPARP-AS1	-0.91	0.0395048	0.999913
ENSG00000138496	PARP9	-0.34	0.0396229	0.999913
ENSG00000273888	FRMD6-AS1	-1.26	0.039856	0.999913
ENSG00000267346	EIF5AP3	-1.15	0.0398696	0.999913
ENSG00000135835	KIAA1614	-0.96	0.0399639	0.999913
ENSG00000080802	CNOT4	-0.17	0.0401535	0.999913
ENSG00000257270	AL928654.2	0.58	0.0402051	0.999913
ENSG00000235706	DICER1-AS1	-1.09	0.0402633	0.999913
ENSG00000243007	RPL12P35	-0.99	0.0403518	0.999913
ENSG00000217239	AL136968.2	0.74	0.0403805	0.999913
ENSG00000227946	AC007383.1	-1	0.040383	0.999913
ENSG00000131844	ENSG00000131844	0.19	0.0404282	0.999913
ENSG00000166164	BRD7	-0.15	0.0404455	0.999913
ENSG00000224781	EIF4A2P4	0.7	0.0404674	0.999913
ENSG00000197043	ANXA6	0.25	0.0404794	0.999913
ENSG00000280649	AC245100.7	-0.43	0.0405606	0.999913
ENSG00000260774	AC021087.3	-0.6	0.0406038	0.999913
ENSG00000201988	ENSG00000201988	-1.32	0.0406339	0.999913
ENSG00000187172	BAGE2	0.84	0.0406485	0.999913
ENSG00000268230	AC012313.3	-0.72	0.0407079	0.999913
ENSG00000198825	INPP5F	0.26	0.0407169	0.999913
ENSG00000160294	MCM3AP	0.15	0.0407539	0.999913
ENSG00000179855	GIPC3	-1.12	0.0407814	0.999913
ENSG00000237276	ANO7L1	-1.06	0.0407901	0.999913
ENSG00000150764	DIXDC1	-0.68	0.0409091	0.999913
ENSG00000236266	Z98884.1	-1.12	0.0409432	0.999913
ENSG00000213707	HMGB1P10	-0.75	0.0410341	0.999913
ENSG00000147439	BIN3	-0.24	0.0410486	0.999913
ENSG00000073331	ALPK1	-0.4	0.0410569	0.999913
ENSG00000261172	AC133919.2	-1.76	0.0410645	0.999913
ENSG00000261341	AC010325.1	-1.1	0.0410847	0.999913
ENSG00000177951	BET1L	0.18	0.0412834	0.999913
ENSG00000277224	H2BC7	-1.48	0.0413596	0.999913
ENSG00000149260	CAPN5	-0.52	0.0414883	0.999913
ENSG00000233893	EZR-AS1	-1.43	0.0414999	0.999913
ENSG00000269947	AC135178.6	-0.77	0.041531	0.999913
ENSG00000233452	STXBP5-AS1	-1.16	0.0417655	0.999913
ENSG00000001630	CYP51A1	0.38	0.0418012	0.999913
ENSG00000178146	AL672207.1	0.6	0.041814	0.999913
ENSG00000214595	EML6	-0.57	0.041909	0.999913
ENSG00000138180	CEP55	1.36	0.042022	0.999913
ENSG00000218676	BRD7P4	-1.12	0.0422299	0.999913
ENSG00000170776	AKAP13	0.15	0.0422358	0.999913
ENSG00000125551	PLGLB2	-0.85	0.0422897	0.999913
ENSG00000035115	SH3YL1	-0.24	0.0422901	0.999913
ENSG00000092871	RFFL	0.2	0.0426688	0.999913
ENSG00000225762	LINC01389	-1.24	0.0427671	0.999913
ENSG00000141458	NPC1	0.39	0.0427982	0.999913
ENSG00000236003	AC007731.3	-1.11	0.042907	0.999913
ENSG00000212332	RNU6-780P	-1.2	0.0429387	0.999913
ENSG00000218582	GAPDHP63	-0.75	0.0430725	0.999913
ENSG00000007038	ENSG00000007038	-1	0.043104	0.999913
ENSG00000197182	MIRLET7BHG	0.72	0.0431446	0.999913
ENSG00000164342	TLR3	-1.2	0.043158	0.999913
ENSG00000250220	AC053527.2	-0.83	0.0431588	0.999913
ENSG00000215769	ARHGAP27P1-BPTFP1-KPNA2P3	-1.35	0.0433012	0.999913
ENSG00000232811	AL360270.1	-0.67	0.0436671	0.999913
ENSG00000164414	SLC35A1	-0.38	0.0436706	0.999913
ENSG00000135951	TSGA10	0.53	0.0437575	0.999913
ENSG00000086102	NFX1	0.12	0.0439126	0.999913
ENSG00000225569	CCT4P2	-1.1	0.0439904	0.999913
ENSG00000286457	AC009560.3	-0.9	0.0441012	0.999913
ENSG00000105717	PBX4	0.31	0.0441193	0.999913
ENSG00000254538	AC027018.1	-1.28	0.0441197	0.999913
ENSG00000161132	AC007663.1	-1.02	0.0442517	0.999913
ENSG00000287839	AL353807.5	-0.7	0.0442914	0.999913
ENSG00000261663	AC009065.8	-0.63	0.0443533	0.999913
ENSG00000205639	MFSD2B	-0.9	0.0443565	0.999913
ENSG00000108342	CSF3	2.45	0.0443909	0.999913
ENSG00000285627	AC005343.1	-0.92	0.044417	0.999913
ENSG00000102870	ZNF629	-0.41	0.0444765	0.999913
ENSG00000197714	ZNF460	0.25	0.044479	0.999913
ENSG00000160117	ANKLE1	0.54	0.0445551	0.999913
ENSG00000162645	GBP2	-0.27	0.0447516	0.999913
ENSG00000160201	U2AF1	-0.87	0.0447539	0.999913
ENSG00000104361	NIPAL2	0.96	0.0447709	0.999913
ENSG00000248564	AC079140.1	-1.1	0.0448432	0.999913
ENSG00000121774	KHDRBS1	-0.11	0.0448441	0.999913
ENSG00000233594	BTF3P5	-1.07	0.0448447	0.999913
ENSG00000104960	PTOV1	-0.27	0.0448454	0.999913
ENSG00000204390	ENSG00000204390	-0.75	0.044853	0.999913
ENSG00000037042	TUBG2	0.27	0.0448682	0.999913
ENSG00000261527	AC026464.5	-1.15	0.0450026	0.999913
ENSG00000109654	TRIM2	-0.87	0.0450481	0.999913
ENSG00000143222	UFC1	-0.27	0.0451487	0.999913
ENSG00000187650	VMAC	-0.47	0.045159	0.999913
ENSG00000168569	TMEM223	-0.35	0.0452579	0.999913
ENSG00000160691	SHC1	-0.21	0.0453472	0.999913
ENSG00000225872	LINC01529	0.98	0.045378	0.999913
ENSG00000104518	ENSG00000104518	-0.24	0.0455154	0.999913
ENSG00000095637	SORBS1	-0.99	0.0456138	0.999913
ENSG00000234290	AC116366.1	-0.43	0.0456897	0.999913
ENSG00000198948	MFAP3L	-0.74	0.045699	0.999913
ENSG00000253754	AC087620.1	-1	0.0458597	0.999913
ENSG00000124721	DNAH8	-1.54	0.0458662	0.999913
ENSG00000211695	TRGV9	-1.15	0.0458824	0.999913
ENSG00000157895	C12ORF43	-0.25	0.0459316	0.999913
ENSG00000211734	ENSG00000211734	-0.46	0.0459453	0.999913
ENSG00000198081	ZBTB14	-0.34	0.0459663	0.999913
ENSG00000131269	ABCB7	0.17	0.0459664	0.999913
ENSG00000167880	EVPL	-1.65	0.0459836	0.999913
ENSG00000171865	RNASEH1	0.21	0.0459856	0.999913
ENSG00000067177	PHKA1	0.76	0.0460096	0.999913
ENSG00000231607	DLEU2	0.36	0.0460713	0.999913
ENSG00000008300	CELSR3	0.55	0.0461389	0.999913
ENSG00000153250	RBMS1	-0.18	0.0461531	0.999913
ENSG00000242602	AC008953.1	-1.11	0.046159	0.999913
ENSG00000156587	UBE2L6	-0.26	0.0461707	0.999913
ENSG00000229036	VDAC1P8	-0.55	0.0461961	0.999913
ENSG00000154153	RETREG1	-0.47	0.0462326	0.999913
ENSG00000142303	ADAMTS10	-0.43	0.0462844	0.999913
ENSG00000211706	ENSG00000211706	-0.53	0.0463297	0.999913
ENSG00000236682	MAP3K2-DT	-1.2	0.046373	0.999913
ENSG00000218510	LINC00339	-0.73	0.0464319	0.999913
ENSG00000166444	DENND2B	-1.41	0.046466	0.999913
ENSG00000180423	HARBI1	-0.48	0.0465998	0.999913
ENSG00000176029	C11ORF16	-1.28	0.0466419	0.999913
ENSG00000173080	RXFP4	-0.99	0.0467252	0.999913
ENSG00000271871	AC005740.4	-1.24	0.046732	0.999913
ENSG00000185630	PBX1	-1.24	0.0467688	0.999913
ENSG00000179455	MKRN3	0.73	0.0468161	0.999913
ENSG00000166866	MYO1A	-0.94	0.0469014	0.999913
ENSG00000224769	MUC20P1	-1.51	0.0469083	0.999913
ENSG00000285664	AL139317.5	-1.31	0.0469461	0.999913
ENSG00000162654	GBP4	-0.48	0.0469882	0.999913
ENSG00000103253	HAGHL	0.44	0.0470606	0.999913
ENSG00000268521	VN1R83P	-1.34	0.0470905	0.999913
ENSG00000085832	EPS15	0.21	0.0471259	0.999913
ENSG00000140153	WDR20	-0.18	0.047195	0.999913
ENSG00000102974	CTCF	-0.13	0.0472609	0.999913
ENSG00000051180	RAD51	-0.59	0.0472908	0.999913
ENSG00000110801	PSMD9	-0.3	0.047329	0.999913
ENSG00000100320	ENSG00000100320	-0.47	0.0473705	0.999913
ENSG00000231378	NDUFAF4P4	-1.39	0.0474244	0.999913
ENSG00000077380	DYNC1I2	-0.19	0.0474502	0.999913
ENSG00000148337	CIZ1	0.13	0.0474646	0.999913
ENSG00000279434	AL049776.1	0.43	0.0474655	0.999913
ENSG00000129474	AJUBA	-0.47	0.0475102	0.999913
ENSG00000130035	GALNT8	-1.33	0.0475398	0.999913
ENSG00000248099	INSL3	-0.41	0.0478132	0.999913
ENSG00000278616	BEND3P3	-0.63	0.0478519	0.999913
ENSG00000172361	CFAP53	-1	0.047898	0.999913
ENSG00000160785	SLC25A44	0.18	0.0480679	0.999913
ENSG00000151553	FAM160B1	0.19	0.0482282	0.999913
ENSG00000266145	RHOT1P1	-1.32	0.0482339	0.999913
ENSG00000252474	RNU6-539P	-1.13	0.0483406	0.999913
ENSG00000233836	AC139769.1	-0.64	0.0484337	0.999913
ENSG00000181827	RFX7	0.18	0.0484495	0.999913
ENSG00000226287	TMEM191A	0.75	0.0484537	0.999913
ENSG00000107249	GLIS3	1.07	0.0484685	0.999913
ENSG00000232208	AL139415.1	-1.47	0.0484699	0.999913
ENSG00000065534	MYLK	0.88	0.0484824	0.999913
ENSG00000232160	RAP2C-AS1	-0.62	0.0486066	0.999913
ENSG00000277701	AC159540.2	-1.01	0.0486205	0.999913
ENSG00000285665	AL031274.1	-0.99	0.0487482	0.999913
ENSG00000135392	DNAJC14	-0.23	0.048814	0.999913
ENSG00000229321	AC008269.1	-0.72	0.0489116	0.999913
ENSG00000198715	GLMP	0.38	0.0489236	0.999913
ENSG00000080493	SLC4A4	-1.33	0.0489945	0.999913
ENSG00000146918	NCAPG2	-0.5	0.0490229	0.999913
ENSG00000158019	BABAM2	0.23	0.0491222	0.999913
ENSG00000260698	AL591848.3	-0.75	0.0491415	0.999913
ENSG00000288065	AC007881.4	-0.66	0.04916	0.999913
ENSG00000198046	ZNF667	-1.08	0.0491973	0.999913
ENSG00000260196	AC124798.1	-0.63	0.0492554	0.999913
ENSG00000159904	ZNF890P	0.84	0.0492903	0.999913
ENSG00000154114	TBCEL	0.39	0.0492973	0.999913
ENSG00000224401	RPL7P57	0.5	0.0494763	0.999913
ENSG00000156030	MIDEAS	-0.15	0.0495435	0.999913
ENSG00000111912	NCOA7	0.21	0.0495757	0.999913
ENSG00000227218	AL157935.1	-0.62	0.049668	0.999913
ENSG00000106526	ACTR3C	0.72	0.0497574	0.999913
ENSG00000171217	CLDN20	0.41	0.049817	0.999913
ENSG00000164086	DUSP7	0.26	0.0499253	0.999913
ENSG00000149485	FADS1	-0.57	0.0500038	0.999913
ENSG00000163735	CXCL5	1.45	0.0500652	0.999913
ENSG00000288398	AL109627.1	-0.66	0.0501095	0.999913
ENSG00000285230	RALY-AS1	0.67	0.0501576	0.999913
ENSG00000073756	PTGS2	1.59	0.0501849	0.999913
ENSG00000084092	NOA1	-0.23	0.050236	0.999913
ENSG00000174165	ZDHHC24	0.27	0.0502417	0.999913
ENSG00000213871	TAF9BP1	0.98	0.0502638	0.999913
ENSG00000168038	ULK4	-0.37	0.050411	0.999913
ENSG00000214212	C19ORF38	-1.66	0.0504161	0.999913
ENSG00000235299	MRPL53P1	-0.9	0.0504217	0.999913
ENSG00000200344	ENSG00000200344	0.91	0.0505083	0.999913
ENSG00000278107	AC027575.2	-1.06	0.0505318	0.999913
ENSG00000005889	ZFX	-0.28	0.0508023	0.999913
ENSG00000146426	TIAM2	0.38	0.0509535	0.999913
ENSG00000226455	AL121787.1	-0.59	0.0510337	0.999913
ENSG00000225975	LINC01534	0.41	0.0511257	0.999913
ENSG00000181045	SLC26A11	-0.24	0.0512686	0.999913
ENSG00000264937	AC100830.2	-0.84	0.051303	0.999913
ENSG00000277879	AL391988.1	-1.15	0.0513158	0.999913
ENSG00000033030	ZCCHC8	-0.14	0.051322	0.999913
ENSG00000279800	BCLAF1P2	-0.49	0.0513496	0.999913
ENSG00000285677	AL355388.2	-0.88	0.0514627	0.999913
ENSG00000269293	ZSCAN16-AS1	-0.46	0.0515004	0.999913
ENSG00000071282	LMCD1	-0.82	0.0516177	0.999913
ENSG00000065717	TLE2	-0.29	0.0517975	0.999913
ENSG00000279267	AL078621.1	0.67	0.0518053	0.999913
ENSG00000167377	ZNF23	0.57	0.0518128	0.999913
ENSG00000162571	TTLL10	-0.9	0.0519409	0.999913
ENSG00000270885	RASL10B	-1.14	0.0519883	0.999913
ENSG00000229585	RPL21P44	-0.88	0.0520474	0.999913
ENSG00000137860	SLC28A2	-1.44	0.0520842	0.999913
ENSG00000178301	AQP11	-0.48	0.052087	0.999913
ENSG00000099622	CIRBP	-0.15	0.0522717	0.999913
ENSG00000226876	AC092801.1	0.92	0.0522845	0.999913
ENSG00000130414	NDUFA10	0.13	0.0522959	0.999913
ENSG00000133193	FAM104A	0.2	0.0523286	0.999913
ENSG00000286722	AC009244.2	-1.23	0.0524663	0.999913
ENSG00000100628	ENSG00000100628	0.72	0.052504	0.999913
ENSG00000187676	B3GLCT	-0.43	0.0525544	0.999913
ENSG00000130741	EIF2S3	-0.17	0.0528322	0.999913
ENSG00000155542	SETD9	0.52	0.0528838	0.999913
ENSG00000172159	FRMD3	-1.14	0.0529143	0.999913
ENSG00000089177	KIF16B	-0.32	0.0531102	0.999913
ENSG00000168944	CEP120	0.18	0.0531632	0.999913
ENSG00000106624	AEBP1	-0.51	0.0531789	0.999913
ENSG00000276148	AC084824.5	-0.78	0.0532301	0.999913
ENSG00000122481	RWDD3	0.47	0.0533838	0.999913
ENSG00000143630	ENSG00000143630	0.39	0.053465	0.999913
ENSG00000064547	LPAR2	0.21	0.0535518	0.999913
ENSG00000198089	SFI1	0.17	0.0535717	0.999913
ENSG00000105053	VRK3	-0.16	0.0536574	0.999913
ENSG00000164109	MAD2L1	0.46	0.0536951	0.999913
ENSG00000159164	SV2A	-0.34	0.0537018	0.999913
ENSG00000116544	DLGAP3	-1.07	0.0539321	0.999913
ENSG00000168994	PXDC1	-1.04	0.0539907	0.999913
ENSG00000102038	SMARCA1	-0.85	0.0540417	0.999913
ENSG00000177738	AC025171.1	-0.35	0.054064	0.999913
ENSG00000137804	NUSAP1	0.74	0.0540799	0.999913
ENSG00000233672	RNASEH2B-AS1	-1.26	0.0541165	0.999913
ENSG00000184743	ATL3	0.16	0.0543782	0.999913
ENSG00000088881	EBF4	-0.6	0.0543889	0.999913
ENSG00000186567	CEACAM19	-1.14	0.0544357	0.999913
ENSG00000152705	CATSPER3	-1.01	0.0544569	0.999913
ENSG00000179104	TMTC2	-0.45	0.0544683	0.999913
ENSG00000100031	GGT1	0.54	0.0544743	0.999913
ENSG00000273243	Z82243.1	0.76	0.0544895	0.999913
ENSG00000248333	CDK11B	-0.15	0.0545584	0.999913
ENSG00000242553	AP001432.1	0.69	0.0545968	0.999913
ENSG00000139266	MARCHF9	-0.32	0.054712	0.999913
ENSG00000259402	AC090515.5	-1.3	0.0548069	0.999913
ENSG00000240925	RPS20P31	-1.23	0.0548587	0.999913
ENSG00000255284	AP006621.3	-0.53	0.0549851	0.999913
ENSG00000179604	CDC42EP4	-0.63	0.0550184	0.999913
ENSG00000145506	ENSG00000145506	-1.06	0.0551051	0.999913
ENSG00000273802	H2BC8	-0.61	0.0551336	0.999913
ENSG00000115137	DNAJC27	0.21	0.0551665	0.999913
ENSG00000242169	AC093789.1	-1.04	0.05521	0.999913
ENSG00000119608	PROX2	-0.58	0.0552969	0.999913
ENSG00000104147	OIP5	0.89	0.0553035	0.999913
ENSG00000203710	CR1	-0.96	0.0553342	0.999913
ENSG00000230869	AGAP10P	-0.9	0.0553644	0.999913
ENSG00000288093	AL592295.5	-0.8	0.0554531	0.999913
ENSG00000265996	MIR3671	-1.14	0.0556291	0.999913
ENSG00000149922	TBX6	-0.55	0.055646	0.999913
ENSG00000157343	ARMC12	1.29	0.055674	0.999913
ENSG00000128245	YWHAH	0.34	0.055676	0.999913
ENSG00000215630	GUSBP9	-0.99	0.055727	0.999913
ENSG00000176371	ZSCAN2	0.32	0.0558516	0.999913
ENSG00000180370	PAK2	0.11	0.0559864	0.999913
ENSG00000198612	COPS8	0.18	0.0559876	0.999913
ENSG00000247774	PCED1B-AS1	0.24	0.056115	0.999913
ENSG00000167799	NUDT8	-0.58	0.0562281	0.999913
ENSG00000196741	LINC01560	-0.8	0.0563955	0.999913
ENSG00000146776	ATXN7L1	-0.27	0.0564872	0.999913
ENSG00000141965	FEM1A	-0.35	0.0565848	0.999913
ENSG00000165185	KIAA1958	-0.29	0.056802	0.999913
ENSG00000100058	CRYBB2P1	0.26	0.0569766	0.999913
ENSG00000215154	AC141586.1	0.38	0.057441	0.999913
ENSG00000151466	SCLT1	-0.34	0.0574693	0.999913
ENSG00000186940	CHCHD2P9	0.53	0.0575009	0.999913
ENSG00000120616	EPC1	-0.26	0.0575084	0.999913
ENSG00000275468	AC004678.1	-1.23	0.0575311	0.999913
ENSG00000159086	ENSG00000159086	0.13	0.0575458	0.999913
ENSG00000180530	NRIP1	-0.38	0.0576478	0.999913
ENSG00000101868	POLA1	0.25	0.0576525	0.999913
ENSG00000188895	MSL1	-0.17	0.0576823	0.999913
ENSG00000204439	ENSG00000204439	-0.28	0.0577173	0.999913
ENSG00000226086	EIF3LP3	-1.01	0.05775	0.999913
ENSG00000083812	ZNF324	-0.25	0.0577723	0.999913
ENSG00000230539	AOAH-IT1	-1.38	0.057799	0.999913
ENSG00000143889	HNRNPLL	0.31	0.0579595	0.999913
ENSG00000197050	ZNF420	-0.29	0.057982	0.999913
ENSG00000259677	AC027176.2	-0.99	0.0580469	0.999913
ENSG00000106560	GIMAP2	-0.28	0.0580992	0.999913
ENSG00000232801	SDCBPP3	1.08	0.0581612	0.999913
ENSG00000073910	FRY	-0.51	0.0583393	0.999913
ENSG00000107104	KANK1	-0.6	0.0583416	0.999913
ENSG00000274591	AC025031.3	-0.96	0.0583845	0.999913
ENSG00000164236	ANKRD33B	0.39	0.0585393	0.999913
ENSG00000229422	AL512625.2	-1.3	0.0586583	0.999913
ENSG00000139438	FAM222A	-1.32	0.0586694	0.999913
ENSG00000236526	AL035448.1	-1.14	0.0587514	0.999913
ENSG00000174775	ENSG00000174775	-0.21	0.0587815	0.999913
ENSG00000130227	XPO7	0.1	0.0588958	0.999913
ENSG00000234705	HMGA1P4	0.64	0.0590271	0.999913
ENSG00000211800	TRAV20	-0.5	0.0591236	0.999913
ENSG00000149346	SLX4IP	0.32	0.0592446	0.999913
ENSG00000188051	TMEM221	-1.26	0.0592619	0.999913
ENSG00000005302	MSL3	-0.24	0.0592697	0.999913
ENSG00000197635	DPP4	-0.34	0.0593028	0.999913
ENSG00000119523	ALG2	0.25	0.0593535	0.999913
ENSG00000184414	IRS3P	-1.27	0.0596149	0.999913
ENSG00000151503	NCAPD3	0.19	0.0597071	0.999913
ENSG00000125966	MMP24	-0.55	0.0597398	0.999913
ENSG00000250903	GMDS-DT	0.4	0.0597429	0.999913
ENSG00000163739	CXCL1	1.53	0.0598587	0.999913
ENSG00000205609	EIF3CL	0.32	0.0599344	0.999913
ENSG00000149499	EML3	-0.2	0.0600024	0.999913
ENSG00000160883	HK3	-1.84	0.0600376	0.999913
ENSG00000249241	LINC02265	-1.27	0.060064	0.999913
ENSG00000245573	BDNF-AS	-1.39	0.0600688	0.999913
ENSG00000168214	RBPJ	0.29	0.060129	0.999913
ENSG00000197054	ZNF763	0.72	0.0601369	0.999913
ENSG00000175548	ALG10B	0.39	0.0601772	0.999913
ENSG00000163736	PPBP	1.66	0.0602432	0.999913
ENSG00000279452	AC006277.1	0.81	0.060252	0.999913
ENSG00000167642	SPINT2	-0.4	0.0602655	0.999913
ENSG00000286688	AP002748.6	-1.09	0.0603642	0.999913
ENSG00000272106	AL691432.2	-0.62	0.0603757	0.999913
ENSG00000116830	TTF2	0.32	0.0604367	0.999913
ENSG00000186010	NDUFA13	-0.36	0.0604464	0.999913
ENSG00000163082	SGPP2	0.42	0.0606391	0.999913
ENSG00000167325	RRM1	0.18	0.0606468	0.999913
ENSG00000211877	TRAJ12	-0.45	0.0607527	0.999913
ENSG00000124788	ATXN1	0.21	0.0608101	0.999913
ENSG00000102078	SLC25A14	-0.37	0.0608699	0.999913
ENSG00000275183	ENSG00000275183	-0.51	0.0609108	0.999913
ENSG00000286584	AC023494.1	-0.62	0.0611162	0.999913
ENSG00000105251	SHD	-0.92	0.061185	0.999913
ENSG00000253305	PCDHGB6	1.02	0.0612291	0.999913
ENSG00000117713	ARID1A	-0.13	0.0613851	0.999913
ENSG00000241990	PRR34-AS1	0.6	0.0614213	0.999913
ENSG00000205810	KLRC3	1.5	0.0614219	0.999913
ENSG00000266405	CBX3P2	-0.83	0.061438	0.999913
ENSG00000186416	NKRF	0.19	0.0615249	0.999913
ENSG00000196950	SLC39A10	0.23	0.0616734	0.999913
ENSG00000239453	SIDT1-AS1	-0.89	0.0617806	0.999913
ENSG00000245060	LINC00847	0.47	0.0618384	0.999913
ENSG00000200560	RNU6-288P	-1.16	0.0620164	0.999913
ENSG00000078687	TNRC6C	-0.27	0.0622168	0.999913
ENSG00000231703	AL354993.1	0.79	0.0622679	0.999913
ENSG00000196878	LAMB3	1.55	0.0623473	0.999913
ENSG00000138433	CIR1	-0.23	0.0623938	0.999913
ENSG00000115850	LCT	-1.16	0.0624267	0.999913
ENSG00000105668	UPK1A	-1.26	0.0624888	0.999913
ENSG00000266370	MIR3657	-1.05	0.0626058	0.999913
ENSG00000213672	NCKIPSD	0.18	0.0627229	0.999913
ENSG00000162692	VCAM1	1.78	0.0627627	0.999913
ENSG00000287733	AC083862.2	-0.84	0.0629686	0.999913
ENSG00000095539	SEMA4G	0.39	0.0631142	0.999913
ENSG00000086015	MAST2	0.21	0.0631792	0.999913
ENSG00000258357	NSA2P2	-0.52	0.0632672	0.999913
ENSG00000185482	STAC3	-0.74	0.0632741	0.999913
ENSG00000285830	AL109628.2	-0.69	0.0633207	0.999913
ENSG00000128944	KNSTRN	0.39	0.0633332	0.999913
ENSG00000261399	AL031710.1	-0.93	0.0633588	0.999913
ENSG00000285730	Z94721.3	-0.68	0.063415	0.999913
ENSG00000166387	PPFIBP2	-0.55	0.0634698	0.999913
ENSG00000197744	PTMAP2	-0.34	0.063482	0.999913
ENSG00000232855	AF165147.1	-0.74	0.0635976	0.999913
ENSG00000088827	SIGLEC1	-2.53	0.063631	0.999913
ENSG00000264635	AP001020.2	-0.94	0.0636561	0.999913
ENSG00000157216	SSBP3	-0.2	0.0636853	0.999913
ENSG00000085741	WNT11	-1.44	0.0637034	0.999913
ENSG00000203867	RBM20	-1.28	0.0637351	0.999913
ENSG00000274213	AC015912.3	-1.09	0.0637707	0.999913
ENSG00000229689	AC009237.3	-1.12	0.063773	0.999913
ENSG00000160221	GATD3A	-0.6	0.0637992	0.999913
ENSG00000272145	NFYC-AS1	-0.7	0.0638213	0.999913
ENSG00000184584	ENSG00000184584	-0.28	0.0638226	0.999913
ENSG00000138615	CILP	-0.96	0.0638265	0.999913
ENSG00000079156	OSBPL6	-1.21	0.0638882	0.999913
ENSG00000158748	HTR6	-1.01	0.0638999	0.999913
ENSG00000131067	GGT7	-0.26	0.0640315	0.999913
ENSG00000163602	ENSG00000163602	-0.18	0.0641372	0.999913
ENSG00000168309	FAM107A	-1.2	0.0642342	0.999913
ENSG00000226648	PLCG1-AS1	0.46	0.064337	0.999913
ENSG00000158483	FAM86C1P	-0.55	0.0643611	0.999913
ENSG00000257802	AC089984.2	-0.78	0.0643742	0.999913
ENSG00000108679	LGALS3BP	-0.51	0.0643888	0.999913
ENSG00000107719	PALD1	-1.14	0.0644952	0.999913
ENSG00000207185	RNU6-1157P	-1.01	0.0645348	0.999913
ENSG00000140092	FBLN5	-0.59	0.0645697	0.999913
ENSG00000174840	PDE12	0.17	0.064618	0.999913
ENSG00000286136	AC107071.1	-0.92	0.064654	0.999913
ENSG00000286676	AC008695.2	1	0.0646976	0.999913
ENSG00000268047	AC018766.1	-0.83	0.0647482	0.999913
ENSG00000205078	SYCE1L	-0.66	0.0647518	0.999913
ENSG00000131373	HACL1	0.21	0.0648364	0.999913
ENSG00000135898	GPR55	0.59	0.0648674	0.999913
ENSG00000148481	MINDY3	0.21	0.0649151	0.999913
ENSG00000143297	FCRL5	1.22	0.0649306	0.999913
ENSG00000272140	AC022400.4	0.35	0.0649589	0.999913
ENSG00000141519	CCDC40	-1.25	0.0650489	0.999913
ENSG00000264663	KRT8P34	0.64	0.0651051	0.999913
ENSG00000101310	SEC23B	0.18	0.0651303	0.999913
ENSG00000205302	SNX2	-0.16	0.0651609	0.999913
ENSG00000224448	AC005020.1	0.52	0.0654219	0.999913
ENSG00000212493	SNORD19	-0.54	0.0654628	0.999913
ENSG00000158773	USF1	-0.15	0.06548	0.999913
ENSG00000241991	AC114982.2	-1.03	0.0656113	0.999913
ENSG00000162885	ENSG00000162885	-0.21	0.0656455	0.999913
ENSG00000272707	AC046143.2	-0.76	0.0657457	0.999913
ENSG00000163877	SNIP1	0.14	0.0657738	0.999913
ENSG00000064102	INTS13	-0.17	0.0658106	0.999913
ENSG00000154227	CERS3	-1.15	0.0658127	0.999913
ENSG00000224281	SLC25A5-AS1	0.46	0.0658581	0.999913
ENSG00000100983	GSS	0.14	0.065883	0.999913
ENSG00000142945	KIF2C	1.03	0.0659002	0.999913
ENSG00000256229	ZNF486	-0.33	0.0659157	0.999913
ENSG00000204624	DISP3	-1.15	0.0659373	0.999913
ENSG00000243824	RPL12P6	0.38	0.0659412	0.999913
ENSG00000272109	AC008906.2	-0.78	0.0659558	0.999913
ENSG00000229358	DPY19L1P1	-1.11	0.0660481	0.999913
ENSG00000229839	AC018462.1	-0.69	0.066134	0.999913
ENSG00000080823	MOK	-0.59	0.0661958	0.999913
ENSG00000166313	APBB1	-0.23	0.066226	0.999913
ENSG00000286782	AL355377.3	-0.98	0.0662549	0.999913
ENSG00000226284	ARPC3P1	0.57	0.0662683	0.999913
ENSG00000176102	CSTF3	-0.2	0.0662907	0.999913
ENSG00000183735	TBK1	0.28	0.0663278	0.999913
ENSG00000160224	AIRE	-1.39	0.0663334	0.999913
ENSG00000171862	ENSG00000171862	-0.17	0.0663349	0.999913
ENSG00000101337	TM9SF4	0.17	0.0663736	0.999913
ENSG00000273375	AC055764.2	-1.12	0.0665089	0.999913
ENSG00000281706	LINC01012	0.47	0.0665426	0.999913
ENSG00000105204	ENSG00000105204	-0.46	0.0665783	0.999913
ENSG00000280828	AC090114.3	0.49	0.0665882	0.999913
ENSG00000176472	ZNF575	0.5	0.0667279	0.999913
ENSG00000079313	REXO1	-0.16	0.0667348	0.999913
ENSG00000260144	AC100827.2	-0.55	0.0667742	0.999913
ENSG00000182362	YBEY	0.4	0.0668032	0.999913
ENSG00000136152	COG3	0.13	0.0668042	0.999913
ENSG00000149506	ZP1	-0.79	0.0668384	0.999913
ENSG00000100911	ENSG00000100911	-0.28	0.0668568	0.999913
ENSG00000111530	CAND1	0.11	0.0668842	0.999913
ENSG00000170456	DENND5B	1.07	0.0669963	0.999913
ENSG00000235082	SUMO1P3	0.54	0.0670496	0.999913
ENSG00000138780	GSTCD	-0.36	0.0671383	0.999913
ENSG00000115257	PCSK4	-0.56	0.0671559	0.999913
ENSG00000270903	HNRNPA3P9	-0.92	0.0672279	0.999913
ENSG00000123815	COQ8B	0.23	0.0672483	0.999913
ENSG00000151065	ENSG00000151065	0.26	0.0673416	0.999913
ENSG00000141401	IMPA2	0.6	0.0673423	0.999913
ENSG00000163521	GLB1L	-0.64	0.067356	0.999913
ENSG00000279500	AC108704.2	0.58	0.0674102	0.999913
ENSG00000254876	SUGT1P4-STRA6LP	0.63	0.0674376	0.999913
ENSG00000111077	TNS2	-0.5	0.0674495	0.999913
ENSG00000083807	SLC27A5	-0.52	0.0674989	0.999913
ENSG00000137877	SPTBN5	-0.53	0.0675237	0.999913
ENSG00000234389	AC007278.1	-0.72	0.0675333	0.999913
ENSG00000234492	RPL34-DT	-0.68	0.0676929	0.999913
ENSG00000165125	ENSG00000165125	-0.75	0.067721	0.999913
ENSG00000167550	RHEBL1	-0.71	0.0677228	0.999913
ENSG00000279227	AC009303.4	-0.66	0.0677259	0.999913
ENSG00000255031	AP002807.1	-0.82	0.0678083	0.999913
ENSG00000236439	AC099336.2	0.28	0.0678561	0.999913
ENSG00000136840	ST6GALNAC4	-0.2	0.0679608	0.999913
ENSG00000158373	H2BC5	-0.44	0.0679682	0.999913
ENSG00000132837	DMGDH	-1.14	0.0680971	0.999913
ENSG00000227492	AL138921.1	0.69	0.0681801	0.999913
ENSG00000249685	AC079921.2	-0.85	0.068287	0.999913
ENSG00000147117	ZNF157	-0.99	0.0684464	0.999913
ENSG00000054523	KIF1B	0.2	0.0684536	0.999913
ENSG00000013374	NUB1	-0.16	0.0684579	0.999913
ENSG00000110344	UBE4A	0.13	0.0684958	0.999913
ENSG00000279110	AL022323.3	-1.26	0.0685051	0.999913
ENSG00000084110	HAL	-0.96	0.0686307	0.999913
ENSG00000215475	SIAH3	-1.22	0.0687694	0.999913
ENSG00000279159	AC003681.1	0.27	0.0687973	0.999913
ENSG00000204482	ENSG00000204482	-0.67	0.0688948	0.999913
ENSG00000196466	ZNF799	0.32	0.0689867	0.999913
ENSG00000276573	AL442067.1	-1.01	0.0690246	0.999913
ENSG00000267152	AC093227.1	-0.94	0.0690417	0.999913
ENSG00000147144	CCDC120	-0.43	0.0690787	0.999913
ENSG00000228801	AC064807.1	-0.73	0.0691108	0.999913
ENSG00000099282	TSPAN15	-0.61	0.0691445	0.999913
ENSG00000140830	TXNL4B	-0.28	0.0691455	0.999913
ENSG00000140443	IGF1R	-0.31	0.0691697	0.999913
ENSG00000106144	CASP2	0.15	0.0692003	0.999913
ENSG00000156515	HK1	-0.16	0.0692004	0.999913
ENSG00000156876	SASS6	0.28	0.0693304	0.999913
ENSG00000198865	CCDC152	-0.49	0.0693489	0.999913
ENSG00000274210	RNVU1-27	-0.7	0.0694332	0.999913
ENSG00000234130	AL359263.1	-0.82	0.0694462	0.999913
ENSG00000127318	IL22	-2.28	0.0694841	0.999913
ENSG00000122035	RASL11A	-0.97	0.0694951	0.999913
ENSG00000228071	RPL7P47	0.7	0.0695273	0.999913
ENSG00000173264	GPR137	-0.36	0.0695351	0.999913
ENSG00000170035	UBE2E3	-0.25	0.0695655	0.999913
ENSG00000275070	ENSG00000275070	0.89	0.0695773	0.999913
ENSG00000183742	MACC1	0.77	0.0696157	0.999913
ENSG00000064999	ANKS1A	-0.17	0.0696161	0.999913
ENSG00000124785	NRN1	-1.53	0.0696234	0.999913
ENSG00000205790	DPP9-AS1	-0.56	0.069731	0.999913
ENSG00000106785	TRIM14	-0.16	0.0698106	0.999913
ENSG00000102225	CDK16	-0.2	0.0698748	0.999913
ENSG00000130590	SAMD10	-0.55	0.0698838	0.999913
ENSG00000226084	AC113935.1	0.23	0.0700341	0.999913
ENSG00000248476	BACH1-IT1	0.46	0.0701671	0.999913
ENSG00000220848	RPS18P9	0.22	0.0702517	0.999913
ENSG00000170266	GLB1	0.22	0.0702872	0.999913
ENSG00000179253	AL162457.1	-1.46	0.0704052	0.999913
ENSG00000107537	PHYH	-0.33	0.0705082	0.999913
ENSG00000137100	DCTN3	-0.18	0.0706108	0.999913
ENSG00000250027	AC022272.1	-0.65	0.0707304	0.999913
ENSG00000204792	LINC01291	-1.3	0.0707481	0.999913
ENSG00000199975	RN7SKP243	-1.19	0.0707601	0.999913
ENSG00000171790	SLFNL1	-0.6	0.0707683	0.999913
ENSG00000123600	METTL8	0.26	0.0709517	0.999913
ENSG00000171806	METTL18	-0.4	0.0710655	0.999913
ENSG00000234851	RPL23AP42	0.57	0.0710868	0.999913
ENSG00000269313	MAGIX	-0.88	0.0711807	0.999913
ENSG00000166105	GLB1L3	0.44	0.0711921	0.999913
ENSG00000276744	AC105137.2	0.8	0.0712029	0.999913
ENSG00000214019	AL034370.1	-0.56	0.0712919	0.999913
ENSG00000138617	PARP16	0.26	0.0713898	0.999913
ENSG00000139044	B4GALNT3	-0.68	0.0714024	0.999913
ENSG00000244073	RPS4XP6	-0.4	0.0714497	0.999913
ENSG00000269843	AC008537.2	0.62	0.0714999	0.999913
ENSG00000153790	C7ORF31	-0.46	0.0715073	0.999913
ENSG00000112576	CCND3	-0.22	0.071545	0.999913
ENSG00000160867	FGFR4	-0.8	0.0716315	0.999913
ENSG00000139168	ZCRB1	0.21	0.0718559	0.999913
ENSG00000257624	AC004024.1	-1.17	0.0719059	0.999913
ENSG00000102103	PQBP1	-0.18	0.0720842	0.999913
ENSG00000110881	ASIC1	-0.65	0.072109	0.999913
ENSG00000184992	BRI3BP	0.29	0.0721149	0.999913
ENSG00000115415	STAT1	-0.48	0.072154	0.999913
ENSG00000198574	SH2D1B	1.29	0.072337	0.999913
ENSG00000136014	USP44	-0.43	0.0723706	0.999913
ENSG00000165156	ZHX1	-0.19	0.0724618	0.999913
ENSG00000213754	AL356317.1	-0.97	0.072546	0.999913
ENSG00000279796	AL133384.2	-0.91	0.0726521	0.999913
ENSG00000012211	PRICKLE3	0.2	0.0727784	0.999913
ENSG00000012048	BRCA1	0.58	0.0728151	0.999913
ENSG00000198814	GK	0.49	0.0728612	0.999913
ENSG00000196263	ZNF471	-1.15	0.0730169	0.999913
ENSG00000110756	ENSG00000110756	0.16	0.0731442	0.999913
ENSG00000110723	EXPH5	-0.53	0.0732082	0.999913
ENSG00000238365	RNU7-57P	0.64	0.0732086	0.999913
ENSG00000240509	RPL34P18	0.32	0.0732832	0.999913
ENSG00000166140	ZFYVE19	-0.3	0.0733517	0.999913
ENSG00000106524	ANKMY2	0.23	0.0733992	0.999913
ENSG00000231233	CFAP58-DT	-1.14	0.0735576	0.999913
ENSG00000090776	EFNB1	0.31	0.0736092	0.999913
ENSG00000160949	TONSL	-0.43	0.0736761	0.999913
ENSG00000007944	MYLIP	-0.54	0.0737063	0.999913
ENSG00000270441	AC135506.1	-0.76	0.0738308	0.999913
ENSG00000106346	USP42	-0.16	0.0738958	0.999913
ENSG00000270184	AC018695.4	0.45	0.0739893	0.999913
ENSG00000166200	COPS2	0.19	0.0740927	0.999913
ENSG00000278974	AC093909.6	-0.7	0.0741178	0.999913
ENSG00000125354	SEPTIN6	-0.21	0.0742346	0.999913
ENSG00000180787	ZFP3	-0.51	0.0742889	0.999913
ENSG00000106571	GLI3	-1.42	0.0744992	0.999913
ENSG00000166900	STX3	-0.25	0.0745312	0.999913
ENSG00000237329	AL356320.2	-0.92	0.0746288	0.999913
ENSG00000215102	TERF1P4	-1.08	0.0746795	0.999913
ENSG00000230565	ZNF32-AS2	-0.48	0.0747967	0.999913
ENSG00000106459	NRF1	0.13	0.0749082	0.999913
ENSG00000038210	PI4K2B	-0.18	0.0749313	0.999913
ENSG00000234518	PTGES3P1	-0.38	0.0750487	0.999913
ENSG00000285215	AC241377.4	-1.12	0.0750622	0.999913
ENSG00000169627	BOLA2B	-0.93	0.0751661	0.999913
ENSG00000197632	SERPINB2	1.45	0.075198	0.999913
ENSG00000125148	MT2A	0.74	0.0752051	0.999913
ENSG00000147133	TAF1	0.12	0.0752062	0.999913
ENSG00000228079	AC012368.2	-0.82	0.0752412	0.999913
ENSG00000268204	AC008763.1	-0.92	0.0753197	0.999913
ENSG00000233382	NKAPP1	-0.52	0.0753904	0.999913
ENSG00000125434	SLC25A35	-0.62	0.0754207	0.999913
ENSG00000265982	AC103810.3	-1.02	0.0754227	0.999913
ENSG00000077984	CST7	0.48	0.0755166	0.999913
ENSG00000211820	TRAV41	-0.43	0.0755563	0.999913
ENSG00000153165	RGPD3	0.25	0.0756065	0.999913
ENSG00000231925	ENSG00000231925	-0.2	0.0757579	0.999913
ENSG00000197008	ZNF138	-0.27	0.0758055	0.999913
ENSG00000147394	ZNF185	-0.58	0.075833	0.999913
ENSG00000156510	HKDC1	1.22	0.0758427	0.999913
ENSG00000286010	AC108925.1	-1.59	0.0758848	0.999913
ENSG00000185499	MUC1	-1.1	0.0759535	0.999913
ENSG00000198879	SFMBT2	-0.15	0.0760512	0.999913
ENSG00000157540	DYRK1A	-0.13	0.076087	0.999913
ENSG00000185010	F8	-0.62	0.0761772	0.999913
ENSG00000255474	GAU1	-1.05	0.0762052	0.999913
ENSG00000182853	VMO1	-1.55	0.0762965	0.999913
ENSG00000132530	XAF1	-0.46	0.0763179	0.999913
ENSG00000166035	LIPC	-1.36	0.076327	0.999913
ENSG00000127955	GNAI1	-0.93	0.0763612	0.999913
ENSG00000091844	RGS17	0.98	0.0763938	0.999913
ENSG00000232860	SMG7-AS1	-1.15	0.0764708	0.999913
ENSG00000266993	AL050343.2	-0.61	0.0765376	0.999913
ENSG00000231697	NANOGP5	-0.92	0.0766071	0.999913
ENSG00000252835	SCARNA21	-0.64	0.0766243	0.999913
ENSG00000262227	AC004771.2	-0.87	0.0766894	0.999913
ENSG00000114999	TTL	0.23	0.0766917	0.999913
ENSG00000171262	FAM98B	0.17	0.0767241	0.999913
ENSG00000130021	PUDP	-0.45	0.0767276	0.999913
ENSG00000170921	TANC2	-0.26	0.076815	0.999913
ENSG00000286809	AC008964.1	-0.67	0.0768202	0.999913
ENSG00000244945	ENSG00000244945	-0.45	0.076971	0.999913
ENSG00000120675	DNAJC15	-0.43	0.0770596	0.999913
ENSG00000271993	AC126118.1	1.1	0.0771656	0.999913
ENSG00000232518	AC074366.1	-0.79	0.0772096	0.999913
ENSG00000127526	SLC35E1	0.19	0.0772169	0.999913
ENSG00000112378	PERP	-0.41	0.0772261	0.999913
ENSG00000237765	FAM200B	-0.41	0.0772645	0.999913
ENSG00000236015	AC011290.2	-0.65	0.0772904	0.999913
ENSG00000261777	AC012184.3	-1.07	0.0773195	0.999913
ENSG00000235820	AL109935.1	-1.01	0.0774461	0.999913
ENSG00000173852	DPY19L1	0.25	0.0774911	0.999913
ENSG00000172053	QARS1	-0.17	0.0775116	0.999913
ENSG00000143420	ENSA	-0.14	0.0776514	0.999913
ENSG00000179859	RNF227	-0.31	0.0776965	0.999913
ENSG00000274677	AC040169.3	-0.77	0.0779237	0.999913
ENSG00000283538	AC005972.3	-1.04	0.0779992	0.999913
ENSG00000266718	AC079336.5	-1.27	0.0780292	0.999913
ENSG00000207234	RNU6-125P	-0.92	0.0780942	0.999913
ENSG00000092010	ENSG00000092010	-0.2	0.0781363	0.999913
ENSG00000090686	USP48	0.11	0.0781748	0.999913
ENSG00000120896	SORBS3	-0.27	0.0782052	0.999913
ENSG00000256262	USP30-AS1	-0.75	0.0782689	0.999913
ENSG00000202434	AC010746.1	-0.99	0.0783239	0.999913
ENSG00000257475	AC068888.2	-0.84	0.0783452	0.999913
ENSG00000236213	AC006369.1	-0.69	0.0784661	0.999913
ENSG00000075234	TTC38	0.48	0.0784726	0.999913
ENSG00000101665	SMAD7	-0.45	0.0786446	0.999913
ENSG00000185842	DNAH14	0.66	0.0786517	0.999913
ENSG00000166275	BORCS7	-0.43	0.0786594	0.999913
ENSG00000167522	ANKRD11	-0.13	0.0787488	0.999913
ENSG00000257923	CUX1	-0.21	0.0788456	0.999913
ENSG00000272849	AC084018.1	-0.61	0.0788504	0.999913
ENSG00000220008	LINGO3	0.87	0.0788742	0.999913
ENSG00000246627	ENSG00000246627	-1.21	0.0789834	0.999913
ENSG00000170899	GSTA4	-0.83	0.079031	0.999913
ENSG00000176289	IDSP1	-1.22	0.0790473	0.999913
ENSG00000198711	SSBP3-AS1	-0.32	0.0791711	0.999913
ENSG00000253651	SOD1P3	0.66	0.0792264	0.999913
ENSG00000214491	SEC14L6	-1.61	0.0795185	0.999913
ENSG00000130717	UCK1	-0.25	0.0795992	0.999913
ENSG00000264083	AC005899.1	0.46	0.0796453	0.999913
ENSG00000100612	DHRS7	0.18	0.0798833	0.999913
ENSG00000125538	IL1B	1.22	0.0798977	0.999913
ENSG00000118939	UCHL3	-0.61	0.0799328	0.999913
ENSG00000187862	TTC24	-0.79	0.0799401	0.999913
ENSG00000244538	AC098583.1	-1	0.0799461	0.999913
ENSG00000197361	FBXL22	-0.95	0.0799516	0.999913
ENSG00000212664	AC064799.1	0.19	0.0799904	0.999913
ENSG00000237352	LINC01358	-1.32	0.0800645	0.999913
ENSG00000135148	TRAFD1	-0.19	0.0801988	0.999913
ENSG00000166192	SENP8	-0.86	0.0802465	0.999913
ENSG00000170089	AC106795.1	-0.29	0.0802476	0.999913
ENSG00000169047	IRS1	-0.48	0.0803208	0.999913
ENSG00000258733	LINC02328	-0.5	0.080349	0.999913
ENSG00000102901	CENPT	-0.17	0.0803901	0.999913
ENSG00000171119	NRTN	-0.8	0.0804069	0.999913
ENSG00000144535	DIS3L2	-0.17	0.0805949	0.999913
ENSG00000279811	AC093330.2	-0.95	0.0806471	0.999913
ENSG00000280474	AL356481.2	-0.94	0.080651	0.999913
ENSG00000180198	RCC1	-0.24	0.0806816	0.999913
ENSG00000215301	DDX3X	-0.29	0.0807149	0.999913
ENSG00000204070	SYS1	-0.21	0.0807878	0.999913
ENSG00000139133	ALG10	0.39	0.0808348	0.999913
ENSG00000169991	IFFO2	-0.25	0.0809015	0.999913
ENSG00000267117	AC010525.1	-1.05	0.0809808	0.999913
ENSG00000228305	PRELID1P6	-0.44	0.0810935	0.999913
ENSG00000143951	WDPCP	-0.27	0.0811269	0.999913
ENSG00000175183	CSRP2	-1.02	0.0812864	0.999913
ENSG00000119698	ENSG00000119698	-0.56	0.0812941	0.999913
ENSG00000147234	FRMPD3	-1.4	0.0813052	0.999913
ENSG00000258311	AC009779.3	1.16	0.0813481	0.999913
ENSG00000173674	EIF1AX	-0.24	0.0816622	0.999913
ENSG00000287257	AC111182.2	0.91	0.0817136	0.999913
ENSG00000170085	SIMC1	-0.28	0.0817602	0.999913
ENSG00000106952	TNFSF8	-0.5	0.081773	0.999913
ENSG00000255760	LINC02422	0.91	0.08184	0.999913
ENSG00000105290	APLP1	0.64	0.0819373	0.999913
ENSG00000197943	PLCG2	0.64	0.0819675	0.999913
ENSG00000215559	ANKRD20A11P	-1.25	0.082293	0.999913
ENSG00000145740	SLC30A5	0.21	0.0823737	0.999913
ENSG00000286742	AC000065.1	0.49	0.0823967	0.999913
ENSG00000132376	INPP5K	-0.18	0.0824928	0.999913
ENSG00000146676	PURB	0.21	0.0825156	0.999913
ENSG00000287535	AC009630.4	1.13	0.0825903	0.999913
ENSG00000186047	DLEU7	-1.08	0.0826277	0.999913
ENSG00000141753	IGFBP4	0.45	0.0827116	0.999913
ENSG00000112031	MTRF1L	-0.34	0.0827478	0.999913
ENSG00000143799	PARP1	0.12	0.0828045	0.999913
ENSG00000215908	CROCCP2	-0.25	0.0828713	0.999913
ENSG00000254064	AC105206.2	0.43	0.0829242	0.999913
ENSG00000158865	ENSG00000158865	-0.82	0.0830105	0.999913
ENSG00000204231	ENSG00000204231	-0.1	0.0830606	0.999913
ENSG00000130545	CRB3	0.71	0.0830677	0.999913
ENSG00000180061	TMEM150B	-1.75	0.0830704	0.999913
ENSG00000279799	AC006077.2	-0.8	0.0833697	0.999913
ENSG00000172915	NBEA	-0.52	0.0836391	0.999913
ENSG00000211807	TRAV26-1	-0.38	0.0836461	0.999913
ENSG00000226791	LINC02611	-0.7	0.0836946	0.999913
ENSG00000185090	MANEAL	-1.11	0.0837878	0.999913
ENSG00000284734	AC099063.4	-0.77	0.0838124	0.999913
ENSG00000259513	CYCSP38	-0.91	0.0838645	0.999913
ENSG00000164074	ABHD18	0.18	0.0838914	0.999913
ENSG00000271959	AC100803.4	-0.96	0.0840501	0.999913
ENSG00000206634	SNORA22	-0.76	0.0840723	0.999913
ENSG00000233791	LINC01136	-0.8	0.0840817	0.999913
ENSG00000078487	ZCWPW1	-0.42	0.0841606	0.999913
ENSG00000132932	ATP8A2	-0.84	0.0844064	0.999913
ENSG00000129351	ILF3	-0.16	0.0846515	0.999913
ENSG00000261019	AC010132.4	-0.86	0.0846599	0.999913
ENSG00000251661	AC136475.1	-0.78	0.084756	0.999913
ENSG00000124766	SOX4	-0.7	0.0847565	0.999913
ENSG00000280106	AC008555.6	-0.79	0.0849853	0.999913
ENSG00000132906	CASP9	0.26	0.0850202	0.999913
ENSG00000200737	ENSG00000200737	-0.67	0.0850424	0.999913
ENSG00000172954	LCLAT1	-0.34	0.0850681	0.999913
ENSG00000113845	TIMMDC1	0.27	0.0851463	0.999913
ENSG00000183579	ZNRF3	-0.5	0.0851536	0.999913
ENSG00000170364	SETMAR	-0.39	0.0852032	0.999913
ENSG00000157107	FCHO2	-0.44	0.0852077	0.999913
ENSG00000272733	AP000345.2	-0.97	0.0855066	0.999913
ENSG00000115760	BIRC6	0.1	0.0855486	0.999913
ENSG00000182993	C12ORF60	-0.58	0.0855611	0.999913
ENSG00000018869	ZNF582	-0.52	0.0855633	0.999913
ENSG00000264943	SH3GL1P2	-0.76	0.0856273	0.999913
ENSG00000164867	NOS3	-0.71	0.0856903	0.999913
ENSG00000075914	EXOSC7	0.18	0.0857211	0.999913
ENSG00000089006	SNX5	0.16	0.0858249	0.999913
ENSG00000125629	INSIG2	0.23	0.0858768	0.999913
ENSG00000180228	PRKRA	0.14	0.0859191	0.999913
ENSG00000106178	CCL24	1.4	0.0861606	0.999913
ENSG00000198189	HSD17B11	-0.23	0.0861901	0.999913
ENSG00000111341	MGP	-1.13	0.0862421	0.999913
ENSG00000156194	PPEF2	-0.65	0.0862592	0.999913
ENSG00000185267	CDNF	-0.69	0.086276	0.999913
ENSG00000250673	REELD1	-1.29	0.0862866	0.999913
ENSG00000241506	PSMC1P1	0.35	0.086317	0.999913
ENSG00000231841	FAM192BP	-0.81	0.0863909	0.999913
ENSG00000272142	LYRM4-AS1	-1.08	0.0864225	0.999913
ENSG00000232499	AL391058.1	0.45	0.0864321	0.999913
ENSG00000159147	DONSON	-0.21	0.0864384	0.999913
ENSG00000252244	RNU7-3P	-0.84	0.0865069	0.999913
ENSG00000089289	IGBP1	-0.18	0.0866064	0.999913
ENSG00000225187	AC073283.1	-0.79	0.0866167	0.999913
ENSG00000137996	RTCA	0.17	0.0866711	0.999913
ENSG00000103415	ENSG00000103415	0.16	0.0867994	0.999913
ENSG00000155975	VPS37A	0.16	0.0870248	0.999913
ENSG00000174917	MICOS13	-0.23	0.0870461	0.999913
ENSG00000013725	CD6	-0.14	0.0871287	0.999913
ENSG00000040608	RTN4R	-0.98	0.0872127	0.999913
ENSG00000267742	SINHCAFP2	-0.74	0.0872388	0.999913
ENSG00000176386	CDC26	-0.22	0.0873251	0.999913
ENSG00000171316	CHD7	-0.17	0.0874224	0.999913
ENSG00000151458	ANKRD50	-0.59	0.0874497	0.999913
ENSG00000163734	CXCL3	1.31	0.0875229	0.999913
ENSG00000153531	ADPRHL1	-1.26	0.0875752	0.999913
ENSG00000122862	SRGN	0.22	0.0877091	0.999913
ENSG00000211749	ENSG00000211749	-0.52	0.0877527	0.999913
ENSG00000196735	ENSG00000196735	0.91	0.0878583	0.999913
ENSG00000183943	PRKX	-0.21	0.0879076	0.999913
ENSG00000223511	AL683807.1	0.43	0.087909	0.999913
ENSG00000173757	STAT5B	0.19	0.0879408	0.999913
ENSG00000124802	EEF1E1	0.45	0.0879417	0.999913
ENSG00000238000	AC116347.1	-0.74	0.0879775	0.999913
ENSG00000255445	AP003072.2	-0.94	0.0880475	0.999913
ENSG00000179344	ENSG00000179344	1	0.088082	0.999913
ENSG00000268543	AC012313.4	-0.88	0.0881061	0.999913
ENSG00000074410	CA12	1.46	0.0881351	0.999913
ENSG00000271550	BNIP3P11	0.49	0.0881855	0.999913
ENSG00000129292	PHF20L1	-0.11	0.0883036	0.999913
ENSG00000134954	ETS1	-0.2	0.0883712	0.999913
ENSG00000102934	PLLP	-0.32	0.0884312	0.999913
ENSG00000249249	AC010226.1	-0.68	0.0884618	0.999913
ENSG00000108798	ABI3	-0.43	0.0885132	0.999913
ENSG00000206077	ZDHHC11B	-0.42	0.0885303	0.999913
ENSG00000285280	AL390957.1	-0.78	0.0887296	0.999913
ENSG00000188171	ZNF626	-0.45	0.0887839	0.999913
ENSG00000269300	AC008734.1	-0.95	0.0889268	0.999913
ENSG00000111142	METAP2	-0.23	0.0889311	0.999913
ENSG00000214760	RPL21P1	0.72	0.088942	0.999913
ENSG00000165140	FBP1	-1.31	0.0891947	0.999913
ENSG00000162510	MATN1	-0.78	0.0892253	0.999913
ENSG00000069188	SDK2	-0.94	0.0892267	0.999913
ENSG00000129518	EAPP	-0.17	0.0892973	0.999913
ENSG00000100650	SRSF5	-0.19	0.0894386	0.999913
ENSG00000182247	UBE2E2	-0.55	0.0894969	0.999913
ENSG00000236017	ASMTL-AS1	-0.43	0.0896339	0.999913
ENSG00000280434	AL031595.3	0.56	0.0896499	0.999913
ENSG00000163624	CDS1	-0.61	0.0896543	0.999913
ENSG00000227436	FCF1P1	-0.66	0.0897718	0.999913
ENSG00000091490	SEL1L3	0.16	0.0897797	0.999913
ENSG00000125462	C1ORF61	-0.79	0.0898427	0.999913
ENSG00000266936	AC011442.1	-0.51	0.0898658	0.999913
ENSG00000157181	ODR4	0.17	0.0899171	0.999913
ENSG00000180549	FUT7	0.7	0.0899231	0.999913
ENSG00000185614	INKA1	0.67	0.0900075	0.999913
ENSG00000163788	SNRK	-0.15	0.0900396	0.999913
ENSG00000257769	AC026401.1	0.75	0.0900568	0.999913
ENSG00000151623	NR3C2	-0.29	0.0900966	0.999913
ENSG00000165609	NUDT5	0.16	0.090112	0.999913
ENSG00000100918	ENSG00000100918	-0.31	0.0902116	0.999913
ENSG00000106366	SERPINE1	-1.47	0.0902364	0.999913
ENSG00000104833	TUBB4A	0.45	0.090246	0.999913
ENSG00000233325	MIPEPP3	-0.87	0.0903012	0.999913
ENSG00000169519	METTL15	-0.25	0.0903325	0.999913
ENSG00000225770	RPS29P3	-0.97	0.090338	0.999913
ENSG00000110536	ENSG00000110536	-0.97	0.0903632	0.999913
ENSG00000103152	MPG	0.32	0.0903701	0.999913
ENSG00000237757	EEF1A1P30	-1.12	0.0904967	0.999913
ENSG00000150656	CNDP1	-1.25	0.0905233	0.999913
ENSG00000146674	IGFBP3	-0.77	0.0905592	0.999913
ENSG00000261744	AC116552.1	0.63	0.0905769	0.999913
ENSG00000265820	MIR3177	0.84	0.0906877	0.999913
ENSG00000186918	ZNF395	-0.34	0.0907034	0.999913
ENSG00000160318	CLDND2	-0.89	0.0909718	0.999913
ENSG00000241678	AC091564.1	-1	0.0910346	0.999913
ENSG00000146216	TTBK1	0.86	0.0911403	0.999913
ENSG00000156313	RPGR	-0.2	0.0911573	0.999913
ENSG00000103852	TTC23	-1.03	0.0912745	0.999913
ENSG00000254363	AC011379.2	-0.69	0.0912831	0.999913
ENSG00000282870	FRG1DP	-1.08	0.0913166	0.999913
ENSG00000223820	ENSG00000223820	-0.96	0.0913826	0.999913
ENSG00000180855	ZNF443	-0.4	0.0913947	0.999913
ENSG00000198951	NAGA	0.24	0.0914807	0.999913
ENSG00000236780	LINC01829	-0.92	0.0914863	0.999913
ENSG00000256250	AC073912.1	-0.79	0.091511	0.999913
ENSG00000167632	TRAPPC9	0.17	0.0915921	0.999913
ENSG00000271734	Z98200.1	-1.04	0.0916383	0.999913
ENSG00000116266	STXBP3	0.14	0.091717	0.999913
ENSG00000121089	NACA3P	0.37	0.0918035	0.999913
ENSG00000110011	DNAJC4	-0.21	0.0918063	0.999913
ENSG00000251562	MALAT1	-0.26	0.0918393	0.999913
ENSG00000270772	PDHA1P1	-0.98	0.0919196	0.999913
ENSG00000162910	MRPL55	0.2	0.0920155	0.999913
ENSG00000137801	THBS1	0.8	0.0920992	0.999913
ENSG00000270681	AC095055.1	-0.6	0.0921851	0.999913
ENSG00000143748	NVL	0.17	0.0922258	0.999913
ENSG00000231704	AC004895.1	-0.98	0.0922841	0.999913
ENSG00000288593	AP001054.1	-1	0.0922957	0.999913
ENSG00000230224	PHBP9	0.42	0.0922966	0.999913
ENSG00000273017	AP000240.1	-0.62	0.0923264	0.999913
ENSG00000241878	PISD	0.16	0.0923831	0.999913
ENSG00000234338	AC073349.2	-0.49	0.0925181	0.999913
ENSG00000087903	RFX2	-0.29	0.0926277	0.999913
ENSG00000068366	ACSL4	0.2	0.0926824	0.999913
ENSG00000197061	H4C3	-0.69	0.0927231	0.999913
ENSG00000261468	AC096921.2	-0.62	0.0927778	0.999913
ENSG00000279348	AC012513.3	-0.67	0.0930179	0.999913
ENSG00000270177	AC104109.2	-0.93	0.09303	0.999913
ENSG00000068079	IFI35	-0.4	0.0930534	0.999913
ENSG00000233623	PGAM1P11	-0.78	0.093096	0.999913
ENSG00000156381	ANKRD9	0.36	0.0931365	0.999913
ENSG00000175707	KDF1	-0.86	0.0932069	0.999913
ENSG00000108592	FTSJ3	-0.2	0.0932504	0.999913
ENSG00000157881	ENSG00000157881	0.14	0.0932892	0.999913
ENSG00000130518	IQCN	-0.72	0.0932945	0.999913
ENSG00000267035	AC015911.2	-0.96	0.0934203	0.999913
ENSG00000134324	LPIN1	-0.18	0.0934808	0.999913
ENSG00000134186	PRPF38B	-0.11	0.0934821	0.999913
ENSG00000189159	JPT1	0.22	0.0934825	0.999913
ENSG00000102678	FGF9	-0.49	0.0937504	0.999913
ENSG00000162591	MEGF6	-0.37	0.0937765	0.999913
ENSG00000255409	RSF1-IT1	-0.69	0.0938403	0.999913
ENSG00000204778	CBWD4P	-0.47	0.0939947	0.999913
ENSG00000222041	CYTOR	0.34	0.0940253	0.999913
ENSG00000110851	PRDM4	0.14	0.0940284	0.999913
ENSG00000169495	HTRA4	-1.17	0.0942072	0.999913
ENSG00000232388	SMIM26	-0.33	0.0942665	0.999913
ENSG00000155329	ZCCHC10	-0.21	0.094311	0.999913
ENSG00000100490	CDKL1	0.34	0.0944916	0.999913
ENSG00000126231	PROZ	-1.37	0.0944947	0.999913
ENSG00000200769	AC000120.1	0.88	0.094515	0.999913
ENSG00000227383	AL353662.1	0.68	0.0946639	0.999913
ENSG00000258752	AL357093.2	0.75	0.0947328	0.999913
ENSG00000241890	RPL13P4	-0.83	0.0947432	0.999913
ENSG00000240553	AL031428.1	-0.85	0.094833	0.999913
ENSG00000274397	AL357153.4	0.89	0.094975	0.999913
ENSG00000136709	WDR33	-0.17	0.0951692	0.999913
ENSG00000100744	GSKIP	0.2	0.0952627	0.999913
ENSG00000148737	TCF7L2	-0.4	0.0952887	0.999913
ENSG00000228532	AC005000.1	-0.42	0.0957423	0.999913
ENSG00000076706	MCAM	0.47	0.0958938	0.999913
ENSG00000259516	ANP32AP1	-0.59	0.0959253	0.999913
ENSG00000187741	FANCA	0.41	0.0959534	0.999913
ENSG00000061987	MON2	0.11	0.0959542	0.999913
ENSG00000135837	CEP350	0.13	0.0959555	0.999913
ENSG00000230606	AC092683.1	-0.75	0.0959698	0.999913
ENSG00000197766	ENSG00000197766	-0.84	0.0962018	0.999913
ENSG00000188315	C3ORF62	-0.55	0.0962251	0.999913
ENSG00000137824	RMDN3	0.2	0.0962775	0.999913
ENSG00000260804	LINC01963	-0.7	0.0962891	0.999913
ENSG00000272426	BX284668.6	-1.02	0.0963952	0.999913
ENSG00000227213	SPATA13-AS1	-1	0.0963981	0.999913
ENSG00000197442	MAP3K5	0.21	0.096504	0.999913
ENSG00000166326	TRIM44	-0.18	0.096576	0.999913
ENSG00000269091	AC010624.3	-0.55	0.0966106	0.999913
ENSG00000136960	ENPP2	-0.86	0.0966797	0.999913
ENSG00000260083	MIR762HG	-0.49	0.0967726	0.999913
ENSG00000215483	LINC00598	-0.36	0.0967959	0.999913
ENSG00000117280	RAB29	0.18	0.0970709	0.999913
ENSG00000004468	CD38	-0.64	0.0971941	0.999913
ENSG00000100068	LRP5L	0.25	0.0972042	0.999913
ENSG00000196275	GTF2IRD2	-0.65	0.0972933	0.999913
ENSG00000181896	ZNF101	-0.23	0.0973104	0.999913
ENSG00000179943	FIZ1	-0.37	0.0973558	0.999913
ENSG00000156345	CDK20	-0.28	0.0973733	0.999913
ENSG00000277617	ENSG00000277617	-1.02	0.0974366	0.999913
ENSG00000171970	ZNF57	-0.76	0.0974702	0.999913
ENSG00000164610	RP9	-0.21	0.0975503	0.999913
ENSG00000279730	ENSG00000279730	-0.82	0.0976478	0.999913
ENSG00000101104	PABPC1L	0.17	0.0976521	0.999913
ENSG00000233930	ENSG00000233930	-0.6	0.0976577	0.999913
ENSG00000123473	STIL	-0.46	0.0976835	0.999913
ENSG00000179886	ENSG00000179886	-0.42	0.0977016	0.999913
ENSG00000166225	FRS2	0.19	0.0977761	0.999913
ENSG00000212127	ENSG00000212127	-0.84	0.0978479	0.999913
ENSG00000279665	AC012100.3	0.83	0.0979339	0.999913
ENSG00000009844	VTA1	0.19	0.0979852	0.999913
ENSG00000099804	CDC34	0.16	0.0979912	0.999913
ENSG00000285796	AL162458.1	-0.78	0.0980937	0.999913
ENSG00000139055	ERP27	-0.49	0.0981317	0.999913
ENSG00000271109	AC008555.4	-0.62	0.0983297	0.999913
ENSG00000236115	AL136097.2	-0.85	0.0984899	0.999913
ENSG00000241464	RPL39P38	0.61	0.0985505	0.999913
ENSG00000260033	AC023813.2	-0.88	0.0985778	0.999913
ENSG00000067900	ROCK1	0.1	0.0986134	0.999913
ENSG00000213071	LPAL2	-1.14	0.0986474	0.999913
ENSG00000159228	CBR1	-0.4	0.0986722	0.999913
ENSG00000265154	MIR151B	-1.05	0.0986872	0.999913
ENSG00000160323	ENSG00000160323	-0.78	0.0987332	0.999913
ENSG00000103121	CMC2	0.21	0.0987457	0.999913
ENSG00000203747	FCGR3A	-1.29	0.0988043	0.999913
ENSG00000151229	SLC2A13	0.37	0.0988507	0.999913
ENSG00000231752	EMBP1	-0.36	0.0989102	0.999913
ENSG00000244171	PBX2P1	0.35	0.0989187	0.999913
ENSG00000233250	AC233728.1	0.97	0.0989506	0.999913
ENSG00000197016	ZNF470	-0.46	0.0989573	0.999913
ENSG00000230555	AL450326.1	-0.93	0.0989994	0.999913
ENSG00000279203	AC005785.2	0.35	0.0991168	0.999913
ENSG00000181322	NME9	-0.48	0.0991267	0.999913
ENSG00000196405	EVL	-0.18	0.099133	0.999913
ENSG00000129654	FOXJ1	-1.4	0.0992708	0.999913
ENSG00000053254	FOXN3	-0.14	0.0992843	0.999913
ENSG00000177721	ANXA2R	-0.28	0.0993593	0.999913
ENSG00000223922	ASS1P2	-0.79	0.0993793	0.999913
ENSG00000272219	AC005072.1	-0.71	0.0995328	0.999913
ENSG00000198576	ARC	-1.24	0.0995762	0.999913
ENSG00000284879	AC133644.2	-0.6	0.099599	0.999913
ENSG00000224094	RPS24P8	0.25	0.0998777	0.999913
ENSG00000271267	AL353807.4	-0.6	0.10001	0.999913
ENSG00000197774	EME2	-0.32	0.100041	0.999913
ENSG00000163126	ANKRD23	-0.57	0.100065	0.999913
ENSG00000158604	TMED4	-0.09	0.100095	0.999913
ENSG00000108576	SLC6A4	-0.81	0.100109	0.999913
ENSG00000135423	GLS2	-0.81	0.100112	0.999913
ENSG00000149527	ENSG00000149527	0.39	0.100128	0.999913
ENSG00000185379	RAD51D	0.25	0.100138	0.999913
ENSG00000187624	ENSG00000187624	-0.89	0.100155	0.999913
ENSG00000270072	AC090559.2	-0.7	0.100191	0.999913
ENSG00000197763	TXNRD3	-0.68	0.100204	0.999913
ENSG00000250722	SELENOP	-0.68	0.100249	0.999913
ENSG00000147548	NSD3	0.14	0.100331	0.999913
ENSG00000101639	CEP192	0.16	0.10056	0.999913
ENSG00000114054	PCCB	0.21	0.10064	0.999913
ENSG00000130699	ENSG00000130699	-0.15	0.100643	0.999913
ENSG00000179364	PACS2	-0.23	0.100707	0.999913
ENSG00000226082	AC096915.1	0.69	0.100784	0.999913
ENSG00000138785	INTS12	-0.21	0.100801	0.999913
ENSG00000139160	ETFBKMT	-0.35	0.100856	0.999913
ENSG00000219986	BTF3P7	0.62	0.100885	0.999913
ENSG00000285895	AP003557.2	-0.92	0.100977	0.999913
ENSG00000244486	SCARF2	-0.89	0.101081	0.999913
ENSG00000139880	CDH24	0.32	0.101084	0.999913
ENSG00000215424	MCM3AP-AS1	0.25	0.101143	0.999913
ENSG00000131187	F12	0.91	0.101211	0.999913
ENSG00000254034	INTS9-AS1	0.52	0.101218	0.999913
ENSG00000165650	PDZD8	-0.15	0.101324	0.999913
ENSG00000233493	TMEM238	-0.8	0.101509	0.999913
ENSG00000262185	LINC02861	-1.24	0.101605	0.999913
ENSG00000268584	AC073389.1	-0.87	0.101614	0.999913
ENSG00000154134	ROBO3	-0.54	0.101721	0.999913
ENSG00000227507	ENSG00000227507	-0.32	0.101869	0.999913
ENSG00000119421	NDUFA8	-0.27	0.102003	0.999913
ENSG00000092421	SEMA6A	-0.38	0.10201	0.999913
ENSG00000168297	PXK	0.2	0.10203	0.999913
ENSG00000270781	AC091133.6	-0.87	0.102051	0.999913
ENSG00000198246	SLC29A3	0.38	0.102174	0.999913
ENSG00000100379	KCTD17	-0.21	0.102196	0.999913
ENSG00000254909	AP003392.2	-0.38	0.10233	0.999913
ENSG00000066735	KIF26A	-1.18	0.102454	0.999913
ENSG00000137815	RTF1	-0.13	0.102662	0.999913
ENSG00000112212	TSPO2	0.55	0.102676	0.999913
ENSG00000137198	GMPR	0.71	0.102719	0.999913
ENSG00000230358	SPDYE21	0.55	0.102741	0.999913
ENSG00000115350	POLE4	0.26	0.102783	0.999913
ENSG00000268947	AC002128.1	-0.73	0.102887	0.999913
ENSG00000204172	AGAP9	0.36	0.102958	0.999913
ENSG00000251079	BMS1P2	0.49	0.103003	0.999913
ENSG00000168394	ENSG00000168394	-0.2	0.103035	0.999913
ENSG00000185000	ENSG00000185000	-0.17	0.103064	0.999913
ENSG00000228192	AL512353.1	-1	0.103082	0.999913
ENSG00000155959	VBP1	-0.17	0.103113	0.999913
ENSG00000271843	AC012557.1	-0.51	0.103195	0.999913
ENSG00000170653	ATF7	-0.2	0.103298	0.999913
ENSG00000284726	AL109936.8	0.61	0.103372	0.999913
ENSG00000184675	AMER1	-0.36	0.103531	0.999913
ENSG00000143149	ALDH9A1	-0.23	0.103594	0.999913
ENSG00000284976	BX255925.3	-0.29	0.104055	0.999913
ENSG00000260711	AL121839.2	-0.43	0.104193	0.999913
ENSG00000259564	AC009554.1	-0.8	0.104224	0.999913
ENSG00000250318	AC003072.1	0.38	0.104308	0.999913
ENSG00000198746	GPATCH3	-0.32	0.10433	0.999913
ENSG00000196584	XRCC2	0.84	0.104349	0.999913
ENSG00000265355	MIR3136	-0.89	0.104462	0.999913
ENSG00000196781	TLE1	0.61	0.10452	0.999913
ENSG00000112200	ZNF451	0.12	0.104536	0.999913
ENSG00000063046	EIF4B	-0.11	0.104555	0.999913
ENSG00000232912	RERE-AS1	-0.75	0.104599	0.999913
ENSG00000176732	PFN4	-1.29	0.10468	0.999913
ENSG00000169031	COL4A3	-0.78	0.104828	0.999913
ENSG00000189129	PLAC9	-0.75	0.104933	0.999913
ENSG00000219481	NBPF1	-0.37	0.104967	0.999913
ENSG00000254837	AP001372.2	-0.88	0.105013	0.999913
ENSG00000196199	MPHOSPH8	-0.16	0.105162	0.999913
ENSG00000248323	LUCAT1	0.54	0.105214	0.999913
ENSG00000100603	SNW1	-0.12	0.105262	0.999913
ENSG00000117385	P3H1	0.12	0.105292	0.999913
ENSG00000120008	WDR11	0.19	0.105381	0.999913
ENSG00000176927	EFCAB5	-0.74	0.105476	0.999913
ENSG00000143543	JTB	0.45	0.105566	0.999913
ENSG00000221716	SNORA11	-0.96	0.10567	0.999913
ENSG00000225526	MKRN2OS	-0.58	0.105681	0.999913
ENSG00000187122	SLIT1	-0.52	0.105702	0.999913
ENSG00000256806	C17ORF100	-0.51	0.105764	0.999913
ENSG00000135845	PIGC	-0.18	0.105832	0.999913
ENSG00000150681	RGS18	-1.09	0.105867	0.999913
ENSG00000138029	HADHB	0.11	0.105888	0.999913
ENSG00000253704	AC023632.2	-0.92	0.105941	0.999913
ENSG00000108312	UBTF	-0.19	0.106008	0.999913
ENSG00000127990	SGCE	-0.62	0.106012	0.999913
ENSG00000286990	AC016026.2	-0.59	0.106019	0.999913
ENSG00000138316	ADAMTS14	1.12	0.106036	0.999913
ENSG00000284738	AL358472.5	0.4	0.106068	0.999913
ENSG00000125631	HTR5BP	0.58	0.10643	0.999913
ENSG00000240454	RPL39P26	0.94	0.106445	0.999913
ENSG00000090020	SLC9A1	-0.26	0.106526	0.999913
ENSG00000099783	HNRNPM	-0.2	0.106529	0.999913
ENSG00000239569	KMT2E-AS1	-0.39	0.106688	0.999913
ENSG00000241288	LINC02614	0.71	0.106858	0.999913
ENSG00000242085	RPS20P33	-0.57	0.10689	0.999913
ENSG00000155592	ZKSCAN2	-0.33	0.106907	0.999913
ENSG00000160321	ZNF208	-0.51	0.10701	0.999913
ENSG00000240487	FAM214BP1	0.52	0.107043	0.999913
ENSG00000119013	NDUFB3	-0.27	0.1071	0.999913
ENSG00000231039	AL355303.1	0.98	0.107123	0.999913
ENSG00000225767	FAF1-AS1	0.81	0.107134	0.999913
ENSG00000130589	HELZ2	-0.25	0.107173	0.999913
ENSG00000185883	ATP6V0C	-0.79	0.107314	0.999913
ENSG00000119574	ZBTB45	-0.31	0.107328	0.999913
ENSG00000110442	COMMD9	-0.32	0.107354	0.999913
ENSG00000197345	MRPL21	-0.22	0.1074	0.999913
ENSG00000285672	AL160396.2	0.95	0.107462	0.999913
ENSG00000148120	AOPEP	-0.4	0.107491	0.999913
ENSG00000109046	WSB1	0.32	0.107655	0.999913
ENSG00000166024	R3HCC1L	0.13	0.107707	0.999913
ENSG00000105865	ENSG00000105865	0.35	0.107724	0.999913
ENSG00000167792	NDUFV1	-0.11	0.107809	0.999913
ENSG00000188981	MSANTD1	-0.92	0.10785	0.999913
ENSG00000287543	AC013486.1	-0.94	0.107871	0.999913
ENSG00000197885	NKIRAS1	-0.23	0.107928	0.999913
ENSG00000183426	ENSG00000183426	-0.34	0.107976	0.999913
ENSG00000106992	AK1	-0.37	0.10803	0.999913
ENSG00000161533	ACOX1	0.16	0.108035	0.999913
ENSG00000235997	LINC01936	-0.96	0.108127	0.999913
ENSG00000152128	TMEM163	-0.99	0.108204	0.999913
ENSG00000109906	ZBTB16	-0.54	0.108241	0.999913
ENSG00000274765	AC018926.1	0.67	0.108281	0.999913
ENSG00000176125	UFSP1	-0.9	0.108338	0.999913
ENSG00000230946	HNRNPA1P68	-0.56	0.108359	0.999913
ENSG00000203497	PDCD4-AS1	-0.32	0.108395	0.999913
ENSG00000182310	SPACA6	0.57	0.108485	0.999913
ENSG00000033178	UBA6	0.16	0.108507	0.999913
ENSG00000204131	NHSL2	-0.52	0.108558	0.999913
ENSG00000183161	FANCF	-0.33	0.108632	0.999913
ENSG00000225075	AL603832.1	-1.01	0.108724	0.999913
ENSG00000126012	KDM5C	-0.17	0.108726	0.999913
ENSG00000269910	AL049840.4	-0.97	0.108762	0.999913
ENSG00000206881	RNU6-190P	-0.7	0.10879	0.999913
ENSG00000146587	RBAK	0.18	0.108822	0.999913
ENSG00000095066	HOOK2	-0.24	0.108922	0.999913
ENSG00000158411	MITD1	-0.18	0.108942	0.999913
ENSG00000188167	TMPPE	0.35	0.109039	0.999913
ENSG00000165121	AL353743.1	0.24	0.10904	0.999913
ENSG00000184205	TSPYL2	-0.22	0.109117	0.999913
ENSG00000253409	ENSG00000253409	-0.82	0.109194	0.999913
ENSG00000236364	AL358115.1	-0.65	0.10924	0.999913
ENSG00000133106	EPSTI1	-0.55	0.10928	0.999913
ENSG00000071205	ARHGAP10	0.37	0.109365	0.999913
ENSG00000146410	MTFR2	-1.07	0.109404	0.999913
ENSG00000269894	AC018809.1	-0.64	0.109649	0.999913
ENSG00000132386	ENSG00000132386	0.31	0.109673	0.999913
ENSG00000247595	SPTY2D1OS	-0.62	0.10968	0.999913
ENSG00000156471	PTDSS1	-0.13	0.109702	0.999913
ENSG00000185291	IL3RA	-0.69	0.109712	0.999913
ENSG00000279066	HEXD-IT1	-0.84	0.109753	0.999913
ENSG00000121152	NCAPH	0.4	0.109803	0.999913
ENSG00000118690	ARMC2	-0.32	0.109844	0.999913
ENSG00000149634	SPATA25	-1	0.109849	0.999913
ENSG00000239713	APOBEC3G	0.3	0.109883	0.999913
ENSG00000200090	ENSG00000200090	0.32	0.109936	0.999913
ENSG00000233654	AC108047.1	-0.95	0.109969	0.999913
ENSG00000116985	BMP8B	-0.63	0.109993	0.999913
ENSG00000287967	AC004882.3	-0.83	0.110014	0.999913
ENSG00000101412	E2F1	0.41	0.110065	0.999913
ENSG00000237280	AL136982.3	-0.76	0.110083	0.999913
ENSG00000153064	BANK1	0.76	0.110325	0.999913
ENSG00000173153	ESRRA	-0.18	0.110332	0.999913
ENSG00000235374	SSR4P1	-1.02	0.110409	0.999913
ENSG00000128833	MYO5C	-0.93	0.110589	0.999913
ENSG00000169189	NSMCE1	0.2	0.11067	0.999913
ENSG00000240373	SEC62-AS1	-0.7	0.110724	0.999913
ENSG00000279894	Z73965.1	-0.89	0.110756	0.999913
ENSG00000270820	AC016727.1	-0.36	0.110768	0.999913
ENSG00000155008	APOOL	0.26	0.110789	0.999913
ENSG00000143842	SOX13	-0.5	0.110798	0.999913
ENSG00000271447	ENSG00000271447	-1.08	0.110863	0.999913
ENSG00000263843	AC022211.2	-0.55	0.110918	0.999913
ENSG00000102554	KLF5	-0.61	0.110953	0.999913
ENSG00000187514	PTMA	-0.17	0.110975	0.999913
ENSG00000111676	ATN1	-0.21	0.111046	0.999913
ENSG00000151692	RNF144A	-0.23	0.111077	0.999913
ENSG00000259781	HMGB1P6	-0.37	0.111218	0.999913
ENSG00000102445	RUBCNL	0.78	0.111247	0.999913
ENSG00000201388	SNORA68B	-0.8	0.111253	0.999913
ENSG00000125901	MRPS26	0.19	0.11127	0.999913
ENSG00000245648	AC022075.1	0.65	0.11131	0.999913
ENSG00000248795	AC098859.1	-0.84	0.111345	0.999913
ENSG00000249741	AC093890.1	-0.95	0.111356	0.999913
ENSG00000252620	RNU6ATAC24P	-0.77	0.11141	0.999913
ENSG00000150938	ENSG00000150938	-0.36	0.111434	0.999913
ENSG00000249684	AC106795.2	0.68	0.11145	0.999913
ENSG00000177082	WDR73	-0.21	0.111526	0.999913
ENSG00000179111	HES7	-0.68	0.111532	0.999913
ENSG00000213995	NAXD	0.16	0.111578	0.999913
ENSG00000140497	SCAMP2	0.1	0.111581	0.999913
ENSG00000108924	HLF	0.4	0.111599	0.999913
ENSG00000183598	H3C13	-0.64	0.111606	0.999913
ENSG00000163632	C3ORF49	-0.84	0.111811	0.999913
ENSG00000080819	CPOX	0.22	0.111821	0.999913
ENSG00000255776	VDAC2P2	-0.68	0.111869	0.999913
ENSG00000125703	ATG4C	0.23	0.111904	0.999913
ENSG00000240591	AL096701.3	0.39	0.111913	0.999913
ENSG00000261669	AC008731.1	-0.56	0.111935	0.999913
ENSG00000159658	EFCAB14	0.11	0.111998	0.999913
ENSG00000169239	CA5B	-0.25	0.112061	0.999913
ENSG00000108666	C17ORF75	-0.23	0.112112	0.999913
ENSG00000279058	AGAP14P	0.64	0.112523	0.999913
ENSG00000265313	LINC01476	-0.79	0.112662	0.999913
ENSG00000234084	AL049552.1	0.52	0.112674	0.999913
ENSG00000257218	GATC	-0.18	0.112717	0.999913
ENSG00000106443	PHF14	-0.18	0.112737	0.999913
ENSG00000228415	ENSG00000228415	-0.98	0.112921	0.999913
ENSG00000174032	SLC25A30	-0.13	0.11298	0.999913
ENSG00000101213	PTK6	-0.4	0.113026	0.999913
ENSG00000250317	SMIM20	-0.27	0.113036	0.999913
ENSG00000130643	CALY	-1	0.113063	0.999913
ENSG00000252950	RNA5SP490	-0.99	0.113118	0.999913
ENSG00000138604	GLCE	0.24	0.113119	0.999913
ENSG00000155085	AK9	-0.41	0.113189	0.999913
ENSG00000280202	AC005831.1	-0.44	0.113326	0.999913
ENSG00000011105	TSPAN9	-0.45	0.113484	0.999913
ENSG00000130816	DNMT1	-0.12	0.113489	0.999913
ENSG00000211452	DIO1	-0.77	0.113495	0.999913
ENSG00000140905	GCSH	0.58	0.113504	0.999913
ENSG00000138303	ASCC1	0.15	0.113522	0.999913
ENSG00000013016	EHD3	-0.71	0.113593	0.999913
ENSG00000258210	AC144548.1	0.73	0.113735	0.999913
ENSG00000256712	AC134349.1	0.69	0.113738	0.999913
ENSG00000204186	ENSG00000204186	-0.28	0.113782	0.999913
ENSG00000106537	TSPAN13	-0.69	0.113874	0.999913
ENSG00000179922	ZNF784	0.33	0.113878	0.999913
ENSG00000196367	TRRAP	0.11	0.113895	0.999913
ENSG00000134901	POGLUT2	0.43	0.113997	0.999913
ENSG00000232656	IDI2-AS1	0.24	0.114272	0.999913
ENSG00000178053	MLF1	-0.7	0.114283	0.999913
ENSG00000235776	AC000089.1	-0.23	0.114327	0.999913
ENSG00000189269	DRICH1	-0.79	0.114361	0.999913
ENSG00000185070	FLRT2	1.4	0.114409	0.999913
ENSG00000073050	XRCC1	-0.19	0.114416	0.999913
ENSG00000185055	EFCAB10	-0.75	0.114418	0.999913
ENSG00000169871	TRIM56	-0.17	0.114451	0.999913
ENSG00000133816	MICAL2	0.38	0.11446	0.999913
ENSG00000123201	GUCY1B2	-1.51	0.114504	0.999913
ENSG00000272144	AC025171.4	-0.67	0.114712	0.999913
ENSG00000200502	ENSG00000200502	-0.87	0.114745	0.999913
ENSG00000026025	VIM	-0.25	0.11476	0.999913
ENSG00000134245	WNT2B	-0.41	0.114869	0.999913
ENSG00000119686	FLVCR2	0.37	0.114928	0.999913
ENSG00000122778	KIAA1549	-0.9	0.114987	0.999913
ENSG00000237943	PRKCQ-AS1	-0.27	0.115022	0.999913
ENSG00000256537	ENSG00000256537	-0.27	0.115027	0.999913
ENSG00000205809	KLRC2	1.36	0.115084	0.999913
ENSG00000270629	NBPF14	0.21	0.115168	0.999913
ENSG00000116690	PRG4	0.58	0.115368	0.999913
ENSG00000138678	GPAT3	-0.44	0.115402	0.999913
ENSG00000065802	ASB1	0.19	0.115552	0.999913
ENSG00000151067	ENSG00000151067	-0.82	0.115603	0.999913
ENSG00000187808	SOWAHD	0.82	0.115616	0.999913
ENSG00000163872	YEATS2	0.11	0.11591	0.999913
ENSG00000120137	PANK3	0.15	0.11602	0.999913
ENSG00000088053	ENSG00000088053	-0.78	0.116077	0.999913
ENSG00000202058	RN7SKP80	-0.48	0.116177	0.999913
ENSG00000244733	AL132656.2	0.47	0.116187	0.999913
ENSG00000039123	MTREX	0.14	0.116277	0.999913
ENSG00000043514	TRIT1	0.22	0.116385	0.999913
ENSG00000077254	USP33	-0.13	0.116414	0.999913
ENSG00000274093	AC009032.1	-0.48	0.116433	0.999913
ENSG00000259436	AC010247.2	-0.43	0.116474	0.999913
ENSG00000168646	AXIN2	-0.23	0.116488	0.999913
ENSG00000153774	CFDP1	-0.19	0.116565	0.999913
ENSG00000267009	AC007780.1	0.66	0.11658	0.999913
ENSG00000167664	TMIGD2	-0.46	0.116782	0.999913
ENSG00000134452	FBH1	0.13	0.116798	0.999913
ENSG00000108854	SMURF2	-0.14	0.11688	0.999913
ENSG00000129159	KCNC1	-0.59	0.116903	0.999913
ENSG00000176945	ENSG00000176945	-0.75	0.116994	0.999913
ENSG00000276058	STMN1P1	-0.86	0.117037	0.999913
ENSG00000241738	ZNF90P1	0.67	0.117176	0.999913
ENSG00000169660	HEXD	-0.29	0.117305	0.999913
ENSG00000213362	FTH1P12	0.49	0.117473	0.999913
ENSG00000267149	AC011476.2	-0.89	0.117533	0.999913
ENSG00000122986	HVCN1	0.53	0.117606	0.999913
ENSG00000182185	RAD51B	0.34	0.117636	0.999913
ENSG00000048991	R3HDM1	-0.14	0.117719	0.999913
ENSG00000272977	AL008721.2	0.39	0.117739	0.999913
ENSG00000121274	TENT4B	-0.15	0.117816	0.999913
ENSG00000127481	UBR4	0.13	0.117836	0.999913
ENSG00000135776	ABCB10	0.15	0.117874	0.999913
ENSG00000285410	GABPB1-IT1	-0.23	0.11788	0.999913
ENSG00000101752	MIB1	0.13	0.118218	0.999913
ENSG00000228677	TTC3-AS1	-0.67	0.118261	0.999913
ENSG00000079134	THOC1	0.15	0.118272	0.999913
ENSG00000207547	MIR25	-0.69	0.118403	0.999913
ENSG00000187260	WDR86	-0.39	0.118425	0.999913
ENSG00000188613	NANOS1	-0.83	0.118478	0.999913
ENSG00000103888	CEMIP	-0.3	0.11849	0.999913
ENSG00000128335	APOL2	-0.2	0.118501	0.999913
ENSG00000225751	AC087501.1	-0.9	0.118503	0.999913
ENSG00000101447	FAM83D	-0.97	0.118533	0.999913
ENSG00000285999	AC025442.2	-0.76	0.118591	0.999913
ENSG00000198734	F5	0.46	0.118592	0.999913
ENSG00000133943	DGLUCY	-0.18	0.118625	0.999913
ENSG00000287200	AC022506.2	-0.74	0.118641	0.999913
ENSG00000187193	MT1X	0.94	0.118654	0.999913
ENSG00000117519	CNN3	-0.39	0.118859	0.999913
ENSG00000147050	KDM6A	-0.28	0.118919	0.999913
ENSG00000227799	CDPF1P1	0.78	0.118968	0.999913
ENSG00000237126	AC073254.1	-0.87	0.119072	0.999913
ENSG00000233337	UBE2FP3	-0.38	0.119121	0.999913
ENSG00000204130	RUFY2	0.19	0.119181	0.999913
ENSG00000185596	ENSG00000185596	0.19	0.119237	0.999913
ENSG00000188243	COMMD6	0.17	0.119262	0.999913
ENSG00000181885	ENSG00000181885	0.8	0.119446	0.999913
ENSG00000184226	PCDH9	-0.86	0.119516	0.999913
ENSG00000175309	PHYKPL	-0.2	0.119541	0.999913
ENSG00000237738	RNF216-IT1	-0.71	0.119583	0.999913
ENSG00000162913	OBSCN-AS1	-0.88	0.119608	0.999913
ENSG00000132849	PATJ	-0.19	0.119625	0.999913
ENSG00000178999	AURKB	-0.69	0.119761	0.999913
ENSG00000091181	IL5RA	-0.89	0.119799	0.999913
ENSG00000217930	ENSG00000217930	0.27	0.119907	0.999913
ENSG00000252269	RNU4ATAC12P	-0.94	0.119957	0.999913
ENSG00000229591	AC006017.1	-0.69	0.120158	0.999913
ENSG00000135736	CCDC102A	-0.46	0.120179	0.999913
ENSG00000186704	DTX2P1	-0.99	0.120189	0.999913
ENSG00000040341	STAU2	-0.19	0.120195	0.999913
ENSG00000141384	TAF4B	-0.34	0.120275	0.999913
ENSG00000151690	MFSD6	0.18	0.120286	0.999913
ENSG00000185838	GNB1L	-0.36	0.120311	0.999913
ENSG00000207205	RNVU1-15	-0.77	0.12036	0.999913
ENSG00000136827	TOR1A	-0.19	0.120458	0.999913
ENSG00000091879	ANGPT2	0.65	0.12064	0.999913
ENSG00000273156	AC124016.2	-0.45	0.120646	0.999913
ENSG00000285416	AC137630.5	-0.73	0.120657	0.999913
ENSG00000203709	MIR29B2CHG	0.24	0.120684	0.999913
ENSG00000119737	GPR75	-0.54	0.120759	0.999913
ENSG00000276916	AL442125.2	0.55	0.120784	0.999913
ENSG00000254469	AP002495.1	0.33	0.120919	0.999913
ENSG00000196704	AMZ2	0.14	0.120958	0.999913
ENSG00000252061	RNU6-415P	-0.7	0.12098	0.999913
ENSG00000182253	SYNM	-0.68	0.121101	0.999913
ENSG00000160392	C19ORF47	0.21	0.121121	0.999913
ENSG00000079691	CARMIL1	-0.45	0.121184	0.999913
ENSG00000092470	WDR76	-0.21	0.121345	0.999913
ENSG00000163599	CTLA4	0.27	0.121403	0.999913
ENSG00000184110	EIF3C	0.26	0.1215	0.999913
ENSG00000082068	WDR70	0.15	0.121697	0.999913
ENSG00000231621	ANKRD44-AS1	-0.75	0.121709	0.999913
ENSG00000271092	TLCD4-RWDD3	0.62	0.12171	0.999913
ENSG00000105993	DNAJB6	-0.15	0.121725	0.999913
ENSG00000185404	SP140L	-0.14	0.12175	0.999913
ENSG00000124299	PEPD	-0.28	0.121816	0.999913
ENSG00000228000	ENSG00000228000	-0.97	0.12184	0.999913
ENSG00000231793	DOC2GP	-0.56	0.121929	0.999913
ENSG00000234694	AL139289.1	-0.93	0.122023	0.999913
ENSG00000215440	NPEPL1	-0.31	0.122057	0.999913
ENSG00000109667	SLC2A9	-1.13	0.122145	0.999913
ENSG00000204623	ENSG00000204623	0.3	0.122201	0.999913
ENSG00000111224	PARP11	0.19	0.122271	0.999913
ENSG00000215016	RPL24P7	-0.84	0.12232	0.999913
ENSG00000144369	FAM171B	-0.92	0.122365	0.999913
ENSG00000105656	ELL	0.16	0.122484	0.999913
ENSG00000254653	AC024475.1	-0.97	0.122498	0.999913
ENSG00000269720	CCDC194	0.86	0.122709	0.999913
ENSG00000163545	NUAK2	-0.35	0.122761	0.999913
ENSG00000233306	TRGV2	-0.54	0.122829	0.999913
ENSG00000101307	SIRPB1	-1.01	0.122975	0.999913
ENSG00000139926	FRMD6	0.35	0.122981	0.999913
ENSG00000260286	ARMH2	-0.76	0.122997	0.999913
ENSG00000267858	MZF1-AS1	-0.64	0.123005	0.999913
ENSG00000145287	PLAC8	-0.29	0.123194	0.999913
ENSG00000186468	RPS23	0.16	0.123212	0.999913
ENSG00000162437	RAVER2	-0.58	0.123253	0.999913
ENSG00000271398	AL353622.2	-0.99	0.12327	0.999913
ENSG00000159921	GNE	0.15	0.123287	0.999913
ENSG00000173039	RELA	-0.12	0.123342	0.999913
ENSG00000250067	YJEFN3	-0.32	0.123391	0.999913
ENSG00000154518	ATP5MC3	0.17	0.123394	0.999913
ENSG00000236287	ZBED5	-0.12	0.123433	0.999913
ENSG00000204348	ENSG00000204348	-0.22	0.123444	0.999913
ENSG00000186204	CYP4F12	-1.18	0.123703	0.999913
ENSG00000146373	RNF217	-1.31	0.123741	0.999913
ENSG00000179820	MYADM	-0.36	0.123768	0.999913
ENSG00000253476	AC091185.1	-0.53	0.123793	0.999913
ENSG00000136938	ANP32B	-0.16	0.123808	0.999913
ENSG00000125812	GZF1	0.13	0.123862	0.999913
ENSG00000174939	ASPHD1	0.8	0.123948	0.999913
ENSG00000104177	MYEF2	0.27	0.124145	0.999913
ENSG00000185495	AC138393.1	0.33	0.124203	0.999913
ENSG00000168066	SF1	-0.09	0.124261	0.999913
ENSG00000073598	FNDC8	-0.89	0.12427	0.999913
ENSG00000061938	TNK2	-0.17	0.124319	0.999913
ENSG00000082512	TRAF5	0.18	0.124356	0.999913
ENSG00000120725	SIL1	0.26	0.124359	0.999913
ENSG00000160752	FDPS	0.15	0.124619	0.999913
ENSG00000176261	ZBTB8OS	0.17	0.124717	0.999913
ENSG00000230433	AL031770.1	0.5	0.124724	0.999913
ENSG00000243753	ENSG00000243753	0.35	0.124759	0.999913
ENSG00000226266	AC009961.1	-0.45	0.124947	0.999913
ENSG00000125149	C16ORF70	0.17	0.125039	0.999913
ENSG00000113810	SMC4	0.2	0.125059	0.999913
ENSG00000226781	TBCAP1	-0.58	0.125068	0.999913
ENSG00000215859	PDZK1P1	-0.52	0.125078	0.999913
ENSG00000180448	ARHGAP45	-0.17	0.125294	0.999913
ENSG00000273173	SNURF	-0.44	0.125321	0.999913
ENSG00000286162	AL162253.2	-0.4	0.125322	0.999913
ENSG00000229402	AL162151.1	0.78	0.125378	0.999913
ENSG00000069849	ATP1B3	0.23	0.125388	0.999913
ENSG00000226314	ZNF192P1	-0.71	0.125391	0.999913
ENSG00000265845	AC024267.4	-0.63	0.125391	0.999913
ENSG00000166762	CATSPER2	-0.26	0.125408	0.999913
ENSG00000268798	AC027307.3	-0.68	0.125421	0.999913
ENSG00000203288	TDRKH-AS1	-0.68	0.125465	0.999913
ENSG00000197013	ZNF429	-0.36	0.125497	0.999913
ENSG00000132326	PER2	-0.21	0.125499	0.999913
ENSG00000277476	AC005332.5	-0.3	0.125521	0.999913
ENSG00000152990	ADGRA3	-0.59	0.125573	0.999913
ENSG00000260271	AL132996.1	-0.92	0.12561	0.999913
ENSG00000278206	AL031320.2	-0.61	0.125612	0.999913
ENSG00000134369	NAV1	0.55	0.125691	0.999913
ENSG00000157240	FZD1	-1.41	0.125692	0.999913
ENSG00000227473	TSSK5P	-0.87	0.125741	0.999913
ENSG00000254860	TMEM9B-AS1	-0.42	0.125816	0.999913
ENSG00000168528	SERINC2	-0.85	0.125871	0.999913
ENSG00000197948	FCHSD1	0.13	0.125926	0.999913
ENSG00000095015	MAP3K1	0.18	0.125937	0.999913
ENSG00000113758	DBN1	-0.31	0.125955	0.999913
ENSG00000253291	ENSG00000253291	-0.78	0.126025	0.999913
ENSG00000241258	CRCP	0.16	0.126037	0.999913
ENSG00000010278	CD9	-0.72	0.126059	0.999913
ENSG00000011198	ABHD5	-0.31	0.126067	0.999913
ENSG00000261216	AC007216.2	-0.51	0.126132	0.999913
ENSG00000172456	FGGY	0.5	0.126189	0.999913
ENSG00000115504	EHBP1	-0.22	0.126424	0.999913
ENSG00000280381	AC026362.2	-0.7	0.126452	0.999913
ENSG00000257596	SCAT2	0.56	0.126463	0.999913
ENSG00000253251	SHLD3	-0.36	0.126474	0.999913
ENSG00000127527	EPS15L1	-0.13	0.126535	0.999913
ENSG00000236735	RPL31P63	-0.71	0.126683	0.999913
ENSG00000076513	ANKRD13A	0.13	0.126684	0.999913
ENSG00000130635	COL5A1	-0.59	0.126716	0.999913
ENSG00000253250	C8ORF88	-0.65	0.126719	0.999913
ENSG00000139173	TMEM117	-0.65	0.126786	0.999913
ENSG00000067064	IDI1	0.14	0.126806	0.999913
ENSG00000174547	MRPL11	-0.25	0.126908	0.999913
ENSG00000120162	MOB3B	-0.68	0.126921	0.999913
ENSG00000117153	KLHL12	0.14	0.12695	0.999913
ENSG00000269893	SNHG8	0.21	0.127018	0.999913
ENSG00000277972	ENSG00000277972	0.27	0.127058	0.999913
ENSG00000200788	AL445222.1	-0.87	0.127112	0.999913
ENSG00000174106	LEMD3	-0.11	0.127113	0.999913
ENSG00000185345	PRKN	-0.72	0.127258	0.999913
ENSG00000215241	LINC02449	-0.91	0.127299	0.999913
ENSG00000037241	RPL26L1	0.37	0.127338	0.999913
ENSG00000184515	BEX5	-0.31	0.127521	0.999913
ENSG00000259959	AC107068.1	0.37	0.127596	0.999913
ENSG00000205181	LINC00654	-0.51	0.127611	0.999913
ENSG00000118369	USP35	-0.16	0.127623	0.999913
ENSG00000118276	B4GALT6	-0.98	0.127768	0.999913
ENSG00000240875	LINC00886	-1.05	0.12781	0.999913
ENSG00000286940	MICB-DT	0.39	0.127893	0.999913
ENSG00000145088	EAF2	-0.4	0.127942	0.999913
ENSG00000121390	PSPC1	-0.16	0.128024	0.999913
ENSG00000047621	C12ORF4	0.22	0.128078	0.999913
ENSG00000101365	IDH3B	-0.17	0.128145	0.999913
ENSG00000006712	PAF1	-0.14	0.128148	0.999913
ENSG00000096080	MRPS18A	-0.34	0.12825	0.999913
ENSG00000227014	FKBP14-AS1	-0.63	0.128343	0.999913
ENSG00000144550	CPNE9	-0.48	0.128449	0.999913
ENSG00000178567	EPM2AIP1	0.18	0.128614	0.999913
ENSG00000149231	CCDC82	0.18	0.128622	0.999913
ENSG00000217130	AL139100.1	0.22	0.128672	0.999913
ENSG00000204301	ENSG00000204301	-0.99	0.128678	0.999913
ENSG00000170542	SERPINB9	0.39	0.128757	0.999913
ENSG00000007174	DNAH9	-1.22	0.128821	0.999913
ENSG00000015568	RGPD5	0.2	0.128856	0.999913
ENSG00000271122	AC018647.2	0.4	0.129004	0.999913
ENSG00000135318	NT5E	-0.59	0.129224	0.999913
ENSG00000105722	ERF	-0.16	0.129348	0.999913
ENSG00000255435	AP001267.3	-0.52	0.129388	0.999913
ENSG00000099937	SERPIND1	-0.5	0.129476	0.999913
ENSG00000007202	KIAA0100	0.07	0.12959	0.999913
ENSG00000258289	CHURC1	0.3	0.129652	0.999913
ENSG00000215492	HNRNPA1P7	-0.18	0.12967	0.999913
ENSG00000105376	ICAM5	0.6	0.129835	0.999913
[truncated: 17,260 more rows]

## Sheet: TT CD154neg HIV vs HU
ID	symbol	log2fold	p	p.adj
ENSG00000213949	ITGA1	-0.97	0.000136756	0.658512
ENSG00000151553	FAM160B1	0.33	0.00025442	0.980077
ENSG00000079819	EPB41L2	-0.54	0.000404237	0.999754
ENSG00000182621	PLCB1	-0.89	0.000407136	0.999754
ENSG00000228078	ENSG00000228078	-2.97	0.000415245	0.999754
ENSG00000229727	AC013460.1	1.31	0.00061176	0.999853
ENSG00000113810	SMC4	0.43	0.00076673	0.999853
ENSG00000205133	TRIQK	-1.32	0.000957392	0.999853
ENSG00000136021	SCYL2	0.2	0.00128637	0.999853
ENSG00000153898	MCOLN2	0.77	0.00145311	0.999853
ENSG00000143013	LMO4	-0.41	0.0014925	0.999853
ENSG00000072840	EVC	0.8	0.00152404	0.999853
ENSG00000081052	COL4A4	-2.16	0.00156195	0.999853
ENSG00000246731	MGC16275	0.94	0.00167031	0.999853
ENSG00000164142	FAM160A1	-0.8	0.00187427	0.999853
ENSG00000165304	MELK	1.84	0.00197809	0.999853
ENSG00000163701	IL17RE	-0.99	0.00211968	0.999853
ENSG00000196507	TCEAL3	-0.55	0.00223862	0.999853
ENSG00000160294	MCM3AP	0.22	0.00227063	0.999853
ENSG00000165868	HSPA12A	1.11	0.00234973	0.999853
ENSG00000130741	EIF2S3	-0.26	0.00236577	0.999853
ENSG00000100281	HMGXB4	0.25	0.00259795	0.999853
ENSG00000119698	ENSG00000119698	-0.99	0.00284701	0.999853
ENSG00000270641	TSIX	-2.83	0.00285762	0.999853
ENSG00000243055	GK-AS1	1.21	0.00311134	0.999853
ENSG00000287678	AL031778.1	0.97	0.00313497	0.999853
ENSG00000100320	ENSG00000100320	-0.7	0.0033331	0.999853
ENSG00000010310	GIPR	0.59	0.00362143	0.999853
ENSG00000132740	IGHMBP2	0.32	0.003696	0.999853
ENSG00000149557	FEZ1	-1	0.00371954	0.999853
ENSG00000241095	CYP51A1P1	1.76	0.00373994	0.999853
ENSG00000065833	ME1	-1.55	0.00392641	0.999853
ENSG00000144354	CDCA7	0.84	0.00393101	0.999853
ENSG00000186648	ENSG00000186648	1.31	0.00403441	0.999853
ENSG00000167130	DOLPP1	-0.36	0.00407441	0.999853
ENSG00000138678	GPAT3	-0.76	0.00411308	0.999853
ENSG00000157404	KIT	-1.11	0.0042016	0.999853
ENSG00000176845	ENSG00000176845	0.69	0.00420295	0.999853
ENSG00000186312	CA5BP1	-0.58	0.00420373	0.999853
ENSG00000101882	NKAP	0.39	0.0042513	0.999853
ENSG00000186908	ZDHHC17	0.25	0.00425217	0.999853
ENSG00000104177	MYEF2	0.5	0.00440143	0.999853
ENSG00000231711	LINC00899	1.2	0.00444459	0.999853
ENSG00000100558	PLEK2	-1.2	0.00446443	0.999853
ENSG00000135318	NT5E	-1.08	0.00471068	0.999853
ENSG00000235095	AC099654.2	1.31	0.00472164	0.999853
ENSG00000136193	SCRN1	-0.68	0.00474557	0.999853
ENSG00000122877	EGR2	-1.7	0.0048066	0.999853
ENSG00000146242	ENSG00000146242	-1.05	0.0048174	0.999853
ENSG00000136935	GOLGA1	0.27	0.00484797	0.999853
ENSG00000087903	RFX2	-0.47	0.00497519	0.999853
ENSG00000131409	LRRC4B	-1.62	0.00500575	0.999853
ENSG00000215630	GUSBP9	-1.31	0.00524758	0.999853
ENSG00000198862	LTN1	0.2	0.00527296	0.999853
ENSG00000143815	LBR	0.2	0.00576624	0.999853
ENSG00000202347	RNU1-16P	1.52	0.00578754	0.999853
ENSG00000228411	CDY4P	2.24	0.00581258	0.999853
ENSG00000133454	MYO18B	-2.05	0.00582814	0.999853
ENSG00000240522	RPL7AP10	0.59	0.00599694	0.999853
ENSG00000269940	AL049840.5	0.86	0.00604797	0.999853
ENSG00000226493	RPL26P27	1.3	0.00606568	0.999853
ENSG00000136381	IREB2	0.2	0.00610903	0.999853
ENSG00000184368	MAP7D2	-1.8	0.0061369	0.999853
ENSG00000258966	GTF3AP2	-2.2	0.00628648	0.999853
ENSG00000253305	PCDHGB6	1.63	0.00630563	0.999853
ENSG00000198799	LRIG2	0.18	0.0065945	0.999853
ENSG00000224745	AC063965.2	-1.07	0.00678614	0.999853
ENSG00000110344	UBE4A	0.18	0.00683562	0.999853
ENSG00000145555	MYO10	-2.12	0.00698303	0.999853
ENSG00000086848	ALG9	0.36	0.0070353	0.999853
ENSG00000203705	TATDN3	0.46	0.00713028	0.999853
ENSG00000100068	LRP5L	0.39	0.00736986	0.999853
ENSG00000257261	AC008014.1	0.99	0.00747898	0.999853
ENSG00000261888	AC144831.1	1.26	0.00760881	0.999853
ENSG00000227036	LINC00511	-1.02	0.00771279	0.999853
ENSG00000102103	PQBP1	-0.25	0.00781681	0.999853
ENSG00000156017	CARNMT1	0.24	0.00787754	0.999853
ENSG00000165905	LARGE2	-0.63	0.00789214	0.999853
ENSG00000129116	PALLD	0.81	0.00791975	0.999853
ENSG00000156030	MIDEAS	-0.19	0.00792992	0.999853
ENSG00000253716	MINCR	0.76	0.00795289	0.999853
ENSG00000139044	B4GALNT3	-0.94	0.00804078	0.999853
ENSG00000105053	VRK3	-0.21	0.00837264	0.999853
ENSG00000111707	SUDS3	0.15	0.00837997	0.999853
ENSG00000196739	COL27A1	-0.75	0.0083962	0.999853
ENSG00000274370	AC130371.2	1.29	0.00844961	0.999853
ENSG00000111331	OAS3	-0.62	0.00847863	0.999853
ENSG00000162496	DHRS3	-0.34	0.00848126	0.999853
ENSG00000070759	TESK2	-0.36	0.00889806	0.999853
ENSG00000109471	IL2	-2.59	0.00890649	0.999853
ENSG00000174839	DENND6A	0.24	0.00904979	0.999853
ENSG00000239736	ENSG00000239736	-1.81	0.00918475	0.999853
ENSG00000163872	YEATS2	0.18	0.00919458	0.999853
ENSG00000160191	PDE9A	-0.7	0.00920969	0.999853
ENSG00000179941	BBS10	0.46	0.00928115	0.999853
ENSG00000108961	RANGRF	-0.96	0.0093923	0.999853
ENSG00000188994	ZNF292	0.2	0.00945136	0.999853
ENSG00000090686	USP48	0.16	0.00953202	0.999853
ENSG00000201794	RN7SKP130	1.47	0.00954243	0.999853
ENSG00000089693	MLF2	-0.17	0.00955073	0.999853
ENSG00000196433	ASMT	-1.61	0.00959124	0.999853
ENSG00000214359	RPL18P10	1.08	0.00961121	0.999853
ENSG00000105672	ETV2	-1.14	0.00973648	0.999853
ENSG00000000971	CFH	-0.9	0.00986282	0.999853
ENSG00000227456	LINC00310	0.55	0.0098725	0.999853
ENSG00000164168	TMEM184C	0.25	0.00988447	0.999853
ENSG00000287306	AC016821.1	-1.49	0.00999029	0.999853
ENSG00000104856	RELB	-0.37	0.00999152	0.999853
ENSG00000139194	ENSG00000139194	0.66	0.0100744	0.999853
ENSG00000188739	RBM34	0.74	0.0100836	0.999853
ENSG00000161249	DMKN	-1.86	0.0101976	0.999853
ENSG00000263968	RN7SL381P	0.73	0.0102722	0.999853
ENSG00000141458	NPC1	0.48	0.0103205	0.999853
ENSG00000140367	UBE2Q2	0.24	0.0104005	0.999853
ENSG00000197744	PTMAP2	-0.41	0.0105182	0.999853
ENSG00000145675	PIK3R1	0.48	0.0107962	0.999853
ENSG00000133818	RRAS2	0.3	0.0108152	0.999853
ENSG00000211455	STK38L	0.26	0.0108957	0.999853
ENSG00000198910	L1CAM	0.69	0.0111304	0.999853
ENSG00000231010	AL121672.1	1.1	0.0111374	0.999853
ENSG00000233845	AC093732.1	-0.78	0.01114	0.999853
ENSG00000126970	ZC4H2	-0.43	0.0113032	0.999853
ENSG00000214279	SCART1	-0.84	0.011479	0.999853
ENSG00000165633	VSTM4	-2.6	0.0115164	0.999853
ENSG00000228451	SDAD1P1	0.7	0.0116337	0.999853
ENSG00000224839	ENSG00000224839	0.59	0.0117533	0.999853
ENSG00000205089	CCNI2	-0.79	0.0117911	0.999853
ENSG00000164056	SPRY1	-0.93	0.0118564	0.999853
ENSG00000167699	GLOD4	0.16	0.0119868	0.999853
ENSG00000196352	CD55	0.38	0.0119966	0.999853
ENSG00000146802	TMEM168	0.26	0.0120278	0.999853
ENSG00000073921	PICALM	0.27	0.0120418	0.999853
ENSG00000119979	DENND10	0.33	0.0123224	0.999853
ENSG00000146918	NCAPG2	-0.6	0.0124279	0.999853
ENSG00000269983	AC146944.3	1.88	0.0124619	0.999853
ENSG00000204172	AGAP9	0.54	0.0127269	0.999853
ENSG00000064393	HIPK2	-0.25	0.0127607	0.999853
ENSG00000105193	RPS16	-0.25	0.0127884	0.999853
ENSG00000059691	GATB	0.46	0.0128208	0.999853
ENSG00000078237	TIGAR	-0.35	0.0129503	0.999853
ENSG00000198826	ENSG00000198826	0.88	0.0130363	0.999853
ENSG00000105948	TTC26	-0.51	0.0131312	0.999853
ENSG00000076242	MLH1	0.24	0.0132055	0.999853
ENSG00000198722	UNC13B	-0.54	0.0133233	0.999853
ENSG00000005889	ZFX	-0.35	0.0133672	0.999853
ENSG00000000003	TSPAN6	-0.98	0.0134882	0.999853
ENSG00000109466	KLHL2	0.23	0.0135309	0.999853
ENSG00000117519	CNN3	-0.73	0.0135528	0.999853
ENSG00000229056	HECW2-AS1	-0.87	0.013635	0.999853
ENSG00000164308	ERAP2	-0.34	0.0138809	0.999853
ENSG00000171476	HOPX	-0.73	0.0139034	0.999853
ENSG00000233325	MIPEPP3	-1.28	0.0139308	0.999853
ENSG00000258571	PTTG4P	1.41	0.0144509	0.999853
ENSG00000139842	CUL4A	0.15	0.0144611	0.999853
ENSG00000196781	TLE1	-1	0.0145292	0.999853
ENSG00000151498	ACAD8	0.18	0.0145985	0.999853
ENSG00000147050	KDM6A	-0.42	0.0147293	0.999853
ENSG00000229474	ENSG00000229474	0.46	0.0147824	0.999853
ENSG00000101247	NDUFAF5	0.33	0.0147875	0.999853
ENSG00000215301	DDX3X	-0.4	0.01486	0.999853
ENSG00000125148	MT2A	1	0.0149006	0.999853
ENSG00000132718	SYT11	0.3	0.0149853	0.999853
ENSG00000143393	PI4KB	-0.14	0.0152256	0.999853
ENSG00000149573	MPZL2	-0.88	0.0152733	0.999853
ENSG00000250075	AC104806.2	-1.45	0.0156311	0.999853
ENSG00000139370	SLC15A4	0.38	0.0157019	0.999853
ENSG00000186940	CHCHD2P9	0.68	0.0159689	0.999853
ENSG00000170906	ENSG00000170906	-0.22	0.0160363	0.999853
ENSG00000250869	AC087359.1	-1.4	0.016165	0.999853
ENSG00000105227	PRX	-0.48	0.0161736	0.999853
ENSG00000271215	RPL21P136	-1.22	0.0163121	0.999853
ENSG00000248971	KRT8P46	-0.62	0.0163569	0.999853
ENSG00000104626	ERI1	0.28	0.0163853	0.999853
ENSG00000128944	KNSTRN	0.5	0.016393	0.999853
ENSG00000172869	DMXL1	0.21	0.0168063	0.999853
ENSG00000101782	RIOK3	0.23	0.0168909	0.999853
ENSG00000104972	ENSG00000104972	1.36	0.0169661	0.999853
ENSG00000249685	AC079921.2	-1.02	0.0172689	0.999853
ENSG00000100376	FAM118A	-0.71	0.0174548	0.999853
ENSG00000276234	ENSG00000276234	0.26	0.0174561	0.999853
ENSG00000178053	MLF1	-1.06	0.0174831	0.999853
ENSG00000196924	FLNA	0.33	0.017598	0.999853
ENSG00000119041	GTF3C3	0.22	0.0176731	0.999853
ENSG00000140553	UNC45A	0.18	0.0176947	0.999853
ENSG00000250144	AC104619.3	-0.33	0.0179001	0.999853
ENSG00000093000	NUP50	0.13	0.0180791	0.999853
ENSG00000001561	ENPP4	0.36	0.018193	0.999853
ENSG00000213658	LAT	0.37	0.0183627	0.999853
ENSG00000104756	KCTD9	0.22	0.0184222	0.999853
ENSG00000235027	AC068580.3	1.16	0.0184551	0.999853
ENSG00000235363	SNRPGP10	-0.66	0.0184844	0.999853
ENSG00000119787	ATL2	0.16	0.0185497	0.999853
ENSG00000254995	STX16-NPEPL1	-0.54	0.0186073	0.999853
ENSG00000165730	STOX1	1.93	0.0186098	0.999853
ENSG00000235613	NSRP1P1	1.18	0.0186854	0.999853
ENSG00000146085	MMUT	0.27	0.0187031	0.999853
ENSG00000269570	AP001350.1	0.91	0.0187048	0.999853
ENSG00000221539	SNORD99	-1.07	0.0187564	0.999853
ENSG00000174171	AC020659.1	-0.81	0.0188894	0.999853
ENSG00000173674	EIF1AX	-0.32	0.0190829	0.999853
ENSG00000263499	AC007431.1	1.6	0.0192898	0.999853
ENSG00000115137	DNAJC27	0.26	0.0195212	0.999853
ENSG00000271398	AL353622.2	1.42	0.0196421	0.999853
ENSG00000103415	ENSG00000103415	-0.2	0.0197145	0.999853
ENSG00000134900	TPP2	0.21	0.019738	0.999853
ENSG00000232852	CICP4	1.55	0.0198274	0.999853
ENSG00000171617	ENC1	1.17	0.0198412	0.999853
ENSG00000149476	TKFC	0.32	0.019886	0.999853
ENSG00000267074	AC015911.3	-0.49	0.0199755	0.999853
ENSG00000162976	SLC66A3	0.29	0.0201868	0.999853
ENSG00000223546	LINC00630	0.52	0.0202321	0.999853
ENSG00000145335	SNCA	-1.76	0.020398	0.999853
ENSG00000258311	AC009779.3	-1.34	0.0204137	0.999853
ENSG00000230736	AL021937.1	-0.84	0.0205345	0.999853
ENSG00000105376	ICAM5	1.08	0.0206666	0.999853
ENSG00000153283	CD96	-0.23	0.020672	0.999853
ENSG00000010810	FYN	0.2	0.020696	0.999853
ENSG00000085832	EPS15	0.24	0.020784	0.999853
ENSG00000238084	AL031284.1	-1.01	0.0209004	0.999853
ENSG00000114054	PCCB	0.29	0.0209528	0.999853
ENSG00000135164	DMTF1	0.2	0.0210702	0.999853
ENSG00000074590	NUAK1	1.79	0.0211099	0.999853
ENSG00000102302	FGD1	-1.07	0.0211631	0.999853
ENSG00000235440	RPS2P15	1.29	0.0212579	0.999853
ENSG00000130766	ENSG00000130766	-0.7	0.0214511	0.999853
ENSG00000106829	TLE4	-0.27	0.0214534	0.999853
ENSG00000244627	TPTEP2	0.43	0.0215812	0.999853
ENSG00000196169	KIF19	0.94	0.021618	0.999853
ENSG00000152990	ADGRA3	-1.59	0.0220478	0.999853
ENSG00000183018	SPNS2	-1.02	0.0222128	0.999853
ENSG00000037474	NSUN2	0.18	0.0223287	0.999853
ENSG00000158321	AUTS2	-0.54	0.0223426	0.999853
ENSG00000109458	GAB1	-1.43	0.0225992	0.999853
ENSG00000269534	AC011466.3	0.91	0.0227936	0.999853
ENSG00000165028	NIPSNAP3B	1.27	0.0228799	0.999853
ENSG00000165175	MID1IP1	-0.3	0.0229152	0.999853
ENSG00000115762	PLEKHB2	0.21	0.0229428	0.999853
ENSG00000123219	CENPK	0.9	0.022965	0.999853
ENSG00000239883	PARGP1	0.28	0.023004	0.999853
ENSG00000125812	GZF1	0.19	0.0230327	0.999853
ENSG00000124587	PEX6	-0.37	0.0230701	0.999853
ENSG00000106344	RBM28	0.18	0.0231611	0.999853
ENSG00000167196	FBXO22	0.25	0.0232492	0.999853
ENSG00000164399	IL3	-2.9	0.023264	0.999853
ENSG00000229390	ENSG00000229390	-1.72	0.0232906	0.999853
ENSG00000117643	MAN1C1	-0.49	0.023331	0.999853
ENSG00000250848	AC021087.2	0.63	0.0233984	0.999853
ENSG00000175274	TP53I11	-0.34	0.0234772	0.999853
ENSG00000178715	AL450998.1	-0.64	0.0235211	0.999853
ENSG00000188681	TEKT4P2	-1.46	0.0236503	0.999853
ENSG00000121716	PILRB	0.38	0.0238085	0.999853
ENSG00000102870	ZNF629	-0.48	0.0239082	0.999853
ENSG00000103671	TRIP4	-0.24	0.0239448	0.999853
ENSG00000162601	MYSM1	0.18	0.0240553	0.999853
ENSG00000168538	TRAPPC11	0.2	0.0240683	0.999853
ENSG00000176428	VPS37D	1.41	0.0240821	0.999853
ENSG00000205740	AL359878.1	1.01	0.0241431	0.999853
ENSG00000138670	RASGEF1B	-0.6	0.0243416	0.999853
ENSG00000146416	AIG1	-0.38	0.0243583	0.999853
ENSG00000196204	RNF216P1	0.27	0.0244659	0.999853
ENSG00000073417	PDE8A	-0.28	0.0245205	0.999853
ENSG00000165424	ZCCHC24	-0.57	0.0245279	0.999853
ENSG00000101216	GMEB2	0.26	0.0245466	0.999853
ENSG00000279730	ENSG00000279730	-0.98	0.0248843	0.999853
ENSG00000101474	APMAP	0.28	0.0250486	0.999853
ENSG00000219395	HSPA8P15	0.93	0.0250539	0.999853
ENSG00000141540	TTYH2	0.44	0.0250621	0.999853
ENSG00000167100	SAMD14	-0.84	0.0251308	0.999853
ENSG00000146197	SCUBE3	0.49	0.0251825	0.999853
ENSG00000265460	AC015910.1	-1.22	0.0252483	0.999853
ENSG00000269929	MIRLET7A1HG	0.42	0.0252534	0.999853
ENSG00000129691	ASH2L	0.17	0.0253454	0.999853
ENSG00000152217	SETBP1	1.43	0.0253958	0.999853
ENSG00000104043	ATP8B4	-1.83	0.0255464	0.999853
ENSG00000091140	DLD	0.18	0.0256034	0.999853
ENSG00000206561	COLQ	-0.48	0.0256168	0.999853
ENSG00000189136	UBE2Q2P1	0.48	0.0258117	0.999853
ENSG00000236540	AC006547.1	0.4	0.0260238	0.999853
ENSG00000177239	MAN1B1	0.28	0.0261204	0.999853
ENSG00000120549	KIAA1217	-0.8	0.0264038	0.999853
ENSG00000075290	WNT8B	-1.28	0.0264335	0.999853
ENSG00000278156	TSC22D1-AS1	-1.1	0.0266315	0.999853
ENSG00000207336	RNU6-658P	1.33	0.0267079	0.999853
ENSG00000166747	AP1G1	0.12	0.0269028	0.999853
ENSG00000198034	RPS4X	-0.21	0.0270261	0.999853
ENSG00000211878	TRAJ11	0.73	0.027036	0.999853
ENSG00000147118	ZNF182	0.28	0.0270627	0.999853
ENSG00000215156	AC138409.1	0.51	0.0272701	0.999853
ENSG00000231697	NANOGP5	-1.24	0.0272804	0.999853
ENSG00000229023	RAB1AP1	-1.22	0.0273762	0.999853
ENSG00000011258	MBTD1	0.17	0.0274535	0.999853
ENSG00000125633	CCDC93	0.14	0.0275272	0.999853
ENSG00000230979	AC079250.1	-0.24	0.0275671	0.999853
ENSG00000176393	RNPEP	0.27	0.0277033	0.999853
ENSG00000273338	AC103591.3	-1.6	0.0277337	0.999853
ENSG00000133703	KRAS	0.22	0.027751	0.999853
ENSG00000197386	HTT	0.14	0.0277564	0.999853
ENSG00000072501	SMC1A	-0.22	0.0277933	0.999853
ENSG00000239900	ADSL	0.25	0.0279006	0.999853
ENSG00000109686	SH3D19	-0.98	0.0279845	0.999853
ENSG00000186301	MST1P2	-0.56	0.0281528	0.999853
ENSG00000213925	NPM1P33	1.34	0.0282425	0.999853
ENSG00000123179	EBPL	-0.37	0.0283343	0.999853
ENSG00000100453	GZMB	1.33	0.0283574	0.999853
ENSG00000266389	AC002091.2	1.02	0.028429	0.999853
ENSG00000119508	NR4A3	-1.21	0.0286984	0.999853
ENSG00000080854	IGSF9B	0.44	0.0287276	0.999853
ENSG00000134077	THUMPD3	0.21	0.0287291	0.999853
ENSG00000259654	AC115102.1	-1.16	0.0287322	0.999853
ENSG00000205336	ADGRG1	1.17	0.0287552	0.999853
ENSG00000164597	ENSG00000164597	0.26	0.0287957	0.999853
ENSG00000166024	R3HCC1L	0.17	0.0289724	0.999853
ENSG00000129636	ITFG1	0.26	0.0294253	0.999853
ENSG00000160298	C21ORF58	0.44	0.0295793	0.999853
ENSG00000134444	RELCH	0.21	0.0296114	0.999853
ENSG00000235522	AC010978.1	0.79	0.0300335	0.999853
ENSG00000213186	TRIM59	0.3	0.0300984	0.999853
ENSG00000088876	ZNF343	0.27	0.0302238	0.999853
ENSG00000138688	KIAA1109	0.24	0.0303499	0.999853
ENSG00000231535	LINC00278	1.52	0.0305346	0.999853
ENSG00000182108	DEXI	0.37	0.0306098	0.999853
ENSG00000124198	ARFGEF2	0.11	0.0306434	0.999853
ENSG00000165775	FUNDC2	-0.22	0.0307302	0.999853
ENSG00000240454	RPL39P26	1.51	0.0313219	0.999853
ENSG00000148399	DPH7	0.13	0.0314921	0.999853
ENSG00000234545	FAM133B	0.24	0.0316831	0.999853
ENSG00000102984	ZNF821	-0.34	0.0318091	0.999853
ENSG00000153885	KCTD15	-0.79	0.031858	0.999853
ENSG00000120539	MASTL	0.27	0.0318594	0.999853
ENSG00000187753	C9ORF153	-0.57	0.0319153	0.999853
ENSG00000266385	AC005899.5	0.58	0.0320987	0.999853
ENSG00000100181	TPTEP1	-1.41	0.0321344	0.999853
ENSG00000267546	AC015802.4	0.99	0.0323962	0.999853
ENSG00000255843	AP000593.3	0.87	0.0324386	0.999853
ENSG00000168118	RAB4A	0.27	0.0325004	0.999853
ENSG00000165434	PGM2L1	0.24	0.0326274	0.999853
ENSG00000102225	CDK16	-0.22	0.0327093	0.999853
ENSG00000145736	ENSG00000145736	0.5	0.0331388	0.999853
ENSG00000189067	LITAF	0.24	0.0331572	0.999853
ENSG00000230204	FTH1P5	1.18	0.0332043	0.999853
ENSG00000149328	GLB1L2	0.69	0.0332483	0.999853
ENSG00000215283	HMGB3P24	-0.91	0.033397	0.999853
ENSG00000138029	HADHB	0.14	0.0336428	0.999853
ENSG00000168569	TMEM223	0.34	0.0337884	0.999853
ENSG00000258136	AC007622.2	0.61	0.0339641	0.999853
ENSG00000154165	GPR15	0.86	0.0342094	0.999853
ENSG00000175826	ENSG00000175826	-0.19	0.0344661	0.999853
ENSG00000116353	MECR	0.41	0.0345532	0.999853
ENSG00000103248	MTHFSD	0.24	0.0345578	0.999853
ENSG00000204070	SYS1	-0.23	0.0345785	0.999853
ENSG00000173585	CCR9	-0.72	0.0345955	0.999853
ENSG00000285531	Z83840.1	0.54	0.0346173	0.999853
ENSG00000141580	WDR45B	0.2	0.0346202	0.999853
ENSG00000213468	FIRRE	-1.2	0.0346297	0.999853
ENSG00000169554	ZEB2	0.88	0.0346925	0.999853
ENSG00000166851	PLK1	-0.64	0.0347744	0.999853
ENSG00000241458	RPL7P19	0.83	0.0347771	0.999853
ENSG00000230724	LINC01001	0.6	0.0349925	0.999853
ENSG00000186105	LRRC70	1.02	0.0351363	0.999853
ENSG00000124920	MYRF	-0.54	0.0351402	0.999853
ENSG00000071051	NCK2	-0.19	0.0351472	0.999853
ENSG00000164037	SLC9B1	0.62	0.0354291	0.999853
ENSG00000251991	RNU7-49P	1.33	0.035437	0.999853
ENSG00000109685	NSD2	0.19	0.0355417	0.999853
ENSG00000154803	FLCN	0.26	0.035588	0.999853
ENSG00000154479	CCDC173	-1.33	0.0356582	0.999853
ENSG00000238260	AL513320.1	0.88	0.035661	0.999853
ENSG00000165494	PCF11	-0.2	0.0356891	0.999853
ENSG00000075413	MARK3	0.22	0.0357194	0.999853
ENSG00000198814	GK	0.57	0.035918	0.999853
ENSG00000279744	AC132938.6	0.48	0.0359661	0.999853
ENSG00000240731	AL139287.1	0.34	0.036093	0.999853
ENSG00000162104	ADCY9	-0.31	0.0360988	0.999853
ENSG00000076641	PAG1	-0.21	0.0361784	0.999853
ENSG00000261056	AC079416.2	0.98	0.0362827	0.999853
ENSG00000213246	SUPT4H1	-1.39	0.0362864	0.999853
ENSG00000133401	PDZD2	-0.58	0.0363052	0.999853
ENSG00000085741	WNT11	-1.6	0.0367533	0.999853
ENSG00000111530	CAND1	0.12	0.0367568	0.999853
ENSG00000115155	OTOF	0.83	0.036763	0.999853
ENSG00000179388	EGR3	-1.12	0.0368642	0.999853
ENSG00000101596	SMCHD1	0.33	0.0369572	0.999853
ENSG00000100445	SDR39U1	-0.28	0.0369825	0.999853
ENSG00000169641	LUZP1	-0.24	0.0370207	0.999853
ENSG00000074696	HACD3	0.18	0.0371128	0.999853
ENSG00000134575	ACP2	-0.32	0.0371133	0.999853
ENSG00000237513	AC007384.1	0.37	0.0371238	0.999853
ENSG00000065882	TBC1D1	0.18	0.037186	0.999853
ENSG00000136929	HEMGN	-1.23	0.0372289	0.999853
ENSG00000238197	PAXBP1-AS1	0.24	0.037408	0.999853
ENSG00000266498	AC055811.3	0.71	0.0374821	0.999853
ENSG00000177606	JUN	-1.22	0.0375273	0.999853
ENSG00000279331	RBM12B-AS1	0.55	0.0376371	0.999853
ENSG00000008256	CYTH3	-0.36	0.0376848	0.999853
ENSG00000242094	FOXP1-IT1	1.45	0.0377326	0.999853
ENSG00000115112	TFCP2L1	-1.63	0.0377622	0.999853
ENSG00000149380	P4HA3	1.03	0.0377716	0.999853
ENSG00000118004	COLEC11	1.54	0.03788	0.999853
ENSG00000129197	RPAIN	0.21	0.0379121	0.999853
ENSG00000188895	MSL1	-0.18	0.0379529	0.999853
ENSG00000139899	CBLN3	-0.55	0.0380405	0.999853
ENSG00000286634	AC146507.3	1.22	0.0380763	0.999853
ENSG00000172922	RNASEH2C	-0.24	0.0383267	0.999853
ENSG00000101230	ISM1	-0.93	0.0384353	0.999853
ENSG00000253731	PCDHGA6	1.33	0.0385623	0.999853
ENSG00000143799	PARP1	0.14	0.0386275	0.999853
ENSG00000164032	H2AZ1	-0.15	0.0386825	0.999853
ENSG00000259137	AL109766.1	-0.73	0.0387035	0.999853
ENSG00000130414	NDUFA10	0.13	0.0387312	0.999853
ENSG00000287763	AC068279.2	-1.68	0.0387726	0.999853
ENSG00000117318	ENSG00000117318	-0.49	0.0388658	0.999853
ENSG00000269688	AC008982.2	-0.56	0.0388766	0.999853
ENSG00000259158	ADAM20P1	0.57	0.0388895	0.999853
ENSG00000067365	METTL22	0.28	0.0391164	0.999853
ENSG00000256981	AC134349.2	0.88	0.0391399	0.999853
ENSG00000226318	RPS3AP38	0.54	0.0391962	0.999853
ENSG00000255893	AP000786.1	0.69	0.0392158	0.999853
ENSG00000221955	SLC12A8	1.35	0.0392183	0.999853
ENSG00000166266	CUL5	0.22	0.0392945	0.999853
ENSG00000115289	PCGF1	0.23	0.0393607	0.999853
ENSG00000176058	TPRN	-0.51	0.0394174	0.999853
ENSG00000256356	HSPA8P5	-0.87	0.039561	0.999853
ENSG00000254873	AP001267.1	-1.03	0.0396688	0.999853
ENSG00000166478	ZNF143	0.23	0.039919	0.999853
ENSG00000256134	EGLN3P1	1.41	0.0399476	0.999853
ENSG00000126603	ENSG00000126603	-0.58	0.0399986	0.999853
ENSG00000101846	STS	-1.04	0.0400066	0.999853
ENSG00000143420	ENSA	-0.16	0.040029	0.999853
ENSG00000200152	RNU6-216P	1.16	0.0400394	0.999853
ENSG00000181004	BBS12	0.62	0.0400985	0.999853
ENSG00000161791	FMNL3	-0.22	0.0401008	0.999853
ENSG00000163512	AZI2	0.26	0.0401257	0.999853
ENSG00000240974	RPS27AP10	1.12	0.0401432	0.999853
ENSG00000169991	IFFO2	-0.28	0.0403242	0.999853
ENSG00000226180	AC010536.1	-1.09	0.0403852	0.999853
ENSG00000232912	RERE-AS1	-0.91	0.0405178	0.999853
ENSG00000173040	EVC2	0.52	0.0406932	0.999853
ENSG00000163714	U2SURP	0.15	0.0407878	0.999853
ENSG00000112893	MAN2A1	0.17	0.0410623	0.999853
ENSG00000033178	UBA6	0.2	0.0412492	0.999853
ENSG00000227354	RBM26-AS1	0.74	0.0413074	0.999853
ENSG00000107147	KCNT1	-0.5	0.0413458	0.999853
ENSG00000259656	AC013452.2	1.41	0.0414344	0.999853
ENSG00000244754	N4BP2L2	0.19	0.0414717	0.999853
ENSG00000274765	AC018926.1	0.83	0.0416296	0.999853
ENSG00000143494	VASH2	-0.93	0.0417683	0.999853
ENSG00000270257	AC096720.1	0.68	0.0418987	0.999853
ENSG00000043462	LCP2	-0.16	0.0419406	0.999853
ENSG00000100852	ARHGAP5	-0.2	0.0420599	0.999853
ENSG00000171174	RBKS	0.58	0.0421158	0.999853
ENSG00000148187	MRRF	0.16	0.0421908	0.999853
ENSG00000233877	AL606517.1	1.18	0.0424287	0.999853
ENSG00000181817	LSM10	-0.18	0.0424297	0.999853
ENSG00000262772	LINC01977	0.86	0.0424685	0.999853
ENSG00000143552	NUP210L	0.53	0.0425712	0.999853
ENSG00000132434	LANCL2	-0.62	0.0426286	0.999853
ENSG00000049089	COL9A2	0.56	0.0426439	0.999853
ENSG00000121578	B4GALT4	0.31	0.0426727	0.999853
ENSG00000129534	MIS18BP1	0.28	0.0426741	0.999853
ENSG00000173678	SPDYE2B	-0.8	0.0428776	0.999853
ENSG00000103707	MTFMT	0.28	0.042979	0.999853
ENSG00000061987	MON2	0.14	0.0430689	0.999853
ENSG00000204252	ENSG00000204252	0.8	0.0430792	0.999853
ENSG00000107566	ERLIN1	0.2	0.0431834	0.999853
ENSG00000282393	AC016588.2	1.31	0.0432722	0.999853
ENSG00000136840	ST6GALNAC4	-0.2	0.0432826	0.999853
ENSG00000265154	MIR151B	-1.23	0.0433998	0.999853
ENSG00000244513	AC109587.1	0.51	0.0434408	0.999853
ENSG00000262118	MTCO1P28	-0.85	0.0434631	0.999853
ENSG00000205611	LINC01597	1.16	0.0434959	0.999853
ENSG00000197429	IPP	0.33	0.043509	0.999853
ENSG00000157111	TMEM171	-1.61	0.043525	0.999853
ENSG00000116690	PRG4	0.7	0.0435602	0.999853
ENSG00000229153	ENSG00000229153	-0.69	0.043623	0.999853
ENSG00000175216	CKAP5	0.12	0.0436294	0.999853
ENSG00000117153	KLHL12	0.18	0.0436911	0.999853
ENSG00000213830	ENSG00000213830	-1.15	0.04379	0.999853
ENSG00000113522	RAD50	0.38	0.0439104	0.999853
ENSG00000143375	CGN	-0.46	0.0439607	0.999853
ENSG00000250155	AC008957.1	1.29	0.0440328	0.999853
ENSG00000143748	NVL	0.19	0.0440943	0.999853
ENSG00000113594	LIFR	-0.9	0.0441845	0.999853
ENSG00000224598	RPS5P2	0.74	0.0442043	0.999853
ENSG00000110108	TMEM109	-0.18	0.0443344	0.999853
ENSG00000164402	SEPTIN8	-0.34	0.0448636	0.999853
ENSG00000165699	TSC1	0.15	0.0448789	0.999853
ENSG00000229521	MYCBP2-AS2	0.96	0.0449171	0.999853
ENSG00000132780	NASP	-0.18	0.0449756	0.999853
ENSG00000114439	BBX	-0.13	0.0449896	0.999853
ENSG00000228474	OST4	-0.22	0.0449912	0.999853
ENSG00000204623	ENSG00000204623	0.37	0.0452699	0.999853
ENSG00000116667	C1ORF21	0.89	0.0453328	0.999853
ENSG00000259242	AC002306.1	0.76	0.0454089	0.999853
ENSG00000115008	IL1A	1.79	0.0456226	0.999853
ENSG00000188549	CCDC9B	0.64	0.045637	0.999853
ENSG00000244256	RN7SL130P	1.12	0.0456862	0.999853
ENSG00000133477	FAM83F	1.13	0.0459154	0.999853
ENSG00000047056	WDR37	0.17	0.0462606	0.999853
ENSG00000170486	KRT72	-1.18	0.046452	0.999853
ENSG00000105339	DENND3	0.41	0.0465104	0.999853
ENSG00000241990	PRR34-AS1	0.67	0.0466838	0.999853
ENSG00000286864	AC012076.1	-0.74	0.0467001	0.999853
ENSG00000255836	AC131206.1	-0.49	0.0467826	0.999853
ENSG00000258230	AC063950.1	0.78	0.0468051	0.999853
ENSG00000251667	BRCC3P1	0.86	0.0470534	0.999853
ENSG00000188599	NPIPP1	-0.47	0.0470542	0.999853
ENSG00000180764	PIPSL	-0.44	0.047074	0.999853
ENSG00000237331	XIAP-AS1	0.7	0.0471439	0.999853
ENSG00000189007	ADAT2	0.26	0.0471586	0.999853
ENSG00000235852	AC005540.1	0.44	0.0471854	0.999853
ENSG00000250959	GLUD1P3	0.4	0.0471998	0.999853
ENSG00000005700	ENSG00000005700	0.16	0.0472701	0.999853
ENSG00000235084	CHCHD2P6	-0.47	0.047397	0.999853
ENSG00000137877	SPTBN5	-0.51	0.0474296	0.999853
ENSG00000110046	ATG2A	0.29	0.0474339	0.999853
ENSG00000185201	IFITM2	-0.26	0.047567	0.999853
ENSG00000250486	FAM218A	0.99	0.0477012	0.999853
ENSG00000186204	CYP4F12	-1.18	0.0477656	0.999853
ENSG00000109854	HTATIP2	0.18	0.0478159	0.999853
ENSG00000172548	NIPAL4	-0.99	0.0478957	0.999853
ENSG00000279500	AC108704.2	0.6	0.0481014	0.999853
ENSG00000169047	IRS1	-0.51	0.0482938	0.999853
ENSG00000285688	AL161443.1	-0.84	0.0483051	0.999853
ENSG00000106992	AK1	-0.36	0.0483232	0.999853
ENSG00000269910	AL049840.4	0.96	0.0485157	0.999853
ENSG00000211784	TRAV10	-0.56	0.048569	0.999853
ENSG00000215007	DNAJA1P3	-1.27	0.0485745	0.999853
ENSG00000252361	RNU6-118P	1.03	0.0486998	0.999853
ENSG00000112305	SMAP1	-0.23	0.0487066	0.999853
ENSG00000198502	HLA-DRB5	1.14	0.0487594	0.999853
ENSG00000169071	ROR2	-1.44	0.0487973	0.999853
ENSG00000175390	EIF3F	-0.12	0.0488776	0.999853
ENSG00000280269	AP000577.2	-1.31	0.0489133	0.999853
ENSG00000250170	RASA2-IT1	-1.26	0.0491615	0.999853
ENSG00000200814	RNU6-595P	1.09	0.0491702	0.999853
ENSG00000137959	IFI44L	-0.81	0.0491863	0.999853
ENSG00000164930	FZD6	0.61	0.0492677	0.999853
ENSG00000180644	PRF1	0.66	0.049279	0.999853
ENSG00000183579	ZNRF3	-0.6	0.0492937	0.999853
ENSG00000237940	ENSG00000237940	0.44	0.0493331	0.999853
ENSG00000197355	UAP1L1	0.27	0.0493621	0.999853
ENSG00000170425	ADORA2B	1.2	0.0493835	0.999853
ENSG00000163960	UBXN7	0.15	0.0493886	0.999853
ENSG00000095485	CWF19L1	0.18	0.0494178	0.999853
ENSG00000035720	STAP1	-0.72	0.0494493	0.999853
ENSG00000103742	IGDCC4	1.1	0.0495461	0.999853
ENSG00000137073	UBAP2	0.16	0.0495806	0.999853
ENSG00000050165	DKK3	-1.36	0.0495944	0.999853
ENSG00000198000	NOL8	0.16	0.0496098	0.999853
ENSG00000183340	JRKL	0.29	0.049662	0.999853
ENSG00000146054	TRIM7	0.67	0.049695	0.999853
ENSG00000280039	RN7SKP23	0.5	0.0497541	0.999853
ENSG00000143333	RGS16	-0.96	0.0498402	0.999853
ENSG00000288096	AC109322.2	-1.18	0.0498509	0.999853
ENSG00000197057	DTHD1	-0.66	0.0499374	0.999853
ENSG00000157450	RNF111	0.15	0.0500106	0.999853
ENSG00000271828	AC008937.3	0.5	0.0501051	0.999853
ENSG00000105711	SCN1B	-0.76	0.0501094	0.999853
ENSG00000080603	SRCAP	-0.26	0.050184	0.999853
ENSG00000136636	KCTD3	0.83	0.0502455	0.999853
ENSG00000039319	ZFYVE16	0.29	0.0503854	0.999853
ENSG00000071189	SNX13	0.23	0.0503938	0.999853
ENSG00000064961	HMG20B	-0.26	0.0504373	0.999853
ENSG00000113319	RASGRF2	-0.29	0.0504873	0.999853
ENSG00000285999	AC025442.2	-0.96	0.0505004	0.999853
ENSG00000101665	SMAD7	-0.48	0.0505746	0.999853
ENSG00000110756	ENSG00000110756	0.17	0.05078	0.999853
ENSG00000141568	FOXK2	0.12	0.0507972	0.999853
ENSG00000115956	PLEK	0.7	0.0508167	0.999853
ENSG00000182923	CEP63	0.21	0.0508271	0.999853
ENSG00000240371	RPS4XP13	-1.02	0.0509461	0.999853
ENSG00000151445	VIPAS39	0.21	0.0509473	0.999853
ENSG00000136908	DPM2	-0.18	0.0509797	0.999853
ENSG00000266497	ENSG00000266497	1.01	0.0510129	0.999853
ENSG00000184922	FMNL1	0.15	0.0510396	0.999853
ENSG00000136738	STAM	0.22	0.0510677	0.999853
ENSG00000224550	AC114491.1	0.81	0.0510788	0.999853
ENSG00000240694	PNMA2	1.35	0.051157	0.999853
ENSG00000131459	GFPT2	0.76	0.0512069	0.999853
ENSG00000130177	CDC16	0.22	0.0512916	0.999853
ENSG00000163393	SLC22A15	-1.06	0.0512923	0.999853
ENSG00000166436	TRIM66	0.35	0.0513949	0.999853
ENSG00000253284	AC092828.1	1.35	0.0514646	0.999853
ENSG00000181097	ENSG00000181097	0.62	0.051499	0.999853
ENSG00000171497	PPID	0.2	0.051576	0.999853
ENSG00000184371	CSF1	-0.53	0.0515859	0.999853
ENSG00000111196	MAGOHB	0.29	0.0516682	0.999853
ENSG00000172965	MIR4435-2HG	0.38	0.0516737	0.999853
ENSG00000224629	AC004975.1	0.78	0.0516989	0.999853
ENSG00000164440	TXLNB	0.61	0.0517122	0.999853
ENSG00000125871	MGME1	0.24	0.0518073	0.999853
ENSG00000227741	AL121987.2	0.59	0.052013	0.999853
ENSG00000259488	AC023355.1	1.05	0.0521244	0.999853
ENSG00000226259	GTF2H2B	0.72	0.0523222	0.999853
ENSG00000225137	DYNC1I2P1	-0.57	0.0523913	0.999853
ENSG00000096060	FKBP5	0.19	0.0524626	0.999853
ENSG00000145107	TM4SF19	1.34	0.052474	0.999853
ENSG00000237705	AC008937.2	0.58	0.0525139	0.999853
ENSG00000218896	TUBB8P2	0.89	0.0525533	0.999853
ENSG00000215022	AL008729.1	0.59	0.0526945	0.999853
ENSG00000140093	ENSG00000140093	-1.08	0.0527754	0.999853
ENSG00000144824	PHLDB2	-0.42	0.0528548	0.999853
ENSG00000132423	COQ3	0.44	0.0528934	0.999853
ENSG00000275793	RIMBP3	-0.91	0.0529055	0.999853
ENSG00000146587	RBAK	0.22	0.0529478	0.999853
ENSG00000245156	AP001107.1	-0.51	0.0529709	0.999853
ENSG00000117262	GPR89A	0.29	0.053044	0.999853
ENSG00000130635	COL5A1	-0.69	0.0531188	0.999853
ENSG00000117480	FAAH	-0.47	0.0531546	0.999853
ENSG00000258645	HSPE1P2	1.04	0.0532057	0.999853
ENSG00000259479	ENSG00000259479	-0.92	0.0533203	0.999853
ENSG00000143643	TTC13	0.2	0.0535625	0.999853
ENSG00000214776	AC092821.1	1.15	0.0536276	0.999853
ENSG00000234996	AC098934.1	-1.23	0.0536858	0.999853
ENSG00000285909	AP002762.2	-1.24	0.0538563	0.999853
ENSG00000197563	PIGN	0.19	0.053857	0.999853
ENSG00000162402	USP24	0.13	0.05395	0.999853
ENSG00000013561	RNF14	0.17	0.0539992	0.999853
ENSG00000253180	AC104986.1	1.04	0.0540053	0.999853
ENSG00000154548	SRSF12	0.69	0.0540368	0.999853
ENSG00000100526	CDKN3	0.72	0.0541082	0.999853
ENSG00000100365	ENSG00000100365	-0.73	0.0542566	0.999853
ENSG00000259677	AC027176.2	0.97	0.0543454	0.999853
ENSG00000196428	TSC22D2	-0.21	0.0543536	0.999853
ENSG00000256683	ZNF350	-0.3	0.0543913	0.999853
ENSG00000204632	ENSG00000204632	-0.64	0.0544149	0.999853
ENSG00000197568	HHLA3	-0.7	0.0544488	0.999853
ENSG00000272752	STAG3L5P-PVRIG2P-PILRB	1.02	0.0545554	0.999853
ENSG00000065413	ANKRD44	0.16	0.0545568	0.999853
ENSG00000084207	GSTP1	-0.33	0.0545691	0.999853
ENSG00000149231	CCDC82	0.23	0.0546091	0.999853
ENSG00000162869	PPP1R21	0.15	0.054683	0.999853
ENSG00000269843	AC008537.2	0.62	0.0548491	0.999853
ENSG00000185753	CXORF38	-0.18	0.0548937	0.999853
ENSG00000279933	AL031595.1	0.59	0.054944	0.999853
ENSG00000207399	RNU6-1011P	-1.19	0.0550279	0.999853
ENSG00000217527	RPS16P5	1.13	0.0550282	0.999853
ENSG00000054219	LY75	0.28	0.0552034	0.999853
ENSG00000239377	AC073111.1	-1.29	0.0555978	0.999853
ENSG00000155158	TTC39B	-0.26	0.0556624	0.999853
ENSG00000159658	EFCAB14	0.13	0.055701	0.999853
ENSG00000213866	YBX1P10	0.32	0.0559499	0.999853
ENSG00000161714	PLCD3	-0.4	0.056014	0.999853
ENSG00000110075	PPP6R3	0.12	0.0560839	0.999853
ENSG00000096654	ZNF184	0.21	0.0561151	0.999853
ENSG00000105374	NKG7	0.97	0.0561889	0.999853
ENSG00000102189	EEA1	0.24	0.056229	0.999853
ENSG00000053900	ANAPC4	0.17	0.0562859	0.999853
ENSG00000136274	NACAD	0.87	0.0563461	0.999853
ENSG00000224429	LINC00539	-0.77	0.0565254	0.999853
ENSG00000223884	AC068481.1	-0.39	0.0565989	0.999853
ENSG00000178904	DPY19L3	0.26	0.0566036	0.999853
ENSG00000225762	LINC01389	1.16	0.0568752	0.999853
ENSG00000134265	NAPG	0.16	0.0569283	0.999853
ENSG00000227525	RPL7P6	-0.69	0.0569669	0.999853
ENSG00000178075	GRAMD1C	0.63	0.0570423	0.999853
ENSG00000162076	FLYWCH2	-0.31	0.0571293	0.999853
ENSG00000185917	SETD4	0.2	0.0572941	0.999853
ENSG00000124191	TOX2	0.49	0.0575169	0.999853
ENSG00000240356	RPL23AP7	0.37	0.057812	0.999853
ENSG00000139289	PHLDA1	-0.39	0.0578237	0.999853
ENSG00000147168	IL2RG	-0.18	0.0579395	0.999853
ENSG00000221963	APOL6	-0.31	0.0580009	0.999853
ENSG00000145911	N4BP3	-0.34	0.0582586	0.999853
ENSG00000135144	DTX1	-0.4	0.0582642	0.999853
ENSG00000157106	SMG1	0.13	0.0582946	0.999853
ENSG00000234389	AC007278.1	-0.73	0.0584187	0.999853
ENSG00000186866	POFUT2	0.19	0.0584467	0.999853
ENSG00000154025	SLC5A10	-0.44	0.0584696	0.999853
ENSG00000261476	AC009163.4	0.56	0.0587285	0.999853
ENSG00000146955	RAB19	-0.81	0.0587441	0.999853
ENSG00000197653	ENSG00000197653	0.51	0.0587885	0.999853
ENSG00000245694	CRNDE	0.96	0.0590626	0.999853
ENSG00000100934	SEC23A	0.15	0.0591162	0.999853
ENSG00000187762	HSPE1P11	1.21	0.0591434	0.999853
ENSG00000124507	PACSIN1	-0.96	0.0591987	0.999853
ENSG00000015568	RGPD5	0.25	0.0592107	0.999853
ENSG00000110492	MDK	0.69	0.0592399	0.999853
ENSG00000136271	DDX56	-0.15	0.0593727	0.999853
ENSG00000224790	AP000704.2	0.94	0.0595821	0.999853
ENSG00000100603	SNW1	0.14	0.0596034	0.999853
ENSG00000167487	KLHL26	-0.27	0.0597796	0.999853
ENSG00000106610	STAG3L4	0.19	0.0598636	0.999853
ENSG00000253651	SOD1P3	0.59	0.0598757	0.999853
ENSG00000175841	FAM172BP	-1.21	0.0600677	0.999853
ENSG00000262380	AC026401.2	0.58	0.0600947	0.999853
ENSG00000004766	VPS50	0.2	0.060103	0.999853
ENSG00000205560	CPT1B	0.44	0.0601571	0.999853
ENSG00000197312	DDI2	0.21	0.0601872	0.999853
ENSG00000270130	AC068790.7	-0.65	0.0604611	0.999853
ENSG00000170365	SMAD1	-1.64	0.0604688	0.999853
ENSG00000226179	ENSG00000226179	0.68	0.0606064	0.999853
ENSG00000276575	MIR6895	-1.12	0.0606715	0.999853
ENSG00000007944	MYLIP	-0.55	0.0607342	0.999853
ENSG00000154760	SLFN13	0.32	0.0608308	0.999853
ENSG00000078246	TULP3	0.17	0.060876	0.999853
ENSG00000135048	CEMIP2	0.24	0.0609202	0.999853
ENSG00000173338	KCNK7	-0.61	0.0609852	0.999853
ENSG00000047315	POLR2B	0.13	0.0609906	0.999853
ENSG00000214826	DDX12P	0.36	0.0610775	0.999853
ENSG00000215421	ZNF407	0.16	0.0611902	0.999853
ENSG00000128789	PSMG2	0.16	0.0613291	0.999853
ENSG00000159086	ENSG00000159086	0.13	0.0613716	0.999853
ENSG00000203710	CR1	-0.8	0.0614742	0.999853
ENSG00000236863	RPL23AP23	1.05	0.0615875	0.999853
ENSG00000232027	AL671986.1	0.74	0.0616018	0.999853
ENSG00000271428	MPHOSPH6P1	0.74	0.0616342	0.999853
ENSG00000214198	TTC41P	-0.9	0.0616392	0.999853
ENSG00000269925	Z98884.2	-0.66	0.0616545	0.999853
ENSG00000132773	TOE1	-0.38	0.0619661	0.999853
ENSG00000146592	CREB5	-1.72	0.0619848	0.999853
ENSG00000187187	ENSG00000187187	0.35	0.0622133	0.999853
ENSG00000134905	CARS2	0.16	0.0622312	0.999853
ENSG00000100219	XBP1	-0.18	0.0622886	0.999853
ENSG00000068878	PSME4	0.25	0.0623738	0.999853
ENSG00000271816	ENSG00000271816	0.47	0.0624956	0.999853
ENSG00000181315	ZNF322	0.32	0.0625718	0.999853
ENSG00000286264	AP001453.4	-0.77	0.0626296	0.999853
ENSG00000163170	BOLA3	-0.58	0.0626801	0.999853
ENSG00000182586	LINC00334	-0.9	0.0628027	0.999853
ENSG00000204130	RUFY2	0.22	0.0628079	0.999853
ENSG00000211666	IGLV2-14	1.29	0.0628303	0.999853
ENSG00000105854	PON2	0.53	0.0628418	0.999853
ENSG00000197380	DACT3	-1.32	0.0630354	0.999853
ENSG00000222383	RNA5SP203	1.12	0.0630682	0.999853
ENSG00000259088	AL137779.2	0.52	0.0631016	0.999853
ENSG00000279089	AC005839.1	0.31	0.0631459	0.999853
ENSG00000140104	CLBA1	0.42	0.0632716	0.999853
ENSG00000165632	TAF3	-0.15	0.0634571	0.999853
ENSG00000229236	TTTY10	1.19	0.0634633	0.999853
ENSG00000078081	LAMP3	-0.72	0.0634673	0.999853
ENSG00000159164	SV2A	-0.3	0.0635236	0.999853
ENSG00000115760	BIRC6	0.11	0.0635602	0.999853
ENSG00000069493	CLEC2D	0.21	0.0636008	0.999853
ENSG00000204584	AC027801.1	-0.55	0.0637799	0.999853
ENSG00000107018	RLN1	-0.74	0.0638665	0.999853
ENSG00000065361	ERBB3	-0.58	0.0639927	0.999853
ENSG00000276449	AC004076.2	-0.7	0.064003	0.999853
ENSG00000112658	SRF	-0.17	0.0641397	0.999853
ENSG00000106624	AEBP1	-0.51	0.0642599	0.999853
ENSG00000286757	AL137139.2	0.68	0.0644489	0.999853
ENSG00000105289	TJP3	-0.32	0.0644848	0.999853
ENSG00000066654	THUMPD1	-0.18	0.0645773	0.999853
ENSG00000159761	C16ORF86	-0.64	0.0646395	0.999853
ENSG00000269954	AC022239.1	-0.95	0.0646562	0.999853
ENSG00000242083	RPL7AP31	-0.57	0.0647352	0.999853
ENSG00000111237	VPS29	0.18	0.065066	0.999853
ENSG00000115590	IL1R2	0.98	0.0651502	0.999853
ENSG00000139998	RAB15	-0.29	0.0651514	0.999853
ENSG00000122335	SERAC1	0.26	0.065374	0.999853
ENSG00000117425	PTCH2	-0.61	0.0655126	0.999853
ENSG00000197928	ZNF677	-0.51	0.065651	0.999853
ENSG00000243547	HNRNPKP4	0.32	0.065715	0.999853
ENSG00000154358	OBSCN	-0.39	0.0657166	0.999853
ENSG00000172575	RASGRP1	0.2	0.0657511	0.999853
ENSG00000230224	PHBP9	0.45	0.0657603	0.999853
ENSG00000211884	TRAJ5	0.45	0.0660121	0.999853
ENSG00000105443	CYTH2	-0.19	0.0660131	0.999853
ENSG00000124370	MCEE	-0.3	0.0660338	0.999853
ENSG00000278831	AL513190.1	0.93	0.066171	0.999853
ENSG00000238713	ENSG00000238713	1.3	0.0662094	0.999853
ENSG00000126012	KDM5C	-0.18	0.0662228	0.999853
ENSG00000224271	AL117329.1	-1.87	0.0662609	0.999853
ENSG00000072756	TRNT1	0.22	0.066274	0.999853
ENSG00000196914	ARHGEF12	-0.29	0.0663818	0.999853
ENSG00000273145	BX537318.1	0.82	0.0664901	0.999853
ENSG00000171735	CAMTA1	-0.21	0.066506	0.999853
ENSG00000163818	LZTFL1	-0.36	0.0665926	0.999853
ENSG00000282499	ENSG00000282499	-0.53	0.0667832	0.999853
ENSG00000157181	ODR4	0.19	0.0667934	0.999853
ENSG00000134470	IL15RA	-0.3	0.0668186	0.999853
ENSG00000288049	AC010889.2	1.26	0.0669411	0.999853
ENSG00000078043	PIAS2	0.17	0.0670222	0.999853
ENSG00000176595	ENSG00000176595	-0.52	0.0670557	0.999853
ENSG00000258559	AC005519.1	0.41	0.0671109	0.999853
ENSG00000196218	RYR1	0.48	0.0671615	0.999853
ENSG00000265136	AC124283.4	0.53	0.0672319	0.999853
ENSG00000056736	IL17RB	-0.59	0.0674164	0.999853
ENSG00000240436	AC114982.1	1.25	0.0674417	0.999853
ENSG00000159131	ENSG00000159131	0.17	0.0675029	0.999853
ENSG00000211820	TRAV41	-0.42	0.0676455	0.999853
ENSG00000283341	AC068205.2	0.67	0.0678382	0.999853
ENSG00000072121	ZFYVE26	0.17	0.0678481	0.999853
ENSG00000005187	ACSM3	-0.65	0.0680297	0.999853
ENSG00000133067	LGR6	1.25	0.068137	0.999853
ENSG00000204519	ZNF551	-0.4	0.0681637	0.999853
ENSG00000134146	DPH6	0.39	0.0682055	0.999853
ENSG00000232300	FAM215B	-0.66	0.0683193	0.999853
ENSG00000170248	PDCD6IP	0.13	0.0683206	0.999853
ENSG00000116586	LAMTOR2	-0.25	0.0683892	0.999853
ENSG00000187514	PTMA	-0.19	0.0684686	0.999853
ENSG00000169249	ZRSR2	-0.26	0.0684758	0.999853
ENSG00000223959	AFG3L1P	0.14	0.0685985	0.999853
ENSG00000232342	AC022540.1	1	0.0686299	0.999853
ENSG00000174939	ASPHD1	-0.98	0.0686594	0.999853
ENSG00000040199	PHLPP2	0.17	0.0686872	0.999853
ENSG00000213654	ENSG00000213654	-0.16	0.0687071	0.999853
ENSG00000158636	EMSY	0.17	0.0687135	0.999853
ENSG00000106554	CHCHD3	-0.25	0.0687398	0.999853
ENSG00000223511	AL683807.1	0.41	0.0687755	0.999853
ENSG00000273486	AC096992.2	0.5	0.0688044	0.999853
ENSG00000279513	AL157902.2	1.07	0.0688421	0.999853
ENSG00000279281	AC015883.1	-0.82	0.069109	0.999853
ENSG00000186871	ERCC6L	-0.77	0.0691624	0.999853
ENSG00000217488	AL356057.1	0.87	0.0693755	0.999853
ENSG00000174255	ZNF80	0.49	0.0694944	0.999853
ENSG00000255987	TOMM20P2	-0.44	0.069552	0.999853
ENSG00000185710	SMG1P4	-0.77	0.0697187	0.999853
ENSG00000141576	RNF157	-0.26	0.0698436	0.999853
ENSG00000257769	AC026401.1	0.89	0.0698487	0.999853
ENSG00000235720	GABPAP	0.87	0.0698514	0.999853
ENSG00000070061	ELP1	0.16	0.0698639	0.999853
ENSG00000185614	INKA1	-0.65	0.0700989	0.999853
ENSG00000118217	ATF6	-0.22	0.0701988	0.999853
ENSG00000172292	CERS6	0.39	0.0703753	0.999853
ENSG00000196535	MYO18A	0.22	0.0703903	0.999853
ENSG00000148488	ST8SIA6	0.81	0.0703954	0.999853
ENSG00000155545	MIER3	0.16	0.0704328	0.999853
ENSG00000254397	AC132192.1	0.85	0.0704491	0.999853
ENSG00000259692	AC104041.1	-1.68	0.0704723	0.999853
ENSG00000118690	ARMC2	-0.34	0.0706411	0.999853
ENSG00000139266	MARCHF9	-0.27	0.0707168	0.999853
ENSG00000269907	PTMAP11	-1.07	0.0707174	0.999853
ENSG00000267793	AC009977.1	1.3	0.0707408	0.999853
ENSG00000258895	AC104390.1	-0.75	0.070879	0.999853
ENSG00000145780	FEM1C	-0.19	0.0708878	0.999853
ENSG00000105202	ENSG00000105202	-0.18	0.0716443	0.999853
ENSG00000287725	AP003071.5	0.6	0.0718222	0.999853
ENSG00000138303	ASCC1	0.16	0.0721093	0.999853
ENSG00000260495	AC009148.1	0.88	0.0723938	0.999853
ENSG00000052749	RRP12	-0.32	0.0724354	0.999853
ENSG00000125676	THOC2	0.12	0.0724716	0.999853
ENSG00000198825	INPP5F	0.23	0.0725341	0.999853
ENSG00000104549	SQLE	0.25	0.0725896	0.999853
ENSG00000184867	ARMCX2	0.4	0.0726144	0.999853
ENSG00000281016	AC092574.2	0.66	0.0728691	0.999853
ENSG00000273076	AL021707.7	0.61	0.0730567	0.999853
ENSG00000260494	AC002310.3	-1.03	0.0731032	0.999853
ENSG00000171055	FEZ2	0.25	0.0731778	0.999853
ENSG00000254604	AP002336.2	0.85	0.0733094	0.999853
ENSG00000232519	AL353807.2	-0.67	0.0736065	0.999853
ENSG00000109956	B3GAT1	0.79	0.0738715	0.999853
ENSG00000282834	AP000787.3	0.67	0.073889	0.999853
ENSG00000214783	ENSG00000214783	-0.55	0.0739062	0.999853
ENSG00000176083	ZNF683	1.37	0.0739624	0.999853
ENSG00000282961	PRNCR1	-0.79	0.0740792	0.999853
ENSG00000112293	GPLD1	-0.71	0.0741121	0.999853
ENSG00000229519	AL591866.1	0.66	0.074121	0.999853
ENSG00000124343	XG	-1.25	0.0741392	0.999853
ENSG00000254231	AC103760.1	-0.93	0.0741946	0.999853
ENSG00000244257	ENSG00000244257	0.92	0.0742968	0.999853
ENSG00000206503	ENSG00000206503	-0.22	0.0744241	0.999853
ENSG00000198947	DMD	-1.08	0.0744386	0.999853
ENSG00000135709	KIAA0513	-0.25	0.0745106	0.999853
ENSG00000185885	IFITM1	-0.36	0.0746071	0.999853
ENSG00000174013	FBXO45	0.17	0.0746757	0.999853
ENSG00000082898	XPO1	0.18	0.0747174	0.999853
ENSG00000172534	HCFC1	-0.16	0.0747655	0.999853
ENSG00000211714	ENSG00000211714	0.69	0.0747906	0.999853
ENSG00000211868	TRAJ21	0.56	0.0748544	0.999853
ENSG00000214944	ARHGEF28	-1.33	0.0749182	0.999853
ENSG00000127914	AKAP9	0.15	0.0753112	0.999853
ENSG00000278311	ENSG00000278311	0.09	0.0753215	0.999853
ENSG00000258056	AC009779.2	-0.6	0.0753837	0.999853
ENSG00000060749	QSER1	0.19	0.0756721	0.999853
ENSG00000087206	UIMC1	-0.15	0.0756909	0.999853
ENSG00000228828	TLK2P2	1.13	0.0758742	0.999853
ENSG00000261819	AC138932.3	0.55	0.0759639	0.999853
ENSG00000286607	AL135818.3	-1.12	0.0759744	0.999853
ENSG00000286331	AC011388.1	-0.95	0.0760242	0.999853
ENSG00000160961	ZNF333	0.18	0.0760519	0.999853
ENSG00000242048	AC093583.1	-1.7	0.0762631	0.999853
ENSG00000144029	MRPS5	-0.12	0.0764281	0.999853
ENSG00000108852	MPP2	-0.64	0.0764916	0.999853
ENSG00000233597	AC133435.1	-0.61	0.0765888	0.999853
ENSG00000011454	RABGAP1	0.11	0.0766318	0.999853
ENSG00000126091	ST3GAL3	0.26	0.0766542	0.999853
ENSG00000113552	GNPDA1	0.16	0.0766823	0.999853
ENSG00000226711	FAM66C	0.61	0.0767792	0.999853
ENSG00000185040	ENSG00000185040	-0.56	0.0767871	0.999853
ENSG00000230587	LINC02580	0.56	0.0768289	0.999853
ENSG00000164465	DCBLD1	0.32	0.0768878	0.999853
ENSG00000249186	AC140125.3	0.8	0.0768916	0.999853
ENSG00000161405	IKZF3	-0.2	0.0771218	0.999853
ENSG00000086102	NFX1	0.1	0.0772688	0.999853
ENSG00000149531	FRG1BP	0.33	0.0773709	0.999853
ENSG00000261172	AC133919.2	-1.42	0.0774398	0.999853
ENSG00000162300	ZFPL1	0.37	0.0774655	0.999853
ENSG00000234329	AL604028.2	0.46	0.0776715	0.999853
ENSG00000244556	ODCP	0.52	0.0777316	0.999853
ENSG00000090487	SPG21	0.15	0.0777721	0.999853
ENSG00000214182	PTMAP5	-0.37	0.0777931	0.999853
ENSG00000102962	CCL22	-1.27	0.0778061	0.999853
ENSG00000213950	RPS10P2	-0.61	0.0778284	0.999853
ENSG00000225872	LINC01529	0.72	0.0778909	0.999853
ENSG00000134057	CCNB1	0.43	0.0779188	0.999853
ENSG00000111961	SASH1	-1.18	0.0780643	0.999853
ENSG00000130726	TRIM28	-0.22	0.0780672	0.999853
ENSG00000049541	RFC2	-0.23	0.0780832	0.999853
ENSG00000114209	PDCD10	0.18	0.0781085	0.999853
ENSG00000175066	GK5	0.29	0.0784419	0.999853
ENSG00000266708	AP001793.1	0.87	0.078455	0.999853
ENSG00000196735	ENSG00000196735	0.96	0.0784859	0.999853
ENSG00000121413	ZSCAN18	-0.37	0.0785661	0.999853
ENSG00000213762	ZNF134	-0.24	0.0786444	0.999853
ENSG00000137996	RTCA	0.17	0.0786636	0.999853
ENSG00000062598	ELMO2	0.12	0.0787395	0.999853
ENSG00000213366	GSTM2	-0.56	0.0788615	0.999853
ENSG00000144136	SLC20A1	0.16	0.0789204	0.999853
ENSG00000168172	HOOK3	0.15	0.0789602	0.999853
ENSG00000180801	ARSJ	-1.42	0.0791429	0.999853
ENSG00000239653	PSMD6-AS2	-0.34	0.0791533	0.999853
ENSG00000130770	ENSG00000130770	-0.21	0.0791689	0.999853
ENSG00000184205	TSPYL2	-0.23	0.0792681	0.999853
ENSG00000242445	RPL7AP11	-0.34	0.0794501	0.999853
ENSG00000197157	SND1	-0.18	0.0794762	0.999853
ENSG00000141391	PRELID3A	-0.67	0.0794793	0.999853
ENSG00000072071	ENSG00000072071	-0.21	0.079517	0.999853
ENSG00000110436	SLC1A2	-1.42	0.0795384	0.999853
ENSG00000078804	TP53INP2	-0.55	0.0797767	0.999853
ENSG00000100979	PLTP	-1.17	0.079803	0.999853
ENSG00000103534	TMC5	-0.99	0.0798117	0.999853
ENSG00000160199	PKNOX1	0.16	0.079902	0.999853
ENSG00000234084	AL049552.1	0.63	0.0799681	0.999853
ENSG00000121749	TBC1D15	0.18	0.0800848	0.999853
ENSG00000259781	HMGB1P6	-0.39	0.0801127	0.999853
ENSG00000157827	FMNL2	0.54	0.0804653	0.999853
ENSG00000026751	SLAMF7	0.57	0.0805635	0.999853
ENSG00000189233	NUGGC	0.48	0.080564	0.999853
ENSG00000177469	CAVIN1	-0.82	0.0805936	0.999853
ENSG00000141622	RNF165	-1.02	0.0806754	0.999853
ENSG00000099937	SERPIND1	0.65	0.0807167	0.999853
ENSG00000241058	NSUN6	-0.25	0.0807449	0.999853
ENSG00000130813	SHFL	-0.15	0.0807706	0.999853
ENSG00000180921	ENSG00000180921	-0.7	0.080826	0.999853
ENSG00000134531	EMP1	-1.16	0.0809075	0.999853
ENSG00000083097	DOP1A	0.23	0.0809984	0.999853
ENSG00000143869	GDF7	-0.77	0.0810088	0.999853
ENSG00000131732	ZCCHC9	0.17	0.0810406	0.999853
ENSG00000248932	AC046134.2	0.49	0.0811071	0.999853
ENSG00000271254	AC240274.1	-0.42	0.0812712	0.999853
ENSG00000235978	AC018816.1	-0.64	0.0812883	0.999853
ENSG00000225234	TRAPPC12-AS1	0.53	0.0813442	0.999853
ENSG00000243260	RN7SL558P	0.75	0.0814189	0.999853
ENSG00000274756	AC243732.1	0.44	0.0814672	0.999853
ENSG00000214093	AL096701.1	-0.81	0.0816635	0.999853
ENSG00000255575	AC004812.1	1.09	0.0816892	0.999853
ENSG00000123395	ATG101	-0.29	0.0817306	0.999853
ENSG00000116337	AMPD2	-0.21	0.0820574	0.999853
ENSG00000253372	AC016405.1	0.47	0.0820716	0.999853
ENSG00000055070	SZRD1	-0.14	0.0821651	0.999853
ENSG00000108839	ALOX12	0.28	0.0822351	0.999853
ENSG00000125814	NAPB	0.27	0.0823442	0.999853
ENSG00000197540	GZMM	0.32	0.0824358	0.999853
ENSG00000211780	TRAV6	0.46	0.0827311	0.999853
ENSG00000102384	CENPI	0.65	0.0827897	0.999853
ENSG00000183943	PRKX	-0.2	0.0828074	0.999853
ENSG00000233025	ENSG00000233025	0.52	0.0828307	0.999853
ENSG00000178035	IMPDH2	-0.13	0.0828411	0.999853
ENSG00000278588	H2BC10	0.77	0.0829131	0.999853
ENSG00000153094	BCL2L11	0.28	0.083003	0.999853
ENSG00000120278	PLEKHG1	-0.44	0.0831228	0.999853
ENSG00000115828	QPCT	-1.03	0.0832711	0.999853
ENSG00000168404	MLKL	-0.35	0.0833794	0.999853
ENSG00000250568	AC098591.3	-0.45	0.0834597	0.999853
ENSG00000136541	ERMN	0.29	0.0835651	0.999853
ENSG00000152684	PELO	-0.24	0.0836448	0.999853
ENSG00000211843	TRAJ46	0.7	0.083684	0.999853
ENSG00000285366	AC008533.1	-1.22	0.0837609	0.999853
ENSG00000100605	ENSG00000100605	-0.19	0.0837838	0.999853
ENSG00000137274	BPHL	0.35	0.0839096	0.999853
ENSG00000117859	OSBPL9	0.14	0.0839735	0.999853
ENSG00000006327	TNFRSF12A	-0.48	0.0840167	0.999853
ENSG00000106462	EZH2	0.28	0.0840261	0.999853
ENSG00000177600	RPLP2	-0.17	0.0842562	0.999853
ENSG00000074527	NTN4	-0.68	0.084318	0.999853
ENSG00000235897	TM4SF19-AS1	1.28	0.0845266	0.999853
ENSG00000177570	SAMD12	-0.5	0.0845621	0.999853
ENSG00000203747	FCGR3A	1.57	0.0846332	0.999853
ENSG00000143303	RRNAD1	0.21	0.084711	0.999853
ENSG00000258428	AL161757.2	0.75	0.0847622	0.999853
ENSG00000257135	ODC1-DT	0.51	0.0848242	0.999853
ENSG00000196549	MME	1.27	0.084972	0.999853
ENSG00000166681	BEX3	0.51	0.0850634	0.999853
ENSG00000277440	AC012676.4	0.98	0.0851404	0.999853
ENSG00000213976	AC010615.1	-0.82	0.0855502	0.999853
ENSG00000136518	ACTL6A	0.15	0.085701	0.999853
ENSG00000160957	RECQL4	-0.5	0.0859155	0.999853
ENSG00000185219	ENSG00000185219	0.17	0.0859846	0.999853
ENSG00000198948	MFAP3L	-0.61	0.0860459	0.999853
ENSG00000232748	AC135050.1	0.78	0.0861317	0.999853
ENSG00000100196	KDELR3	0.69	0.0861379	0.999853
ENSG00000135486	HNRNPA1	-0.16	0.0862112	0.999853
ENSG00000065717	TLE2	-0.24	0.0862129	0.999853
ENSG00000223842	AL360093.1	0.98	0.0862905	0.999853
ENSG00000261701	HPR	-0.89	0.0864058	0.999853
ENSG00000217930	ENSG00000217930	0.29	0.08644	0.999853
ENSG00000205572	ENSG00000205572	-0.62	0.0864487	0.999853
ENSG00000167608	ENSG00000167608	-0.59	0.0865317	0.999853
ENSG00000264920	AC018521.5	0.94	0.0865802	0.999853
ENSG00000106261	ZKSCAN1	0.14	0.0866315	0.999853
ENSG00000166770	ZNF667-AS1	-0.96	0.086713	0.999853
ENSG00000168672	LRATD2	-0.19	0.0867897	0.999853
ENSG00000080007	DDX43	0.44	0.0868853	0.999853
ENSG00000187193	MT1X	1.01	0.086905	0.999853
ENSG00000175054	ATR	0.13	0.0869285	0.999853
ENSG00000118496	FBXO30	0.23	0.0871621	0.999853
ENSG00000181894	ZNF329	-0.22	0.0871865	0.999853
ENSG00000001631	KRIT1	0.22	0.0872243	0.999853
ENSG00000215302	AC127502.1	0.28	0.0872811	0.999853
ENSG00000003987	MTMR7	0.42	0.0873087	0.999853
ENSG00000139880	CDH24	0.35	0.0874168	0.999853
ENSG00000198734	F5	0.49	0.0874537	0.999853
ENSG00000186056	MATN1-AS1	-0.31	0.0874923	0.999853
ENSG00000278818	ENSG00000278818	-1.12	0.0875235	0.999853
ENSG00000248015	AC005329.1	-0.84	0.0875343	0.999853
ENSG00000215458	AATBC	-0.56	0.0875497	0.999853
ENSG00000228315	GUSBP11	-0.37	0.0875788	0.999853
ENSG00000226471	Z93930.2	-0.3	0.0875907	0.999853
ENSG00000138794	CASP6	0.24	0.087629	0.999853
ENSG00000130487	KLHDC7B	-0.59	0.0877716	0.999853
ENSG00000170522	ELOVL6	-0.57	0.087846	0.999853
ENSG00000228577	AC010731.1	-0.67	0.0879466	0.999853
ENSG00000106588	PSMA2	0.5	0.0879514	0.999853
ENSG00000115159	GPD2	0.23	0.0879737	0.999853
ENSG00000125744	RTN2	-0.89	0.0880326	0.999853
ENSG00000235576	LINC01871	0.46	0.088159	0.999853
ENSG00000225808	DNAJC19P5	0.45	0.0881671	0.999853
ENSG00000115145	STAM2	0.27	0.0883635	0.999853
ENSG00000112062	MAPK14	0.11	0.0883696	0.999853
ENSG00000067606	PRKCZ	-0.26	0.088428	0.999853
ENSG00000150593	PDCD4	-0.17	0.0886778	0.999853
ENSG00000179820	MYADM	-0.39	0.0886995	0.999853
ENSG00000072832	CRMP1	0.57	0.0887315	0.999853
ENSG00000147202	DIAPH2	0.25	0.0888548	0.999853
ENSG00000069869	NEDD4	-0.44	0.0889106	0.999853
ENSG00000186481	ANKRD20A5P	-0.53	0.0889171	0.999853
ENSG00000260804	LINC01963	-0.7	0.0889726	0.999853
ENSG00000135407	AVIL	-0.32	0.0889835	0.999853
ENSG00000276663	AC009090.3	0.86	0.0890028	0.999853
ENSG00000196867	ZFP28	-0.34	0.0890702	0.999853
ENSG00000113504	ENSG00000113504	0.4	0.0892199	0.999853
ENSG00000279637	AC018445.3	0.67	0.089242	0.999853
ENSG00000267309	AC092295.2	-0.7	0.0893823	0.999853
ENSG00000196126	ENSG00000196126	0.75	0.089489	0.999853
ENSG00000108591	DRG2	-0.19	0.0895737	0.999853
ENSG00000136051	WASHC4	0.15	0.0896831	0.999853
ENSG00000273369	AC096586.2	-0.56	0.0898337	0.999853
ENSG00000148426	PROSER2	-0.69	0.0898414	0.999853
ENSG00000175455	CCDC14	0.21	0.0898446	0.999853
ENSG00000138604	GLCE	-0.25	0.0898619	0.999853
ENSG00000160867	FGFR4	-0.73	0.0898677	0.999853
ENSG00000273203	AC006946.2	0.99	0.089906	0.999853
ENSG00000136068	FLNB	0.21	0.0901139	0.999853
ENSG00000076650	GPATCH1	0.19	0.0901357	0.999853
ENSG00000179889	ENSG00000179889	0.22	0.0902576	0.999853
ENSG00000127191	TRAF2	-0.15	0.0903125	0.999853
ENSG00000074755	ZZEF1	0.13	0.0903456	0.999853
ENSG00000267265	AC011476.3	-0.55	0.0903482	0.999853
ENSG00000160050	CCDC28B	-0.25	0.0904183	0.999853
ENSG00000133247	KMT5C	0.23	0.090432	0.999853
ENSG00000180917	CMTR2	0.23	0.0904529	0.999853
ENSG00000229873	OGFR-AS1	0.76	0.0905234	0.999853
ENSG00000169762	TAPT1	0.17	0.0905648	0.999853
ENSG00000180739	S1PR5	0.7	0.0905768	0.999853
ENSG00000229018	PMS2P7	1	0.0906411	0.999853
ENSG00000135736	CCDC102A	-0.48	0.0906611	0.999853
ENSG00000170037	CNTROB	0.17	0.0907003	0.999853
ENSG00000085978	ENSG00000085978	0.1	0.0907585	0.999853
ENSG00000204264	ENSG00000204264	-0.15	0.0908073	0.999853
ENSG00000229601	AL590762.4	0.84	0.0910124	0.999853
ENSG00000234222	LIX1L-AS1	0.38	0.0910186	0.999853
ENSG00000205726	ITSN1	-0.33	0.091049	0.999853
ENSG00000272305	AC096887.1	0.65	0.091179	0.999853
ENSG00000233337	UBE2FP3	0.43	0.0912769	0.999853
ENSG00000176160	HSF5	0.58	0.0912887	0.999853
ENSG00000120963	ZNF706	0.13	0.0914182	0.999853
ENSG00000166963	MAP1A	-0.76	0.0915188	0.999853
ENSG00000163541	SUCLG1	0.15	0.0915201	0.999853
ENSG00000066422	ZBTB11	0.13	0.0915323	0.999853
ENSG00000146729	NIPSNAP2	0.14	0.091578	0.999853
ENSG00000237506	RPSAP15	-0.2	0.0915964	0.999853
ENSG00000133142	TCEAL4	-0.26	0.0917094	0.999853
ENSG00000171217	CLDN20	0.36	0.0917368	0.999853
ENSG00000240342	RPS2P5	-0.28	0.0918656	0.999853
ENSG00000089053	ANAPC5	0.1	0.0918902	0.999853
ENSG00000200985	RNA5SP493	-1.17	0.0920145	0.999853
ENSG00000150656	CNDP1	-1.18	0.0921147	0.999853
ENSG00000264044	AC005726.2	0.72	0.0921314	0.999853
ENSG00000126821	ENSG00000126821	0.21	0.0921541	0.999853
ENSG00000015676	NUDCD3	0.13	0.0921954	0.999853
ENSG00000187210	GCNT1	0.39	0.0922344	0.999853
ENSG00000180730	SHISA2	-0.69	0.092267	0.999853
ENSG00000095564	BTAF1	0.1	0.0924566	0.999853
ENSG00000230734	RPL10P3	-0.49	0.0924625	0.999853
ENSG00000174917	MICOS13	-0.22	0.0925565	0.999853
ENSG00000140465	CYP1A1	-1.46	0.0926028	0.999853
ENSG00000128040	SPINK2	-0.95	0.0926465	0.999853
ENSG00000227586	RPS26P39	0.9	0.092687	0.999853
ENSG00000254166	CASC19	-0.64	0.0926879	0.999853
ENSG00000105656	ELL	0.17	0.0927533	0.999853
ENSG00000166326	TRIM44	-0.18	0.0928507	0.999853
ENSG00000144655	CSRNP1	-0.48	0.0930606	0.999853
ENSG00000206651	ENSG00000206651	0.74	0.0930911	0.999853
ENSG00000168397	ATG4B	0.17	0.0931269	0.999853
ENSG00000286482	AL117344.2	0.78	0.0931764	0.999853
ENSG00000101210	EEF1A2	-0.73	0.0932479	0.999853
ENSG00000215158	AC138409.2	0.3	0.0932755	0.999853
ENSG00000113593	PPWD1	0.16	0.093328	0.999853
ENSG00000272908	AC006033.2	0.7	0.0933585	0.999853
ENSG00000162929	KIAA1841	0.37	0.0935376	0.999853
ENSG00000067177	PHKA1	0.88	0.0935626	0.999853
ENSG00000205155	PSENEN	-0.65	0.0936826	0.999853
ENSG00000115307	AUP1	-0.13	0.0937185	0.999853
ENSG00000176225	RTTN	0.18	0.0937725	0.999853
ENSG00000102893	PHKB	0.16	0.0937988	0.999853
ENSG00000107758	PPP3CB	0.11	0.0938981	0.999853
ENSG00000257433	AC004241.1	1	0.0939983	0.999853
ENSG00000214655	ZSWIM8	0.15	0.0940196	0.999853
ENSG00000087470	DNM1L	0.13	0.0940238	0.999853
ENSG00000207750	MIR553	1.1	0.0940551	0.999853
ENSG00000228000	ENSG00000228000	-1.14	0.0941225	0.999853
ENSG00000163606	CD200R1	-0.23	0.0945527	0.999853
ENSG00000004534	RBM6	0.12	0.0946995	0.999853
ENSG00000261714	AC105137.1	0.86	0.0948404	0.999853
ENSG00000165733	BMS1	-0.19	0.0949162	0.999853
ENSG00000181873	IBA57	-0.38	0.0949861	0.999853
ENSG00000180574	EIF2S3B	-0.32	0.0949943	0.999853
ENSG00000140836	ZFHX3	-0.62	0.0950977	0.999853
ENSG00000243836	WDR86-AS1	-0.55	0.0951343	0.999853
ENSG00000267369	AC015911.7	-0.34	0.09525	0.999853
ENSG00000188996	HUS1B	-0.76	0.0954365	0.999853
ENSG00000127903	ZNF835	-0.78	0.095494	0.999853
ENSG00000140280	LYSMD2	-0.19	0.0955163	0.999853
ENSG00000117713	ARID1A	-0.11	0.095585	0.999853
ENSG00000235785	AL109767.1	-0.4	0.0956361	0.999853
ENSG00000159618	ADGRG5	0.58	0.0956726	0.999853
ENSG00000174500	ENSG00000174500	-0.31	0.0956962	0.999853
ENSG00000130158	DOCK6	0.62	0.0957941	0.999853
ENSG00000196547	MAN2A2	0.14	0.0959241	0.999853
ENSG00000189241	TSPYL1	-0.21	0.0961295	0.999853
ENSG00000162191	UBXN1	-0.14	0.09621	0.999853
ENSG00000112394	SLC16A10	-0.42	0.0962611	0.999853
ENSG00000031003	FAM13B	0.13	0.0962983	0.999853
ENSG00000163599	CTLA4	0.29	0.0963458	0.999853
ENSG00000233189	RPL12P29	0.89	0.0963611	0.999853
ENSG00000242220	TCP10L	-0.77	0.096369	0.999853
ENSG00000237037	ENSG00000237037	-0.36	0.0964294	0.999853
ENSG00000229980	TOB1-AS1	0.58	0.0964956	0.999853
ENSG00000100319	ZMAT5	-0.31	0.0966591	0.999853
ENSG00000255585	AL590627.1	0.32	0.0967419	0.999853
ENSG00000138640	FAM13A	0.35	0.0967774	0.999853
ENSG00000092820	EZR	0.17	0.0969104	0.999853
ENSG00000110851	PRDM4	0.13	0.0969206	0.999853
ENSG00000105825	TFPI2	1.56	0.0969283	0.999853
ENSG00000139631	CSAD	0.2	0.0969363	0.999853
ENSG00000151806	GUF1	0.17	0.0969892	0.999853
ENSG00000205583	STAG3L1	0.26	0.0970135	0.999853
ENSG00000271032	AC020907.4	0.41	0.0970464	0.999853
ENSG00000242852	ZNF709	0.8	0.097075	0.999853
ENSG00000181016	LSMEM1	0.67	0.0970898	0.999853
ENSG00000132326	PER2	-0.23	0.0971181	0.999853
ENSG00000228501	RPL15P18	-0.36	0.0972172	0.999853
ENSG00000136867	SLC31A2	-1.01	0.0972172	0.999853
ENSG00000163421	PROK2	1	0.0972365	0.999853
ENSG00000176623	RMDN1	0.18	0.0974656	0.999853
ENSG00000089057	SLC23A2	0.21	0.0975085	0.999853
ENSG00000163293	NIPAL1	-1.11	0.0975351	0.999853
ENSG00000269981	AL627309.7	0.72	0.0975574	0.999853
ENSG00000226677	IGBP1P1	0.57	0.0975609	0.999853
ENSG00000188343	CIBAR1	0.34	0.0976086	0.999853
ENSG00000269365	AC120349.1	0.95	0.0976737	0.999853
ENSG00000164283	ESM1	-1.14	0.0977721	0.999853
ENSG00000064300	NGFR	0.87	0.0978094	0.999853
ENSG00000128654	MTX2	0.21	0.0978112	0.999853
ENSG00000197619	ZNF615	-0.2	0.0979216	0.999853
ENSG00000186715	MST1L	-0.64	0.0979303	0.999853
ENSG00000197180	CH17-340M24.3	0.64	0.097938	0.999853
ENSG00000288612	AL133351.4	-0.61	0.0979608	0.999853
ENSG00000260097	SPDYE6	-0.47	0.0979701	0.999853
ENSG00000228463	AP006222.1	0.63	0.0979823	0.999853
ENSG00000092096	SLC22A17	-0.37	0.0980074	0.999853
ENSG00000226415	TPI1P1	-0.4	0.09805	0.999853
ENSG00000167286	CD3D	-0.15	0.0980971	0.999853
ENSG00000211710	ENSG00000211710	-0.53	0.0981448	0.999853
ENSG00000164506	STXBP5	-0.36	0.0981858	0.999853
ENSG00000270659	AC079610.1	1.22	0.098256	0.999853
ENSG00000123989	CHPF	-0.36	0.0986354	0.999853
ENSG00000102543	CDADC1	0.22	0.0986546	0.999853
ENSG00000006831	ENSG00000006831	0.12	0.0987119	0.999853
ENSG00000279602	AC109326.1	-0.56	0.0987828	0.999853
ENSG00000139985	ADAM21	0.75	0.0988761	0.999853
ENSG00000236035	NSA2P1	0.62	0.0990628	0.999853
ENSG00000105640	RPL18A	-0.13	0.0990997	0.999853
ENSG00000175764	TTLL11	-0.51	0.0991368	0.999853
ENSG00000177054	ZDHHC13	0.16	0.099157	0.999853
ENSG00000013725	CD6	-0.14	0.0991875	0.999853
ENSG00000117091	CD48	-0.15	0.0992244	0.999853
ENSG00000239917	RPS10P16	0.96	0.0992442	0.999853
ENSG00000250539	KRT8P33	0.28	0.099495	0.999853
ENSG00000214140	PRCD	0.71	0.0995897	0.999853
ENSG00000147123	NDUFB11	-0.17	0.0997261	0.999853
ENSG00000169962	TAS1R3	-0.57	0.0998018	0.999853
ENSG00000047644	WWC3	-0.2	0.0998197	0.999853
ENSG00000152520	PAN3	0.1	0.0999245	0.999853
ENSG00000211796	TRAV16	0.36	0.100119	0.999853
ENSG00000137809	ITGA11	-1.25	0.100134	0.999853
ENSG00000278943	AC079228.1	-1.03	0.100153	0.999853
ENSG00000175395	ZNF25	0.19	0.100203	0.999853
ENSG00000088038	ENSG00000088038	-0.15	0.100228	0.999853
ENSG00000071626	DAZAP1	0.15	0.100273	0.999853
ENSG00000163359	COL6A3	1.21	0.100421	0.999853
ENSG00000184979	USP18	-0.57	0.100592	0.999853
ENSG00000225886	AL445490.1	-0.95	0.100592	0.999853
ENSG00000237329	AL356320.2	0.97	0.100613	0.999853
ENSG00000180245	RRH	0.78	0.10079	0.999853
ENSG00000100614	PPM1A	0.1	0.100805	0.999853
ENSG00000124615	MOCS1	-0.69	0.100866	0.999853
ENSG00000125772	GPCPD1	0.35	0.101008	0.999853
ENSG00000272983	AL117339.3	1.1	0.101093	0.999853
ENSG00000149532	CPSF7	0.12	0.10122	0.999853
ENSG00000114948	ADAM23	-0.61	0.101363	0.999853
ENSG00000261996	AC004706.1	-0.68	0.101536	0.999853
ENSG00000269984	AC078795.1	0.44	0.101589	0.999853
ENSG00000186792	HYAL3	-1.02	0.101684	0.999853
ENSG00000155849	ELMO1	-0.16	0.101836	0.999853
ENSG00000188487	INSC	-0.97	0.101925	0.999853
ENSG00000128923	MINDY2	0.23	0.101975	0.999853
ENSG00000027001	MIPEP	0.32	0.102001	0.999853
ENSG00000144645	OSBPL10	-1.36	0.102019	0.999853
ENSG00000272072	AC004492.1	0.43	0.102027	0.999853
ENSG00000162174	ASRGL1	-0.94	0.102082	0.999853
ENSG00000261790	AC005606.2	0.5	0.102104	0.999853
ENSG00000132359	RAP1GAP2	0.53	0.102114	0.999853
ENSG00000116199	FAM20B	0.12	0.102131	0.999853
ENSG00000214917	AC011825.1	-0.65	0.102176	0.999853
ENSG00000229447	AC114495.2	0.45	0.102338	0.999853
ENSG00000245532	NEAT1	0.28	0.102382	0.999853
ENSG00000074276	CDHR2	-0.56	0.102403	0.999853
ENSG00000106299	WASL	0.23	0.10242	0.999853
ENSG00000109762	SNX25	-0.23	0.102457	0.999853
ENSG00000259570	AC243562.1	-0.81	0.102515	0.999853
ENSG00000008277	ADAM22	-0.37	0.102732	0.999853
ENSG00000181444	ZNF467	-0.34	0.102808	0.999853
ENSG00000120675	DNAJC15	-0.39	0.102953	0.999853
ENSG00000133069	TMCC2	-0.33	0.102955	0.999853
ENSG00000213995	NAXD	0.16	0.102978	0.999853
ENSG00000105011	ENSG00000105011	0.81	0.102987	0.999853
ENSG00000165801	ARHGEF40	-0.98	0.103005	0.999853
ENSG00000286834	AL360020.1	0.98	0.103055	0.999853
ENSG00000172794	RAB37	0.37	0.103102	0.999853
ENSG00000275131	AC241952.1	-0.29	0.103155	0.999853
ENSG00000201944	ENSG00000201944	1.13	0.103237	0.999853
ENSG00000125347	IRF1	-0.36	0.103248	0.999853
ENSG00000124406	ATP8A1	0.26	0.103301	0.999853
ENSG00000258359	PCNPP1	1	0.10341	0.999853
ENSG00000198743	SLC5A3	0.23	0.103457	0.999853
ENSG00000233930	ENSG00000233930	-0.48	0.103473	0.999853
ENSG00000205213	LGR4	-0.74	0.10349	0.999853
ENSG00000160789	LMNA	-0.61	0.103548	0.999853
ENSG00000256229	ZNF486	-0.28	0.103564	0.999853
ENSG00000207425	ENSG00000207425	0.47	0.103598	0.999853
ENSG00000138449	SLC40A1	-0.42	0.103629	0.999853
ENSG00000279123	AC027281.1	0.88	0.103671	0.999853
ENSG00000165996	HACD1	0.61	0.103986	0.999853
ENSG00000285257	AL157893.1	-0.5	0.10399	0.999853
ENSG00000197381	ADARB1	-0.19	0.104008	0.999853
ENSG00000156026	MCU	0.15	0.104108	0.999853
ENSG00000109906	ZBTB16	-0.53	0.104115	0.999853
ENSG00000204604	ZNF468	0.23	0.104213	0.999853
ENSG00000231925	ENSG00000231925	-0.18	0.10423	0.999853
ENSG00000135999	EPC2	-0.24	0.104235	0.999853
ENSG00000226981	ABHD17AP6	0.42	0.10444	0.999853
ENSG00000259151	CAP2P1	-1	0.104442	0.999853
ENSG00000200344	ENSG00000200344	-0.98	0.104447	0.999853
ENSG00000168826	ZBTB49	0.18	0.104457	0.999853
ENSG00000117000	RLF	0.17	0.104679	0.999853
ENSG00000174136	RGMB	-0.34	0.10469	0.999853
ENSG00000005379	TSPOAP1	-0.4	0.104813	0.999853
ENSG00000111676	ATN1	-0.21	0.104843	0.999853
ENSG00000240087	RPSAP12	-0.22	0.104869	0.999853
ENSG00000008441	NFIX	-0.53	0.104969	0.999853
ENSG00000272092	AC087623.2	-0.86	0.105057	0.999853
ENSG00000169221	TBC1D10B	-0.15	0.105068	0.999853
ENSG00000165490	DDIAS	0.95	0.105182	0.999853
ENSG00000260022	AL031716.1	0.86	0.10519	0.999853
ENSG00000165282	PIGO	0.14	0.10521	0.999853
ENSG00000145386	CCNA2	-0.61	0.105371	0.999853
ENSG00000139193	CD27	-0.38	0.105376	0.999853
ENSG00000076685	NT5C2	0.19	0.105395	0.999853
ENSG00000181481	RNF135	0.44	0.105534	0.999853
ENSG00000148219	ASTN2	0.46	0.10556	0.999853
ENSG00000262468	LINC01569	0.4	0.10562	0.999853
ENSG00000063587	ZNF275	0.2	0.105733	0.999853
ENSG00000173120	KDM2A	-0.19	0.105764	0.999853
ENSG00000198077	CYP2A7	0.92	0.105907	0.999853
ENSG00000238121	LINC00426	0.38	0.105915	0.999853
ENSG00000100883	SRP54	0.13	0.106072	0.999853
ENSG00000238039	AC244197.2	-0.93	0.106081	0.999853
ENSG00000075275	CELSR1	-0.58	0.106134	0.999853
ENSG00000115641	FHL2	-0.38	0.106237	0.999853
ENSG00000267501	AC104365.3	-1.11	0.106274	0.999853
ENSG00000120500	ARR3	0.86	0.106281	0.999853
ENSG00000227370	AC254562.1	-0.69	0.106332	0.999853
ENSG00000198417	MT1F	0.72	0.106362	0.999853
ENSG00000173114	LRRN3	0.63	0.106432	0.999853
ENSG00000247595	SPTY2D1OS	-0.73	0.106442	0.999853
ENSG00000232434	AJM1	0.37	0.106446	0.999853
ENSG00000241015	TPM3P9	-0.25	0.106496	0.999853
ENSG00000269235	ZNF350-AS1	-0.47	0.106507	0.999853
ENSG00000128585	MKLN1	0.13	0.106592	0.999853
ENSG00000230715	AC018638.2	0.19	0.106715	0.999853
ENSG00000177455	CD19	-1.15	0.106807	0.999853
ENSG00000249565	SERBP1P5	-0.33	0.107024	0.999853
ENSG00000122882	ECD	0.16	0.107028	0.999853
ENSG00000251079	BMS1P2	0.53	0.10704	0.999853
ENSG00000235299	MRPL53P1	0.79	0.107065	0.999853
ENSG00000112576	CCND3	-0.19	0.107101	0.999853
ENSG00000075568	TMEM131	0.1	0.107103	0.999853
ENSG00000257097	CLIP1-AS1	0.99	0.107107	0.999853
ENSG00000162772	ATF3	-0.7	0.107175	0.999853
ENSG00000213621	RPSAP54	-0.37	0.107212	0.999853
ENSG00000181610	MRPS23	-0.24	0.107278	0.999853
ENSG00000211848	TRAJ41	0.58	0.10731	0.999853
ENSG00000167994	RAB3IL1	0.88	0.10734	0.999853
ENSG00000288066	AC097448.1	0.31	0.107377	0.999853
ENSG00000196843	ARID5A	-0.18	0.107479	0.999853
ENSG00000147174	GCNA	-0.22	0.107553	0.999853
ENSG00000278918	AC080112.3	-0.37	0.107613	0.999853
ENSG00000172939	OXSR1	0.12	0.107648	0.999853
ENSG00000131470	PSMC3IP	-0.44	0.107897	0.999853
ENSG00000107140	TESK1	-0.17	0.107973	0.999853
ENSG00000247137	AP000873.2	0.31	0.108207	0.999853
ENSG00000079950	STX7	0.22	0.108245	0.999853
ENSG00000205730	ITPRIPL2	0.78	0.108305	0.999853
ENSG00000219626	FAM228B	0.33	0.108382	0.999853
ENSG00000132952	USPL1	0.13	0.108385	0.999853
ENSG00000181090	EHMT1	0.13	0.108396	0.999853
ENSG00000164530	PI16	-0.45	0.108405	0.999853
ENSG00000128965	CHAC1	-0.9	0.108461	0.999853
ENSG00000026025	VIM	-0.25	0.108601	0.999853
ENSG00000211698	TRGV4	0.57	0.108643	0.999853
ENSG00000173727	AP000769.1	0.3	0.108686	0.999853
ENSG00000153250	RBMS1	-0.14	0.108694	0.999853
ENSG00000220804	LINC01881	0.28	0.108731	0.999853
ENSG00000147180	ZNF711	-0.66	0.108865	0.999853
ENSG00000129667	RHBDF2	0.25	0.108991	0.999853
ENSG00000117322	CR2	-0.55	0.109047	0.999853
ENSG00000156831	NSMCE2	0.19	0.109129	0.999853
ENSG00000198805	PNP	-0.28	0.109134	0.999853
ENSG00000169057	MECP2	0.13	0.109151	0.999853
ENSG00000106560	GIMAP2	-0.22	0.109182	0.999853
ENSG00000166257	SCN3B	-0.98	0.10924	0.999853
ENSG00000276867	AC074050.4	-0.75	0.109561	0.999853
ENSG00000267457	AC004223.2	1.13	0.109637	0.999853
ENSG00000213152	RPL7AP60	-0.86	0.109687	0.999853
ENSG00000256452	AP003170.3	0.97	0.109719	0.999853
ENSG00000245275	SAP30L-AS1	0.26	0.109747	0.999853
ENSG00000198832	SELENOM	-0.22	0.109767	0.999853
ENSG00000257957	QRSL1P3	0.87	0.109913	0.999853
ENSG00000214223	HNRNPA1P10	-0.22	0.109937	0.999853
ENSG00000229162	RUNX3-AS1	-0.7	0.109948	0.999853
ENSG00000154144	TBRG1	0.09	0.109953	0.999853
ENSG00000180263	FGD6	-0.8	0.109953	0.999853
ENSG00000170545	SMAGP	-0.32	0.110165	0.999853
ENSG00000244060	RPS2P41	0.75	0.110277	0.999853
ENSG00000256628	ZBTB11-AS1	-0.39	0.110298	0.999853
ENSG00000285799	AL645929.2	-0.63	0.110548	0.999853
ENSG00000213888	LINC01521	-0.78	0.110661	0.999853
ENSG00000130731	METTL26	-0.15	0.110869	0.999853
ENSG00000187066	TMEM262	0.62	0.11088	0.999853
ENSG00000186222	BLOC1S4	-0.24	0.110894	0.999853
ENSG00000118785	SPP1	1.53	0.11099	0.999853
ENSG00000271614	ATP2B1-AS1	-0.73	0.111072	0.999853
ENSG00000080986	NDC80	0.38	0.111083	0.999853
ENSG00000143153	ATP1B1	0.54	0.111147	0.999853
ENSG00000055332	EIF2AK2	-0.28	0.111209	0.999853
ENSG00000149091	DGKZ	-0.14	0.111216	0.999853
ENSG00000068885	IFT80	0.3	0.11135	0.999853
ENSG00000230565	ZNF32-AS2	0.44	0.111388	0.999853
ENSG00000103226	ENSG00000103226	0.23	0.111414	0.999853
ENSG00000278993	AC002350.2	0.58	0.111428	0.999853
ENSG00000069849	ATP1B3	0.24	0.111436	0.999853
ENSG00000225536	STIP1P3	-0.99	0.111483	0.999853
ENSG00000215492	HNRNPA1P7	-0.19	0.111541	0.999853
ENSG00000164975	SNAPC3	0.17	0.111623	0.999853
ENSG00000232973	CYP1B1-AS1	-1.59	0.111624	0.999853
ENSG00000150867	PIP4K2A	-0.11	0.11165	0.999853
ENSG00000238829	RNU7-45P	1.02	0.111657	0.999853
ENSG00000144031	ANKRD53	0.56	0.111691	0.999853
ENSG00000124333	VAMP7	0.17	0.111696	0.999853
ENSG00000066379	ENSG00000066379	-0.21	0.111725	0.999853
ENSG00000227055	AC009961.2	0.85	0.111748	0.999853
ENSG00000069399	BCL3	-0.21	0.11177	0.999853
ENSG00000185305	ARL15	-0.26	0.111913	0.999853
ENSG00000110721	CHKA	0.32	0.111947	0.999853
ENSG00000100351	GRAP2	-0.18	0.111991	0.999853
ENSG00000270116	AP001429.1	0.6	0.112098	0.999853
ENSG00000101104	PABPC1L	0.16	0.112171	0.999853
ENSG00000189362	NEMP2	0.18	0.112202	0.999853
ENSG00000135341	MAP3K7	0.16	0.112228	0.999853
ENSG00000244165	P2RY11	-0.43	0.112329	0.999853
ENSG00000067248	DHX29	0.13	0.112419	0.999853
ENSG00000020577	SAMD4A	-0.37	0.112444	0.999853
ENSG00000167578	RAB4B	0.33	0.11258	0.999853
ENSG00000213860	RPL21P75	0.27	0.112646	0.999853
ENSG00000226330	AL606489.1	-0.56	0.112659	0.999853
ENSG00000287643	AC004825.3	0.54	0.112773	0.999853
ENSG00000215817	ZC3H11B	0.25	0.112872	0.999853
ENSG00000273156	AC124016.2	0.48	0.112906	0.999853
ENSG00000247735	AC120114.1	-0.87	0.113367	0.999853
ENSG00000175164	ENSG00000175164	-2.51	0.113421	0.999853
ENSG00000253409	ENSG00000253409	0.64	0.113593	0.999853
ENSG00000196683	TOMM7	-0.2	0.113652	0.999853
ENSG00000205581	HMGN1	0.17	0.113788	0.999853
ENSG00000186049	KRT73	-1.08	0.113799	0.999853
ENSG00000213178	RPL22P1	0.2	0.113816	0.999853
ENSG00000143924	EML4	0.18	0.113826	0.999853
ENSG00000062194	GPBP1	0.08	0.113831	0.999853
ENSG00000173757	STAT5B	0.17	0.113831	0.999853
ENSG00000158773	USF1	-0.12	0.113899	0.999853
ENSG00000111596	CNOT2	0.14	0.113927	0.999853
ENSG00000185658	BRWD1	0.15	0.113944	0.999853
ENSG00000231758	ARHGAP15-AS1	-0.53	0.114012	0.999853
ENSG00000235635	AC016644.1	0.76	0.114039	0.999853
ENSG00000260751	AC008870.2	0.41	0.114058	0.999853
ENSG00000285130	AL358113.1	0.44	0.114073	0.999853
ENSG00000265713	AC023389.2	0.45	0.114143	0.999853
ENSG00000284669	AC092053.3	-0.74	0.114178	0.999853
ENSG00000287005	AC090018.2	-0.98	0.114225	0.999853
ENSG00000168917	SLC35G2	0.53	0.114227	0.999853
ENSG00000143119	CD53	-0.16	0.114239	0.999853
ENSG00000137941	TTLL7	-0.84	0.114255	0.999853
ENSG00000118276	B4GALT6	1.17	0.114378	0.999853
ENSG00000232608	TIMM9P2	0.64	0.114388	0.999853
ENSG00000187051	RPS19BP1	-0.22	0.114414	0.999853
ENSG00000201076	RNU4-51P	1.24	0.114482	0.999853
ENSG00000285812	AL390719.3	-0.7	0.11456	0.999853
ENSG00000179859	RNF227	0.27	0.114593	0.999853
ENSG00000198547	C20ORF203	-0.8	0.114688	0.999853
ENSG00000263235	AC006111.2	0.45	0.114736	0.999853
ENSG00000184156	KCNQ3	-0.96	0.114748	0.999853
ENSG00000213104	NPM1P46	0.42	0.114896	0.999853
ENSG00000239465	AC090543.1	-0.87	0.115065	0.999853
ENSG00000254527	ENSG00000254527	1.03	0.115074	0.999853
ENSG00000267141	AC012615.4	-0.93	0.115125	0.999853
ENSG00000103942	HOMER2	0.39	0.115227	0.999853
ENSG00000275202	AL161421.1	-1.03	0.115284	0.999853
ENSG00000282458	WASH5P	0.39	0.115388	0.999853
ENSG00000154099	DNAAF1	-0.92	0.115588	0.999853
ENSG00000211778	TRAV4	-0.34	0.115835	0.999853
ENSG00000085491	ENSG00000085491	0.32	0.115864	0.999853
ENSG00000236438	FAM157A	0.5	0.115867	0.999853
ENSG00000166780	ENSG00000166780	0.42	0.115895	0.999853
ENSG00000135414	GDF11	-0.25	0.115921	0.999853
ENSG00000178623	GPR35	-0.39	0.115979	0.999853
ENSG00000017260	ATP2C1	0.12	0.115983	0.999853
ENSG00000172915	NBEA	-0.5	0.115986	0.999853
ENSG00000204843	DCTN1	0.12	0.116035	0.999853
ENSG00000236698	EIF1AXP1	-0.38	0.116101	0.999853
ENSG00000111670	GNPTAB	0.2	0.116102	0.999853
ENSG00000153179	RASSF3	0.11	0.11637	0.999853
ENSG00000279159	AC003681.1	0.23	0.116432	0.999853
ENSG00000166902	MRPL16	-0.15	0.116599	0.999853
ENSG00000249915	PDCD6	0.26	0.116623	0.999853
ENSG00000178971	CTC1	0.14	0.116658	0.999853
ENSG00000048545	GUCA1A	1.16	0.116723	0.999853
ENSG00000279407	AC007191.1	-0.39	0.116739	0.999853
ENSG00000187522	ENSG00000187522	-0.21	0.116801	0.999853
ENSG00000235513	L3MBTL2-AS1	0.42	0.116813	0.999853
ENSG00000168116	KIAA1586	0.22	0.116821	0.999853
ENSG00000272696	AL359091.3	0.64	0.116821	0.999853
ENSG00000123737	EXOSC9	0.15	0.116866	0.999853
ENSG00000225080	PFN1P4	0.46	0.11692	0.999853
ENSG00000092010	ENSG00000092010	-0.17	0.116982	0.999853
ENSG00000237641	RPL28P2	0.64	0.11708	0.999853
ENSG00000232228	RPL36AP16	0.69	0.117099	0.999853
ENSG00000180185	FAHD1	0.3	0.117124	0.999853
ENSG00000152127	MGAT5	-0.16	0.117459	0.999853
ENSG00000109113	RAB34	0.48	0.117517	0.999853
ENSG00000260329	AC007541.1	0.68	0.117534	0.999853
ENSG00000107443	CCNJ	0.2	0.117644	0.999853
ENSG00000163166	IWS1	0.11	0.117695	0.999853
ENSG00000126226	PCID2	0.11	0.117769	0.999853
ENSG00000237418	AC069257.2	0.8	0.117842	0.999853
ENSG00000137817	PARP6	0.12	0.118015	0.999853
ENSG00000187862	TTC24	-0.98	0.118101	0.999853
ENSG00000154027	AK5	-0.56	0.118206	0.999853
ENSG00000265018	ENSG00000265018	-0.73	0.118259	0.999853
ENSG00000257242	LINC01619	0.38	0.118317	0.999853
ENSG00000234782	TPT1P9	-0.17	0.118507	0.999853
ENSG00000175575	PAAF1	0.18	0.11851	0.999853
ENSG00000120738	EGR1	-1.12	0.118513	0.999853
ENSG00000105865	ENSG00000105865	0.34	0.118564	0.999853
ENSG00000235308	AL445991.1	0.82	0.118851	0.999853
ENSG00000238365	RNU7-57P	0.68	0.118879	0.999853
ENSG00000226979	ENSG00000226979	-0.45	0.118882	0.999853
ENSG00000185668	POU3F1	-1.01	0.118921	0.999853
ENSG00000128487	SPECC1	-0.35	0.11917	0.999853
ENSG00000180304	OAZ2	-0.15	0.119218	0.999853
ENSG00000108773	KAT2A	-0.15	0.11942	0.999853
ENSG00000134480	CCNH	0.16	0.119446	0.999853
ENSG00000120727	PAIP2	-0.13	0.11949	0.999853
ENSG00000075711	DLG1	0.12	0.119592	0.999853
ENSG00000108506	INTS2	0.15	0.119728	0.999853
ENSG00000083750	RRAGB	0.18	0.119803	0.999853
ENSG00000111640	GAPDH	-0.17	0.119909	0.999853
ENSG00000165246	NLGN4Y	1.04	0.119913	0.999853
ENSG00000244187	TMEM141	0.28	0.120022	0.999853
ENSG00000174842	GLMN	0.21	0.120076	0.999853
ENSG00000260916	CCPG1	0.23	0.120147	0.999853
ENSG00000122966	CIT	0.48	0.120237	0.999853
ENSG00000213967	ZNF726	0.82	0.120264	0.999853
ENSG00000274180	NATD1	0.21	0.120326	0.999853
ENSG00000198744	MTCO3P12	-0.57	0.120379	0.999853
ENSG00000011304	PTBP1	-0.12	0.120417	0.999853
ENSG00000188603	CLN3	-0.31	0.120431	0.999853
ENSG00000237453	AC096536.1	1.01	0.12047	0.999853
ENSG00000188002	AC026412.1	0.34	0.120522	0.999853
ENSG00000136854	STXBP1	-0.21	0.120585	0.999853
ENSG00000143155	TIPRL	0.14	0.120711	0.999853
ENSG00000235734	HMGN1P36	-0.43	0.120774	0.999853
ENSG00000128791	TWSG1	-0.24	0.120871	0.999853
ENSG00000270276	H4C15	0.72	0.120915	0.999853
ENSG00000225695	HNRNPA1P35	-0.59	0.120974	0.999853
ENSG00000184271	POU6F1	-0.3	0.120995	0.999853
ENSG00000286859	AL158214.2	0.63	0.121037	0.999853
ENSG00000185838	GNB1L	-0.33	0.121166	0.999853
ENSG00000168056	LTBP3	-0.24	0.121324	0.999853
ENSG00000265625	AC104564.5	0.49	0.121401	0.999853
ENSG00000102007	PLP2	-0.22	0.121625	0.999853
ENSG00000169495	HTRA4	-1.13	0.121629	0.999853
ENSG00000070950	RAD18	0.22	0.121697	0.999853
ENSG00000212607	SNORA3B	-0.94	0.121786	0.999853
ENSG00000185245	GP1BA	-0.45	0.121821	0.999853
ENSG00000219391	AC019129.1	-0.82	0.12197	0.999853
ENSG00000115232	ITGA4	0.21	0.122046	0.999853
ENSG00000106688	SLC1A1	-0.74	0.122091	0.999853
ENSG00000152213	ARL11	-1.29	0.12221	0.999853
ENSG00000134899	ERCC5	0.2	0.12221	0.999853
ENSG00000160305	DIP2A	0.19	0.122403	0.999853
ENSG00000105290	APLP1	0.53	0.122541	0.999853
ENSG00000154917	RAB6B	-0.6	0.122611	0.999853
ENSG00000106546	AHR	-0.26	0.122738	0.999853
ENSG00000112182	BACH2	-0.27	0.122874	0.999853
ENSG00000231607	DLEU2	0.3	0.122905	0.999853
ENSG00000168385	SEPTIN2	0.09	0.122925	0.999853
ENSG00000279092	AC025678.3	-0.79	0.122936	0.999853
ENSG00000197933	ZNF823	-0.38	0.122982	0.999853
ENSG00000235602	POU5F1P3	0.54	0.123046	0.999853
ENSG00000254263	AC022973.4	0.66	0.123159	0.999853
ENSG00000136940	PDCL	0.14	0.123187	0.999853
ENSG00000187608	ISG15	-0.4	0.123195	0.999853
ENSG00000183735	TBK1	0.23	0.123223	0.999853
ENSG00000153487	ING1	-0.14	0.123271	0.999853
ENSG00000281005	LINC00921	-0.35	0.123323	0.999853
ENSG00000070731	ST6GALNAC2	0.56	0.123398	0.999853
ENSG00000161643	SIGLEC16	-0.39	0.123423	0.999853
ENSG00000171132	PRKCE	-0.22	0.123484	0.999853
ENSG00000224114	AL591846.1	0.73	0.123551	0.999853
ENSG00000133424	LARGE1	-0.77	0.123646	0.999853
ENSG00000285533	RELA-DT	0.31	0.123658	0.999853
ENSG00000170113	ENSG00000170113	0.16	0.123693	0.999853
ENSG00000173264	GPR137	-0.29	0.123737	0.999853
ENSG00000205791	ENSG00000205791	0.91	0.123958	0.999853
ENSG00000202150	RNU6-407P	0.81	0.124072	0.999853
ENSG00000066777	ARFGEF1	0.1	0.124077	0.999853
ENSG00000132915	PDE6A	-1.02	0.124161	0.999853
ENSG00000183655	KLHL25	-0.18	0.124252	0.999853
ENSG00000128394	APOBEC3F	-0.32	0.124352	0.999853
ENSG00000272595	OR10AH1P	0.95	0.124369	0.999853
ENSG00000136425	CIB2	-0.4	0.124401	0.999853
ENSG00000139200	PIANP	-0.52	0.124439	0.999853
ENSG00000217643	PTGES3P2	0.73	0.124545	0.999853
ENSG00000117335	CD46	0.13	0.124621	0.999853
ENSG00000166946	CCNDBP1	0.15	0.124627	0.999853
ENSG00000128340	RAC2	-0.11	0.124729	0.999853
ENSG00000159579	RSPRY1	0.12	0.124754	0.999853
ENSG00000154822	ENSG00000154822	-0.14	0.124863	0.999853
ENSG00000256436	ENSG00000256436	0.59	0.124881	0.999853
ENSG00000277462	ZNF670	0.36	0.124883	0.999853
ENSG00000186625	KATNA1	0.15	0.124898	0.999853
ENSG00000229251	HNRNPA1P8	-0.49	0.12491	0.999853
ENSG00000135077	HAVCR2	0.44	0.125146	0.999853
ENSG00000224751	SHMT1P1	1.09	0.125162	0.999853
ENSG00000279742	AP000974.1	-0.72	0.125178	0.999853
ENSG00000111012	CYP27B1	-0.65	0.125206	0.999853
ENSG00000253385	AP003696.1	1	0.125269	0.999853
ENSG00000244218	RN7SL81P	-0.52	0.125274	0.999853
ENSG00000123810	B9D2	-0.55	0.125293	0.999853
ENSG00000253047	AL356356.1	-0.57	0.125353	0.999853
ENSG00000201492	RNA5SP78	0.74	0.125379	0.999853
ENSG00000162437	RAVER2	-0.56	0.125396	0.999853
ENSG00000286365	AP000553.9	0.66	0.125458	0.999853
ENSG00000124222	STX16	0.11	0.125689	0.999853
ENSG00000090554	FLT3LG	-0.28	0.125777	0.999853
ENSG00000257698	ENSG00000257698	0.31	0.125777	0.999853
ENSG00000277149	TYW1B	0.23	0.125927	0.999853
ENSG00000185798	WDR53	-0.14	0.125952	0.999853
ENSG00000102934	PLLP	-0.27	0.126024	0.999853
ENSG00000169194	IL13	-1.52	0.126067	0.999853
ENSG00000286122	AC016074.2	0.43	0.126093	0.999853
ENSG00000160190	SLC37A1	-0.16	0.126123	0.999853
ENSG00000082397	EPB41L3	0.92	0.126139	0.999853
ENSG00000116001	TIA1	0.15	0.126141	0.999853
ENSG00000104427	ZC2HC1A	0.35	0.126278	0.999853
ENSG00000114857	NKTR	0.15	0.126329	0.999853
ENSG00000088992	TESC	0.52	0.126369	0.999853
ENSG00000214019	AL034370.1	-0.43	0.126399	0.999853
ENSG00000123609	NMI	-0.24	0.126412	0.999853
ENSG00000198453	ZNF568	-0.2	0.126415	0.999853
ENSG00000266896	AL354892.3	0.41	0.126426	0.999853
ENSG00000230289	AL358781.2	0.8	0.126454	0.999853
ENSG00000175868	CALCB	0.49	0.126603	0.999853
ENSG00000075426	FOSL2	0.35	0.12667	0.999853
ENSG00000267122	AC004490.1	0.97	0.12683	0.999853
ENSG00000075539	FRYL	0.12	0.126891	0.999853
ENSG00000130779	CLIP1	0.12	0.126959	0.999853
ENSG00000214013	GANC	0.21	0.126979	0.999853
ENSG00000109321	AREG	-0.8	0.127076	0.999853
ENSG00000175707	KDF1	-0.66	0.12712	0.999853
ENSG00000136682	CBWD2	0.13	0.127132	0.999853
ENSG00000156136	DCK	0.15	0.127311	0.999853
ENSG00000147274	RBMX	-0.21	0.12746	0.999853
ENSG00000186567	CEACAM19	-0.91	0.127481	0.999853
ENSG00000121058	COIL	-0.19	0.127779	0.999853
ENSG00000127955	GNAI1	-1.08	0.127829	0.999853
ENSG00000155254	MARVELD1	-1.04	0.127837	0.999853
ENSG00000169016	E2F6	0.2	0.128102	0.999853
ENSG00000038427	VCAN	1.27	0.128186	0.999853
ENSG00000169379	ARL13B	0.22	0.128187	0.999853
ENSG00000280069	AC127024.8	0.45	0.128297	0.999853
ENSG00000132024	ENSG00000132024	-0.13	0.128304	0.999853
ENSG00000272084	AL137127.1	0.53	0.128311	0.999853
ENSG00000187118	CMC1	0.3	0.128371	0.999853
ENSG00000250526	CCT6P2	0.78	0.128411	0.999853
ENSG00000095574	IKZF5	0.15	0.12844	0.999853
ENSG00000150712	MTMR12	0.14	0.128468	0.999853
ENSG00000145569	OTULINL	0.15	0.128483	0.999853
ENSG00000081320	STK17B	-0.11	0.128514	0.999853
ENSG00000278662	ENSG00000278662	-0.4	0.128628	0.999853
ENSG00000246422	DIAPH1-AS1	-0.45	0.128652	0.999853
ENSG00000151240	DIP2C	-0.42	0.128714	0.999853
ENSG00000272033	AL136984.1	0.6	0.128716	0.999853
ENSG00000272379	AL008729.2	0.77	0.128764	0.999853
ENSG00000166105	GLB1L3	0.34	0.128843	0.999853
ENSG00000107036	RIC1	0.12	0.128877	0.999853
ENSG00000164512	ANKRD55	0.5	0.12905	0.999853
ENSG00000155287	SLC25A28	-0.15	0.129089	0.999853
ENSG00000099953	ENSG00000099953	0.61	0.129278	0.999853
ENSG00000183562	AC131971.1	0.42	0.129615	0.999853
ENSG00000174837	ADGRE1	-0.41	0.129626	0.999853
ENSG00000100226	GTPBP1	0.13	0.129627	0.999853
ENSG00000141905	NFIC	-0.16	0.12963	0.999853
ENSG00000132932	ATP8A2	-0.7	0.129664	0.999853
ENSG00000130159	ECSIT	-0.26	0.129705	0.999853
ENSG00000143850	PLEKHA6	-0.43	0.129784	0.999853
ENSG00000259116	AL049869.3	0.36	0.129993	0.999853
ENSG00000171492	LRRC8D	0.21	0.130027	0.999853
ENSG00000222249	RNU6-262P	-0.92	0.130041	0.999853
ENSG00000006459	KDM7A	0.19	0.130061	0.999853
ENSG00000139505	MTMR6	0.12	0.130065	0.999853
ENSG00000232628	AC092809.2	0.63	0.130091	0.999853
ENSG00000218175	AC016739.1	-0.21	0.130092	0.999853
ENSG00000122958	VPS26A	0.15	0.130271	0.999853
ENSG00000135766	EGLN1	-0.28	0.130273	0.999853
ENSG00000232684	ATP11A-AS1	0.65	0.130276	0.999853
ENSG00000174886	NDUFA11	-0.24	0.130334	0.999853
ENSG00000144580	CNOT9	0.1	0.13051	0.999853
ENSG00000136731	UGGT1	0.12	0.130573	0.999853
ENSG00000109046	WSB1	0.3	0.130599	0.999853
ENSG00000077984	CST7	0.4	0.130631	0.999853
ENSG00000081148	IMPG2	-0.87	0.130643	0.999853
ENSG00000135269	TES	-0.21	0.130754	0.999853
ENSG00000083535	PIBF1	0.17	0.130789	0.999853
ENSG00000276115	AC026356.2	-0.61	0.1308	0.999853
ENSG00000159921	GNE	0.14	0.130824	0.999853
ENSG00000198677	TTC37	0.13	0.130853	0.999853
ENSG00000258301	VASH1-AS1	0.88	0.130927	0.999853
ENSG00000243679	AC018638.5	0.17	0.130953	0.999853
ENSG00000171246	NPTX1	-0.87	0.13106	0.999853
ENSG00000259660	DNM1P47	1.03	0.131073	0.999853
ENSG00000233836	AC139769.1	-0.46	0.131078	0.999853
ENSG00000222009	BTBD19	-0.6	0.131083	0.999853
ENSG00000234040	RPL10P12	0.58	0.13116	0.999853
ENSG00000228288	PCAT6	0.66	0.131455	0.999853
ENSG00000070610	GBA2	0.16	0.1315	0.999853
ENSG00000103495	MAZ	-0.2	0.131566	0.999853
ENSG00000123552	USP45	0.17	0.131635	0.999853
ENSG00000277728	AC097641.2	0.64	0.131657	0.999853
ENSG00000168944	CEP120	0.14	0.131898	0.999853
ENSG00000224195	AC022400.1	-0.55	0.131931	0.999853
ENSG00000272269	AL138724.1	-0.89	0.132012	0.999853
ENSG00000269952	AL117336.1	0.51	0.132019	0.999853
ENSG00000269243	AC008894.2	0.49	0.1322	0.999853
ENSG00000168461	RAB31	1.05	0.132316	0.999853
ENSG00000121807	CCR2	-0.61	0.132569	0.999853
ENSG00000163479	SSR2	-0.13	0.132594	0.999853
ENSG00000069702	TGFBR3	0.24	0.132594	0.999853
ENSG00000033011	ALG1	0.21	0.132745	0.999853
ENSG00000169242	EFNA1	-0.56	0.132862	0.999853
ENSG00000172748	ZNF596	-0.45	0.133187	0.999853
ENSG00000138606	SHF	-0.51	0.133307	0.999853
ENSG00000187742	SECISBP2	0.15	0.133439	0.999853
ENSG00000135249	RINT1	0.13	0.133571	0.999853
ENSG00000100906	NFKBIA	-0.4	0.13361	0.999853
ENSG00000170088	TMEM192	0.14	0.133623	0.999853
ENSG00000232134	RPS15AP12	0.4	0.133743	0.999853
ENSG00000196912	ANKRD36B	0.2	0.133747	0.999853
ENSG00000204792	LINC01291	-1.03	0.133782	0.999853
ENSG00000267454	ZNF582-AS1	0.39	0.133782	0.999853
ENSG00000170092	SPDYE5	0.3	0.133831	0.999853
ENSG00000272733	AP000345.2	-0.68	0.133986	0.999853
ENSG00000142798	HSPG2	0.58	0.134071	0.999853
ENSG00000119397	CNTRL	0.13	0.13421	0.999853
ENSG00000259456	ADNP-AS1	-0.5	0.134231	0.999853
ENSG00000145725	PPIP5K2	0.17	0.134278	0.999853
ENSG00000138380	CARF	0.31	0.134281	0.999853
ENSG00000234367	PFN1P3	0.42	0.134292	0.999853
ENSG00000279716	AC006128.1	0.34	0.13445	0.999853
ENSG00000134317	GRHL1	0.54	0.134681	0.999853
ENSG00000152454	ZNF256	-0.31	0.134705	0.999853
ENSG00000262777	AC032044.1	0.45	0.13494	0.999853
ENSG00000230701	FBXW4P1	0.48	0.135052	0.999853
ENSG00000234518	PTGES3P1	-0.32	0.135064	0.999853
ENSG00000225300	AL591623.1	0.53	0.135064	0.999853
ENSG00000105771	SMG9	-0.15	0.135191	0.999853
ENSG00000285847	AL713852.1	0.9	0.135269	0.999853
ENSG00000092978	GPATCH2	0.21	0.13533	0.999853
ENSG00000285756	BX890604.2	-0.31	0.135451	0.999853
ENSG00000157985	AGAP1	-0.49	0.135552	0.999853
ENSG00000279106	AC009093.7	0.89	0.135667	0.999853
ENSG00000196083	IL1RAP	-0.33	0.135702	0.999853
ENSG00000267117	AC010525.1	0.75	0.135748	0.999853
ENSG00000133195	ENSG00000133195	0.33	0.135783	0.999853
ENSG00000105976	MET	1.13	0.135829	0.999853
ENSG00000250571	GLI4	-0.24	0.135889	0.999853
ENSG00000141469	SLC14A1	0.77	0.135946	0.999853
ENSG00000270048	AC068790.4	0.64	0.135963	0.999853
ENSG00000108349	CASC3	0.14	0.135998	0.999853
ENSG00000276931	AC009041.3	0.47	0.136024	0.999853
ENSG00000235314	LINC00957	0.42	0.136031	0.999853
ENSG00000214654	B3GNT10	0.38	0.136062	0.999853
ENSG00000164342	TLR3	-0.61	0.13607	0.999853
ENSG00000114656	CFAP92	0.41	0.136236	0.999853
ENSG00000213609	RPL7AP50	-0.26	0.136325	0.999853
ENSG00000136688	IL36G	1.99	0.13639	0.999853
ENSG00000006712	PAF1	-0.13	0.136517	0.999853
ENSG00000165917	RAPSN	-0.74	0.136577	0.999853
ENSG00000121897	LIAS	0.19	0.13665	0.999853
ENSG00000076513	ANKRD13A	0.12	0.136651	0.999853
ENSG00000233478	AL031280.1	-0.4	0.136692	0.999853
ENSG00000049618	ARID1B	-0.13	0.136704	0.999853
ENSG00000114982	KANSL3	0.09	0.136846	0.999853
ENSG00000221970	ENSG00000221970	0.77	0.136963	0.999853
ENSG00000267383	AC011447.3	-0.67	0.137041	0.999853
ENSG00000211844	TRAJ45	-0.49	0.137052	0.999853
ENSG00000223865	ENSG00000223865	0.42	0.137263	0.999853
ENSG00000174953	ENSG00000174953	0.16	0.137279	0.999853
ENSG00000173786	CNP	-0.22	0.137403	0.999853
ENSG00000245937	LINC01184	0.23	0.137584	0.999853
ENSG00000240399	AC004801.2	-0.83	0.137794	0.999853
ENSG00000204366	ENSG00000204366	-0.54	0.137827	0.999853
ENSG00000135046	ANXA1	-0.27	0.137947	0.999853
ENSG00000146540	C7ORF50	0.25	0.137967	0.999853
ENSG00000176148	TCP11L1	0.18	0.13798	0.999853
ENSG00000183048	SLC25A10	-0.76	0.138086	0.999853
ENSG00000131381	RBSN	0.19	0.138293	0.999853
ENSG00000273747	AC022558.3	-1	0.138349	0.999853
ENSG00000184990	SIVA1	-0.17	0.138638	0.999853
ENSG00000266126	AC005730.3	-0.84	0.138657	0.999853
ENSG00000252743	RNU6-850P	0.6	0.138675	0.999853
ENSG00000228069	MTCO3P29	0.93	0.138677	0.999853
ENSG00000215912	ENSG00000215912	-0.65	0.1387	0.999853
ENSG00000073578	SDHA	-0.24	0.138829	0.999853
ENSG00000286616	AL008730.1	0.56	0.138965	0.999853
ENSG00000101194	SLC17A9	0.33	0.139114	0.999853
ENSG00000159111	MRPL10	0.16	0.139119	0.999853
ENSG00000143158	MPC2	-0.19	0.139126	0.999853
ENSG00000171224	FAM241B	-0.28	0.139195	0.999853
ENSG00000028277	POU2F2	-0.2	0.139284	0.999853
ENSG00000170917	NUDT6	0.75	0.139309	0.999853
ENSG00000213225	NOC2LP1	-0.75	0.139321	0.999853
ENSG00000226314	ZNF192P1	0.69	0.139466	0.999853
ENSG00000218582	GAPDHP63	-0.58	0.139469	0.999853
ENSG00000086061	DNAJA1	-0.31	0.139539	0.999853
ENSG00000187741	FANCA	0.34	0.139556	0.999853
ENSG00000203721	LINC00862	0.42	0.139569	0.999853
ENSG00000279825	AC003957.1	0.34	0.139607	0.999853
ENSG00000278590	RN7SL113P	0.59	0.139676	0.999853
ENSG00000117242	PINK1-AS	-0.3	0.13969	0.999853
ENSG00000169193	CCDC126	0.25	0.139695	0.999853
ENSG00000139117	CPNE8	0.35	0.139754	0.999853
ENSG00000280010	AP001350.2	-1.09	0.139759	0.999853
ENSG00000130193	THEM6	-0.31	0.139869	0.999853
ENSG00000200170	ENSG00000200170	-0.52	0.140051	0.999853
ENSG00000168646	AXIN2	-0.19	0.140138	0.999853
ENSG00000064932	ENSG00000064932	-0.23	0.140143	0.999853
ENSG00000286196	AL162586.2	0.36	0.140157	0.999853
ENSG00000275342	PRAG1	-0.31	0.14022	0.999853
ENSG00000175782	SLC35E3	0.26	0.140271	0.999853
ENSG00000231389	ENSG00000231389	0.48	0.140455	0.999853
ENSG00000206149	ENSG00000206149	0.19	0.140623	0.999853
ENSG00000151623	NR3C2	-0.23	0.140639	0.999853
ENSG00000113119	TMCO6	-0.21	0.140737	0.999853
ENSG00000036530	CYP46A1	-0.92	0.140748	0.999853
ENSG00000170921	TANC2	-0.2	0.140807	0.999853
ENSG00000121903	ZSCAN20	-0.43	0.140814	0.999853
ENSG00000185477	GPRIN3	-0.19	0.14087	0.999853
ENSG00000149308	NPAT	0.13	0.140922	0.999853
ENSG00000163297	ANTXR2	-0.27	0.140935	0.999853
ENSG00000168488	ATXN2L	-0.11	0.141178	0.999853
ENSG00000283045	AC103703.1	0.93	0.141182	0.999853
ENSG00000199545	RNA5SP195	0.49	0.141183	0.999853
ENSG00000234709	UPF3AP3	0.61	0.141187	0.999853
ENSG00000077044	ENSG00000077044	0.18	0.1413	0.999853
ENSG00000129048	ACKR4	0.5	0.141331	0.999853
ENSG00000261916	AC027796.1	-0.9	0.141452	0.999853
ENSG00000253899	AC067904.2	-0.46	0.141498	0.999853
ENSG00000241169	FO393419.2	0.94	0.141517	0.999853
ENSG00000181847	TIGIT	0.32	0.141604	0.999853
ENSG00000260196	AC124798.1	-0.49	0.14166	0.999853
ENSG00000196504	PRPF40A	0.11	0.141769	0.999853
ENSG00000124570	SERPINB6	0.25	0.141866	0.999853
ENSG00000280194	AD000864.1	0.57	0.141881	0.999853
ENSG00000207291	RNU6-30P	0.65	0.14191	0.999853
ENSG00000131759	RARA	-0.16	0.141935	0.999853
ENSG00000272918	AC005070.3	0.24	0.141974	0.999853
ENSG00000146285	SCML4	-0.24	0.14201	0.999853
ENSG00000185596	ENSG00000185596	0.17	0.142017	0.999853
ENSG00000136122	BORA	0.24	0.142038	0.999853
ENSG00000163040	CCDC74A	0.48	0.142356	0.999853
ENSG00000205918	PDPK2P	0.33	0.14249	0.999853
ENSG00000099992	TBC1D10A	-0.13	0.142693	0.999853
ENSG00000207561	MIR635	-0.56	0.142721	0.999853
ENSG00000164074	ABHD18	0.15	0.142979	0.999853
ENSG00000140030	GPR65	-0.22	0.143074	0.999853
ENSG00000100926	ENSG00000100926	-0.37	0.143144	0.999853
ENSG00000073910	FRY	-0.37	0.143202	0.999853
ENSG00000288538	AP002985.1	-0.7	0.143224	0.999853
ENSG00000174282	ENSG00000174282	-0.16	0.143242	0.999853
ENSG00000163993	S100P	0.59	0.143274	0.999853
ENSG00000136100	VPS36	0.12	0.143332	0.999853
ENSG00000156875	MFSD14A	0.45	0.143385	0.999853
ENSG00000185129	PURA	0.16	0.143562	0.999853
ENSG00000064419	TNPO3	0.09	0.143679	0.999853
ENSG00000177565	TBL1XR1	0.11	0.143743	0.999853
ENSG00000204386	ENSG00000204386	-0.28	0.143829	0.999853
ENSG00000011009	LYPLA2	-0.15	0.143878	0.999853
ENSG00000225377	NRSN2-AS1	0.49	0.143927	0.999853
ENSG00000279057	AC141586.4	0.49	0.14393	0.999853
ENSG00000225573	RPL35P5	-0.33	0.143935	0.999853
ENSG00000166839	ANKDD1A	0.19	0.144065	0.999853
ENSG00000228053	AL158823.1	-0.46	0.144132	0.999853
ENSG00000196993	NPIPB9	-0.7	0.14418	0.999853
ENSG00000166123	GPT2	-0.5	0.144249	0.999853
ENSG00000147854	UHRF2	0.1	0.14429	0.999853
ENSG00000113249	HAVCR1	0.65	0.144294	0.999853
ENSG00000186787	SPIN2B	-0.33	0.144311	0.999853
ENSG00000271554	AL138787.2	0.69	0.144321	0.999853
ENSG00000158615	PPP1R15B	-0.19	0.144327	0.999853
ENSG00000147324	ENSG00000147324	-0.22	0.144463	0.999853
ENSG00000231079	KIF5C-AS1	-0.73	0.144598	0.999853
ENSG00000125746	EML2	0.14	0.144794	0.999853
ENSG00000227289	HSFY3P	1.16	0.144816	0.999853
ENSG00000174606	ANGEL2	0.11	0.14489	0.999853
ENSG00000167136	ENDOG	-0.34	0.144898	0.999853
ENSG00000138101	DTNB	-0.18	0.144906	0.999853
ENSG00000162510	MATN1	-0.74	0.145077	0.999853
ENSG00000164031	DNAJB14	0.13	0.145098	0.999853
ENSG00000146066	HIGD2A	-0.17	0.145558	0.999853
ENSG00000105887	MTPN	0.13	0.145577	0.999853
ENSG00000153832	FBXO36	-0.4	0.145589	0.999853
ENSG00000272807	AC007038.1	-0.58	0.145644	0.999853
ENSG00000170837	GPR27	0.82	0.145721	0.999853
ENSG00000185220	PGBD2	-0.42	0.145745	0.999853
ENSG00000169957	ZNF768	-0.21	0.145761	0.999853
ENSG00000134851	TMEM165	0.21	0.145817	0.999853
ENSG00000112303	VNN2	0.44	0.145868	0.999853
ENSG00000103351	CLUAP1	0.2	0.145882	0.999853
ENSG00000180357	ZNF609	-0.17	0.145886	0.999853
ENSG00000260034	LCMT1-AS2	0.39	0.1459	0.999853
ENSG00000104047	DTWD1	0.18	0.145915	0.999853
ENSG00000125354	SEPTIN6	-0.17	0.146022	0.999853
ENSG00000244486	SCARF2	-0.45	0.146236	0.999853
ENSG00000073712	FERMT2	-0.56	0.146252	0.999853
ENSG00000104671	DCTN6	0.19	0.146273	0.999853
ENSG00000275197	AC092794.2	0.97	0.146274	0.999853
ENSG00000232729	AC211433.1	0.4	0.146305	0.999853
ENSG00000111696	NT5DC3	-0.39	0.146373	0.999853
ENSG00000236935	AP003774.2	0.61	0.146393	0.999853
ENSG00000143093	STRIP1	0.09	0.146689	0.999853
ENSG00000085644	ZNF213	0.2	0.146721	0.999853
ENSG00000238286	SLC35E1P1	0.6	0.146778	0.999853
ENSG00000280384	FP325332.1	0.63	0.1468	0.999853
ENSG00000225556	C2CD4D	0.51	0.146801	0.999853
ENSG00000160218	TRAPPC10	0.09	0.146891	0.999853
ENSG00000101928	MOSPD1	0.22	0.147096	0.999853
ENSG00000170919	TPT1-AS1	0.17	0.147113	0.999853
ENSG00000120215	MLANA	-0.45	0.147161	0.999853
ENSG00000269463	AP001160.4	0.65	0.147176	0.999853
ENSG00000138036	DYNC2LI1	-0.36	0.147274	0.999853
ENSG00000163743	RCHY1	0.13	0.14734	0.999853
ENSG00000137824	RMDN3	0.17	0.147456	0.999853
ENSG00000244582	RPL21P120	0.39	0.1475	0.999853
ENSG00000241061	RPL5P1	-0.25	0.147576	0.999853
ENSG00000124571	XPO5	0.14	0.14766	0.999853
ENSG00000120860	WASHC3	0.25	0.147805	0.999853
ENSG00000134030	ENSG00000134030	-0.22	0.147878	0.999853
ENSG00000166035	LIPC	-1.04	0.14792	0.999853
ENSG00000100099	HPS4	0.15	0.147959	0.999853
ENSG00000128915	ICE2	0.13	0.147961	0.999853
ENSG00000196757	ZNF700	0.15	0.148349	0.999853
ENSG00000158747	NBL1	-0.41	0.148406	0.999853
ENSG00000120008	WDR11	0.17	0.148429	0.999853
ENSG00000108479	GALK1	0.21	0.148501	0.999853
ENSG00000198851	CD3E	-0.11	0.148514	0.999853
ENSG00000104722	NEFM	-0.57	0.148532	0.999853
ENSG00000033050	ABCF2	-0.19	0.148567	0.999853
ENSG00000085449	WDFY1	0.16	0.148595	0.999853
ENSG00000277701	AC159540.2	-0.61	0.148752	0.999853
ENSG00000177191	B3GNT8	-0.63	0.148802	0.999853
ENSG00000073350	LLGL2	0.18	0.14881	0.999853
ENSG00000006744	ELAC2	0.12	0.148824	0.999853
ENSG00000214174	AMZ2P1	0.29	0.148985	0.999853
ENSG00000042286	AIFM2	-0.42	0.14899	0.999853
ENSG00000204622	ENSG00000204622	0.51	0.149054	0.999853
ENSG00000129422	MTUS1	-0.54	0.149148	0.999853
ENSG00000158301	GPRASP2	-0.38	0.149384	0.999853
ENSG00000173930	SLCO4C1	0.82	0.149572	0.999853
ENSG00000231084	RPL22P24	0.67	0.149575	0.999853
ENSG00000268573	AC011815.1	0.39	0.149636	0.999853
ENSG00000265185	SNORD3B-1	1.11	0.149735	0.999853
ENSG00000225401	TGIF2P1	-0.8	0.149738	0.999853
ENSG00000168286	THAP11	-0.19	0.149799	0.999853
ENSG00000114346	ECT2	0.32	0.149821	0.999853
ENSG00000113282	CLINT1	0.09	0.149846	0.999853
ENSG00000279713	AC080038.3	0.78	0.149873	0.999853
ENSG00000279476	AC092139.2	0.58	0.149985	0.999853
ENSG00000145348	TBCK	0.17	0.150003	0.999853
ENSG00000110077	MS4A6A	-1.02	0.150281	0.999853
ENSG00000183617	MRPL54	-0.34	0.150295	0.999853
ENSG00000154359	ENSG00000154359	0.16	0.150532	0.999853
ENSG00000175691	ZNF77	-0.25	0.150543	0.999853
ENSG00000205710	C17ORF107	-0.65	0.150568	0.999853
ENSG00000199568	RNU5A-1	0.98	0.150613	0.999853
ENSG00000236204	LINC01376	0.85	0.150634	0.999853
ENSG00000151702	FLI1	-0.14	0.150646	0.999853
ENSG00000010704	HFE	-0.41	0.150703	0.999853
ENSG00000198399	ITSN2	0.07	0.150737	0.999853
ENSG00000239480	AC073517.1	-0.54	0.150763	0.999853
ENSG00000248323	LUCAT1	0.48	0.150809	0.999853
ENSG00000120280	CXORF21	0.54	0.150873	0.999853
ENSG00000172785	CBWD1	0.17	0.150934	0.999853
ENSG00000126895	AVPR2	-0.56	0.150935	0.999853
ENSG00000106479	ZNF862	-0.21	0.151089	0.999853
ENSG00000242689	CNTF	-0.72	0.151211	0.999853
ENSG00000264635	AP001020.2	0.81	0.151235	0.999853
ENSG00000160796	NBEAL2	0.21	0.151314	0.999853
ENSG00000106258	CYP3A5	0.24	0.151373	0.999853
ENSG00000159593	NAE1	0.13	0.151437	0.999853
ENSG00000167614	ENSG00000167614	-0.5	0.151444	0.999853
ENSG00000118971	CCND2	-0.16	0.151466	0.999853
ENSG00000126453	BCL2L12	-0.19	0.151526	0.999853
ENSG00000149294	NCAM1	-1.01	0.151542	0.999853
ENSG00000229419	RALGAPA1P1	0.24	0.151548	0.999853
ENSG00000175634	RPS6KB2	-0.09	0.151563	0.999853
ENSG00000248366	TRAJ51	0.72	0.151661	0.999853
ENSG00000279894	Z73965.1	0.75	0.151724	0.999853
ENSG00000110066	KMT5B	0.09	0.151939	0.999853
ENSG00000068097	HEATR6	0.18	0.152068	0.999853
ENSG00000163492	CCDC141	0.43	0.152098	0.999853
ENSG00000140807	NKD1	-0.45	0.152131	0.999853
ENSG00000115392	FANCL	-0.4	0.152132	0.999853
ENSG00000276952	AL121772.3	0.52	0.152138	0.999853
ENSG00000179909	ZNF154	-0.47	0.152142	0.999853
ENSG00000177669	MBOAT4	-0.31	0.15215	0.999853
ENSG00000169629	RGPD8	0.24	0.152201	0.999853
ENSG00000221643	SNORA77	0.69	0.152315	0.999853
ENSG00000214300	SPDYE3	0.4	0.15242	0.999853
ENSG00000132254	ARFIP2	-0.1	0.152429	0.999853
ENSG00000204767	INSYN2B	0.39	0.152443	0.999853
ENSG00000233954	UQCRHL	-0.27	0.152579	0.999853
ENSG00000231654	RPS6KA2-AS1	0.61	0.152579	0.999853
ENSG00000073711	PPP2R3A	-0.44	0.152734	0.999853
ENSG00000163735	CXCL5	1.05	0.152769	0.999853
ENSG00000231407	GORAB-AS1	0.66	0.15285	0.999853
ENSG00000023318	ERP44	-0.16	0.152963	0.999853
ENSG00000176783	ENSG00000176783	-0.14	0.153035	0.999853
ENSG00000083223	TUT7	0.19	0.153036	0.999853
ENSG00000219481	NBPF1	-0.31	0.15323	0.999853
ENSG00000255141	HNRNPA1P76	-0.77	0.153367	0.999853
ENSG00000171262	FAM98B	0.14	0.153406	0.999853
ENSG00000187690	EZHIP	-0.65	0.153416	0.999853
ENSG00000271730	AL390208.1	-1.02	0.153498	0.999853
ENSG00000154845	PPP4R1	0.12	0.153516	0.999853
ENSG00000250182	EEF1A1P13	-0.13	0.153544	0.999853
ENSG00000265413	AP001094.2	-0.96	0.153564	0.999853
ENSG00000054118	THRAP3	0.09	0.15364	0.999853
[truncated: 17,260 more rows]

## Sheet: Unstim CD154neg HIV vs HU
ID	symbol	log2fold	p	p.adj
ENSG00000164399	IL3	15.34	9.40877e-17	1.81222e-12
ENSG00000079819	EPB41L2	-0.59	0.0001967	0.54283
ENSG00000080824	HSP90AA1	-1.01	0.000218744	0.54283
ENSG00000224411	HSP90AA2P	-1.02	0.000225463	0.54283
ENSG00000213949	ITGA1	-0.96	0.000271913	0.550085
ENSG00000119041	GTF3C3	0.34	0.000285595	0.550085
ENSG00000213995	NAXD	0.37	0.000397345	0.695751
ENSG00000101189	MRGBP	0.3	0.00054459	0.849924
ENSG00000160191	PDE9A	-0.95	0.000573647	0.849924
ENSG00000204389	ENSG00000204389	-1.3	0.000679257	0.934512
ENSG00000180574	EIF2S3B	-0.72	0.000830475	1
ENSG00000120694	HSPH1	-0.65	0.000901152	1
ENSG00000067208	EVI5	-1.81	0.000914827	1
ENSG00000286561	AC011092.3	-2.17	0.00106919	1
ENSG00000177943	MAMDC4	0.66	0.00123718	1
ENSG00000125746	EML2	0.32	0.00126491	1
ENSG00000109971	HSPA8	-0.76	0.00141255	1
ENSG00000137809	ITGA11	-2.3	0.0015565	1
ENSG00000261115	TMEM178B	2.18	0.00163651	1
ENSG00000109466	KLHL2	0.3	0.00171715	1
ENSG00000134504	KCTD1	1.25	0.00207414	1
ENSG00000253899	AC067904.2	-1.04	0.00234294	1
ENSG00000101084	RAB5IF	0.55	0.00239238	1
ENSG00000054148	PHPT1	0.56	0.00260613	1
ENSG00000065833	ME1	-1.83	0.00261207	1
ENSG00000278318	ZNF229	-2.15	0.00287783	1
ENSG00000188459	WASF4P	-1.01	0.0029807	1
ENSG00000205726	ITSN1	-0.61	0.00307198	1
ENSG00000141753	IGFBP4	0.74	0.00325845	1
ENSG00000213590	AL807752.1	-2.1	0.0032688	1
ENSG00000132740	IGHMBP2	0.34	0.00327312	1
ENSG00000134590	RTL8C	0.55	0.00338395	1
ENSG00000113916	BCL6	-0.31	0.00341193	1
ENSG00000157404	KIT	-1.19	0.00346477	1
ENSG00000146540	C7ORF50	0.52	0.00347623	1
ENSG00000148399	DPH7	0.2	0.00352004	1
ENSG00000161791	FMNL3	-0.33	0.00352081	1
ENSG00000173585	CCR9	-1.06	0.00414997	1
ENSG00000214021	TTLL3	-0.33	0.00434132	1
ENSG00000253893	FAM85B	-1.76	0.00459874	1
ENSG00000182621	PLCB1	-0.71	0.00460016	1
ENSG00000181322	NME9	-0.74	0.0046201	1
ENSG00000113810	SMC4	0.36	0.00466023	1
ENSG00000071054	MAP4K4	-0.21	0.0047279	1
ENSG00000004777	ARHGAP33	0.47	0.00483125	1
ENSG00000251023	AC114980.1	0.95	0.00483528	1
ENSG00000140104	CLBA1	0.73	0.00492751	1
ENSG00000174171	AC020659.1	-1.02	0.00499795	1
ENSG00000153898	MCOLN2	0.68	0.00507539	1
ENSG00000173040	EVC2	0.75	0.00509895	1
ENSG00000151532	VTI1A	-0.24	0.00510069	1
ENSG00000128654	MTX2	0.39	0.00518202	1
ENSG00000144354	CDCA7	0.83	0.00535078	1
ENSG00000275940	MRPL57P3	1.45	0.0053951	1
ENSG00000212916	MAP10	1.71	0.00554228	1
ENSG00000273443	AL645608.8	-1.4	0.00566564	1
ENSG00000185238	PRMT3	0.34	0.00566588	1
ENSG00000272509	AC087752.4	-1.48	0.00567437	1
ENSG00000151445	VIPAS39	0.33	0.00570023	1
ENSG00000277450	AC002094.4	0.93	0.00571414	1
ENSG00000244490	RWDD4P1	-1.38	0.00584516	1
ENSG00000280206	AC026401.3	-0.39	0.00584906	1
ENSG00000168152	THAP9	0.81	0.00610812	1
ENSG00000246477	AF131216.1	0.59	0.00667413	1
ENSG00000284879	AC133644.2	-0.95	0.00674502	1
ENSG00000168538	TRAPPC11	0.25	0.00713488	1
ENSG00000237438	CECR7	1.19	0.00715303	1
ENSG00000162733	DDR2	-0.82	0.00716085	1
ENSG00000132837	DMGDH	-1.88	0.00737063	1
ENSG00000144290	SLC4A10	-1.19	0.00737812	1
ENSG00000131165	CHMP1A	0.2	0.00737884	1
ENSG00000259032	ENSAP2	-1.51	0.00740136	1
ENSG00000073712	FERMT2	-1.02	0.00742072	1
ENSG00000231890	DARS-AS1	0.88	0.00754605	1
ENSG00000005889	ZFX	-0.39	0.00779368	1
ENSG00000151458	ANKRD50	-1.38	0.00787261	1
ENSG00000072840	EVC	0.72	0.00791321	1
ENSG00000261924	AC127496.1	-1.78	0.00793801	1
ENSG00000137098	SPAG8	1.32	0.00798481	1
ENSG00000160588	MPZL3	-0.57	0.00807245	1
ENSG00000232750	AL139132.1	-1.3	0.00807508	1
ENSG00000241157	AC104763.1	-1.67	0.00823075	1
ENSG00000106829	TLE4	-0.32	0.00829408	1
ENSG00000170667	RASA4B	-0.7	0.00830381	1
ENSG00000072501	SMC1A	-0.27	0.00875528	1
ENSG00000250461	AC122718.1	-0.9	0.00902478	1
ENSG00000228078	ENSG00000228078	-2.23	0.00906821	1
ENSG00000273179	AC092535.5	1.32	0.00912928	1
ENSG00000138029	HADHB	0.18	0.00914204	1
ENSG00000169715	MT1E	2.72	0.00943893	1
ENSG00000132952	USPL1	0.21	0.00952949	1
ENSG00000141028	CDRT15P1	-0.97	0.00956556	1
ENSG00000279092	AC025678.3	-1.36	0.00965547	1
ENSG00000241743	XACT	-1.69	0.00984666	1
ENSG00000147050	KDM6A	-0.45	0.0098967	1
ENSG00000124343	XG	-2.03	0.00990748	1
ENSG00000151065	ENSG00000151065	0.35	0.0100438	1
ENSG00000115216	NRBP1	-0.2	0.0100519	1
ENSG00000164011	ZNF691	0.61	0.010089	1
ENSG00000167965	MLST8	0.29	0.0101827	1
ENSG00000279048	AC080080.1	1.72	0.0103127	1
ENSG00000128271	ADORA2A	-1.16	0.0105688	1
ENSG00000237868	AC097533.1	-1.73	0.0106003	1
ENSG00000180357	ZNF609	-0.3	0.0106659	1
ENSG00000185633	NDUFA4L2	-1.79	0.0107562	1
ENSG00000171617	ENC1	1.31	0.0107583	1
ENSG00000237424	FOXD2-AS1	0.53	0.0110488	1
ENSG00000274251	AP003419.2	-1.56	0.0111593	1
ENSG00000232434	AJM1	0.68	0.0112702	1
ENSG00000285130	AL358113.1	0.78	0.0113323	1
ENSG00000125871	MGME1	0.32	0.0113539	1
ENSG00000170486	KRT72	-1.54	0.0116885	1
ENSG00000257896	AC093012.1	1.07	0.0117337	1
ENSG00000072133	RPS6KA6	-1.84	0.0121843	1
ENSG00000073417	PDE8A	-0.32	0.0122656	1
ENSG00000267541	MTCO2P2	1.2	0.0124551	1
ENSG00000168672	LRATD2	-0.29	0.0127207	1
ENSG00000225674	IPO7P2	-1.05	0.012897	1
ENSG00000258942	AL358332.1	-1.26	0.0129659	1
ENSG00000180543	TSPYL5	1.47	0.0130042	1
ENSG00000114124	GRK7	-1.61	0.0132809	1
ENSG00000263740	RN7SL4P	-0.85	0.0134059	1
ENSG00000160298	C21ORF58	0.52	0.0135988	1
ENSG00000085563	ABCB1	-0.55	0.0136699	1
ENSG00000175701	MTLN	0.51	0.0136866	1
ENSG00000273343	AC007663.4	0.68	0.0136996	1
ENSG00000176783	ENSG00000176783	-0.25	0.0137459	1
ENSG00000141449	GREB1L	-1.16	0.013752	1
ENSG00000110958	PTGES3	-0.23	0.0138039	1
ENSG00000119227	PIGZ	1.26	0.0138838	1
ENSG00000004961	HCCS	0.42	0.0139122	1
ENSG00000123472	ATPAF1	0.33	0.0139906	1
ENSG00000229463	LYST-AS1	-1.44	0.014003	1
ENSG00000271254	AC240274.1	-0.63	0.0140467	1
ENSG00000242338	ENSG00000242338	0.59	0.0141915	1
ENSG00000183091	NEB	-0.44	0.0142274	1
ENSG00000150681	RGS18	-1.77	0.0143734	1
ENSG00000174365	SNHG11	0.67	0.0143817	1
ENSG00000186871	ERCC6L	-1.06	0.0145984	1
ENSG00000259709	AC023906.4	0.98	0.0147978	1
ENSG00000125740	FOSB	-2.18	0.0148098	1
ENSG00000117262	GPR89A	0.37	0.0148356	1
ENSG00000251432	LINC02615	-1.13	0.0150195	1
ENSG00000287797	AC093577.1	-2.18	0.0152022	1
ENSG00000197540	GZMM	0.47	0.015225	1
ENSG00000272305	AC096887.1	1.08	0.0152597	1
ENSG00000111254	AKAP3	1.66	0.0153261	1
ENSG00000214654	B3GNT10	0.63	0.0154899	1
ENSG00000189007	ADAT2	0.32	0.0156202	1
ENSG00000235513	L3MBTL2-AS1	-0.66	0.0156623	1
ENSG00000138756	BMP2K	0.43	0.0158141	1
ENSG00000258366	RTEL1	0.81	0.0158676	1
ENSG00000175216	CKAP5	0.16	0.0159086	1
ENSG00000154165	GPR15	0.99	0.0159897	1
ENSG00000154059	IMPACT	0.51	0.016168	1
ENSG00000176845	ENSG00000176845	0.6	0.0161709	1
ENSG00000148337	CIZ1	0.15	0.016189	1
ENSG00000163463	KRTCAP2	0.44	0.0161928	1
ENSG00000214367	HAUS3	0.23	0.016193	1
ENSG00000102181	CD99L2	0.31	0.0163668	1
ENSG00000130544	ZNF557	0.27	0.0163961	1
ENSG00000144893	MED12L	-0.62	0.0164324	1
ENSG00000129691	ASH2L	0.19	0.0164788	1
ENSG00000101193	GID8	0.15	0.0165425	1
ENSG00000060688	SNRNP40	0.18	0.0165935	1
ENSG00000232702	AL158050.1	-0.77	0.0167143	1
ENSG00000099866	MADCAM1	-1.61	0.0167953	1
ENSG00000197381	ADARB1	-0.29	0.0169641	1
ENSG00000175826	ENSG00000175826	-0.23	0.0170382	1
ENSG00000228028	AC069257.1	-1.26	0.0171731	1
ENSG00000162959	MEMO1	0.39	0.0172028	1
ENSG00000104177	MYEF2	0.43	0.01729	1
ENSG00000280063	AC012676.5	0.47	0.017353	1
ENSG00000149657	LSM14B	0.17	0.0173547	1
ENSG00000101132	PFDN4	0.38	0.017364	1
ENSG00000249604	AC096564.1	-1.67	0.0176317	1
ENSG00000151718	WWC2	-0.52	0.0176935	1
ENSG00000279413	AC112497.2	-1.02	0.017719	1
ENSG00000170921	TANC2	-0.33	0.0179308	1
ENSG00000139826	ABHD13	-0.21	0.0180598	1
ENSG00000196422	PPP1R26	0.61	0.0181014	1
ENSG00000076242	MLH1	0.24	0.0181426	1
ENSG00000103876	FAH	0.35	0.0182433	1
ENSG00000260231	KDM7A-DT	0.67	0.018244	1
ENSG00000185630	PBX1	-1.24	0.0187777	1
ENSG00000215256	ENSG00000215256	0.39	0.0187821	1
ENSG00000171169	NAIF1	0.32	0.0188767	1
ENSG00000118242	MREG	0.51	0.0189441	1
ENSG00000080298	RFX3	-0.24	0.0189582	1
ENSG00000125458	NT5C	0.43	0.0190573	1
ENSG00000165698	SPACA9	-1.38	0.0191669	1
ENSG00000153283	CD96	-0.23	0.0193182	1
ENSG00000148985	PGAP2	0.25	0.0195628	1
ENSG00000198590	C3ORF35	-0.36	0.0197419	1
ENSG00000060069	ENSG00000060069	0.21	0.0197771	1
ENSG00000081148	IMPG2	-1.56	0.019849	1
ENSG00000253438	PCAT1	-0.65	0.0200975	1
ENSG00000130997	POLN	-0.8	0.0202458	1
ENSG00000224003	YES1P1	-1.68	0.0204577	1
ENSG00000177340	ENSG00000177340	-1.42	0.0204781	1
ENSG00000149639	SOGA1	-1.23	0.02065	1
ENSG00000198722	UNC13B	-0.53	0.0207413	1
ENSG00000204388	ENSG00000204388	-1.16	0.0207656	1
ENSG00000267694	AP005131.5	1.02	0.0209326	1
ENSG00000218357	LINC01644	-1.36	0.0209925	1
ENSG00000183943	PRKX	-0.27	0.021052	1
ENSG00000184922	FMNL1	0.19	0.0210882	1
ENSG00000156030	MIDEAS	-0.17	0.0211362	1
ENSG00000214283	RAD51AP1P1	-1.34	0.0212258	1
ENSG00000232186	TERF1P7	-0.51	0.0213458	1
ENSG00000171497	PPID	0.24	0.021473	1
ENSG00000013306	SLC25A39	0.25	0.0216093	1
ENSG00000267461	AC079210.1	1.21	0.0216414	1
ENSG00000256712	AC134349.1	-1.17	0.0216542	1
ENSG00000138670	RASGEF1B	-0.61	0.0216877	1
ENSG00000221829	FANCG	0.9	0.021799	1
ENSG00000181215	C4ORF50	-1.76	0.0218027	1
ENSG00000213654	ENSG00000213654	-0.21	0.021865	1
ENSG00000197714	ZNF460	-0.29	0.0219667	1
ENSG00000162971	TYW5	0.25	0.0220131	1
ENSG00000215301	DDX3X	-0.39	0.022099	1
ENSG00000250486	FAM218A	1.32	0.0221152	1
ENSG00000259768	AC004943.2	-1.1	0.0221405	1
ENSG00000141580	WDR45B	0.22	0.0221486	1
ENSG00000185298	CCDC137	0.28	0.0222338	1
ENSG00000228218	ATF4P3	-0.4	0.0222422	1
ENSG00000277481	PKD1L3	-1.62	0.0223131	1
ENSG00000171055	FEZ2	0.34	0.0223407	1
ENSG00000167378	IRGQ	-0.3	0.0223941	1
ENSG00000255182	AC084125.2	0.6	0.022444	1
ENSG00000231711	LINC00899	0.98	0.0225792	1
ENSG00000157764	BRAF	-0.19	0.0228794	1
ENSG00000100376	FAM118A	-0.69	0.0231721	1
ENSG00000228577	AC010731.1	-0.91	0.0232323	1
ENSG00000196433	ASMT	-1.54	0.0232623	1
ENSG00000275131	AC241952.1	-0.42	0.0232918	1
ENSG00000131037	EPS8L1	0.83	0.0233064	1
ENSG00000144026	ZNF514	0.36	0.0235324	1
ENSG00000103248	MTHFSD	0.27	0.023597	1
ENSG00000211687	TRGJ2	-1.75	0.0236317	1
ENSG00000005471	ABCB4	-1.7	0.0236934	1
ENSG00000064393	HIPK2	-0.24	0.0237351	1
ENSG00000125462	C1ORF61	-1.34	0.0237822	1
ENSG00000151320	AKAP6	-1.31	0.0239258	1
ENSG00000184384	MAML2	-0.3	0.0240302	1
ENSG00000137996	RTCA	0.22	0.0240963	1
ENSG00000225948	LINC02648	-0.85	0.0241352	1
ENSG00000047621	C12ORF4	0.34	0.0241537	1
ENSG00000226259	GTF2H2B	0.85	0.0245174	1
ENSG00000285725	AC004967.2	0.52	0.0245953	1
ENSG00000107164	FUBP3	0.18	0.0248321	1
ENSG00000203799	CCDC162P	-0.68	0.0249221	1
ENSG00000162302	RPS6KA4	0.36	0.0249352	1
ENSG00000011258	MBTD1	0.18	0.0249701	1
ENSG00000005486	RHBDD2	0.26	0.0250211	1
ENSG00000160679	CHTOP	-0.12	0.0250786	1
ENSG00000279649	AC020978.9	-0.36	0.025126	1
ENSG00000160408	ST6GALNAC6	-0.7	0.025127	1
ENSG00000183579	ZNRF3	-0.81	0.0254332	1
ENSG00000279602	AC109326.1	-0.79	0.0255108	1
ENSG00000151704	KCNJ1	-1.67	0.0255401	1
ENSG00000196935	SRGAP1	-0.67	0.0255453	1
[truncated: 18,997 more rows]
