# Supplementary material for: Chronic inflammation degrades CD4 T cell immunity to prior vaccines in treated HIV infection
Source: Nat Commun. 2024 Nov 25;15:10200. doi: 10.1038/s41467-024-54605-3 (PMC11589758; doi:10.1038/s41467-024-54605-3)
Supplement: Supplementary file 5 — Supplementary Data 3 [file 41467_2024_54605_MOESM5_ESM.xlsx]

## Sheet: Tabelle1
	Enrichment scores & adjusted P values of all MSigDB VAX gene sets significantly enriched in either HIV or HU groups
N gene sets	P.adj ranked MSigDB VAX genesets	P.adj	log2err	ES	NES	size	LE
Unstim CD154neg HIV vs HU
1	KAZMIN_PBMC_P_FALCIPARUM_RTSS_AS01_AGE_UNKNOWN_CORR._W_PROTECTION_56DY_NEG.	1.91003e-05	0.00634129	0.57561	0.675791	2.12583	41
2	RICHERT_PBMC_HIV_LIPO_5_AGE_37_48YO_STIMULATED_VS_UNSTIMULATED_0W_14W_METALLOTHIONEIN_SUBSET_UP	0.00023028	0.0371271	0.518848	0.959649	1.81258	5
3	HOEK_NK_CELL_2011_2012_TIV_3D_VS_0DY_ADULT_3D_DN	0.000335486	0.0371271	0.498493	0.456877	1.7866	204
MV CD154neg HIV vs HU
1	HARALAMBIEVA_PBMC_M_M_R_II_AGE_11_22YO_VACCINATED_VS_UNVACCINATED_7YR_UP	5.26823e-11	1.74905e-08	0.851339	-0.446527	-1.6323	752
2	HOWARD_T_CELL_INACT_MONOV_INFLU._A_INDONESIA_05_2005_H5N1_AGE_18_49YO_1DY_UP	9.63817e-07	0.000159994	0.643552	-0.733154	-2.06997	42
3	HOWARD_NEUTROPHIL_INACT_MONOV_INFLU._A_INDONESIA_05_2005_H5N1_AGE_18_49YO_3DY_UP	1.98695e-05	0.0021989	0.57561	-0.557192	-1.8183	116
4	HOWARD_PBMC_INACT_MONOV_INFLU._A_INDONESIA_05_2005_H5N1_AGE_19_39YO_AS03_ADJUVANT_VS_BUFFER_1DY_UP	2.80142e-05	0.00232518	0.57561	-0.449891	-1.58043	310
5	HOEK_NEUTROPHIL_2011_2012_TIV_ADULT_7DY_DN	5.95872e-05	0.00395659	0.557332	-0.693234	-1.91487	38
6	HOFT_PBMC_TICE_BCG_RBCG_AG85A_AG85B_AGE_18_40YO_CORR._W_WHOLE_BLOOD_BACTERICIDAL_ACTIVITY_NEG.	8.96519e-05	0.00402169	0.538434	0.624038	1.97078	40
7	ERWIN_COHEN_BLOOD_TC_83_AGE_23_48YO_VACCINATED_VS_CONTROL_2DY_UP	9.14635e-05	0.00402169	0.538434	-0.54112	-1.76373	114
8	HOWARD_NEUTROPHIL_INACT_MONOV_INFLU._A_INDONESIA_05_2005_H5N1_AGE_18_49YO_1DY_UP	9.69083e-05	0.00402169	0.538434	-0.416581	-1.48592	379
9	ERWIN_COHEN_BLOOD_VACC._TC_83_AGE_23_48YO_VACCINATED_VS_CONTROL_7DY_UP	0.000116023	0.00427996	0.538434	-0.600972	-1.8405	71
10	HOWARD_NK_CELL_INACT_MONOV_INFLU._A_INDONESIA_05_2005_H5N1_AGE_18_49YO_1DY_UP	0.000215397	0.00715117	0.518848	-0.76661	-1.85303	20
11	QUEREC_PBMC_YF_17D_VACC._AGE_18_45YO_3DY_UP	0.000326748	0.00904003	0.498493	-0.644086	-1.83525	45
12	QUEREC_PBMC_YF_17D_VACC._AGE_18_45YO_7DY_UP	0.000326748	0.00904003	0.498493	-0.644086	-1.83525	45
13	FOURATI_BLOOD_TWINRIX_AGE_25_83YO_RESPONDERS_VS_POOR_RESPONDERS_0DY_UP	0.000362738	0.00926377	0.498493	-0.39097	-1.40685	462
14	VAN_DEN_BIGGELAAR_PBMC_PREVNAR_9MO_INFANT_STIMULATED_VS_UNSTIMULATED_8MO_UP	0.000721743	0.0171156	0.477271	-0.617643	-1.75538	44
15	GARCIA_PINERES_PBMC_HPV_16_L1_VLP_AGE_18_25YO_STIMULATED_VS_UNSTIMULATED_0DY_VACCINATION_INDEPENDENT_UP	0.000845391	0.0177598	0.477271	-0.449852	-1.53324	198
16	HOWARD_MONOCYTE_INACT_MONOV_INFLU._A_INDONESIA_05_2005_H5N1_AGE_18_49YO_1DY_UP	0.000855892	0.0177598	0.477271	-0.451453	-1.5391	199
17	NAKAYA_PBMC_FLUAD_MALE_AGE_14_27YO_1D_POSTBOOST_VS_0D_PREIMM_MF59_ADJUV._1DY_ATIV_UP	0.00091945	0.0179563	0.477271	-0.644224	-1.77949	38
18	FRANCO_BLOOD_SANOFI_PASTEUR_SA_INACTIVATED_INFLU._VACC._CORR._W_ANTIBODY_RESPONSE_AGE_18_40YO_1DY_POS.	0.000977103	0.0180221	0.45506	-0.498118	-1.63515	124
19	RICHERT_PBMC_HIV_LIPO_5_AGE_37_48YO_STIMULATED_VS_UNSTIMULATED_0W_14W_METALLOTHIONEIN_SUBSET_UP	0.00170543	0.0298001	0.45506	0.913533	1.66129	5
MV CD154pos HIV vs HU
1	FLETCHER_PBMC_BCG_10W_INFANT_PPD_STIMULATED_VS_UNSTIMULATED_10W_UP	1.56885e-08	5.20857e-06	0.733762	0.665112	2.13886	83
2	HOWARD_T_CELL_INACT_MONOV_INFLU._A_INDONESIA_05_2005_H5N1_AGE_18_49YO_1DY_UP	1.13314e-07	1.88102e-05	0.704976	-0.747376	-2.31131	42
3	HOWARD_PBMC_INACT_MONOV_INFLU._A_INDONESIA_05_2005_H5N1_AGE_19_39YO_AS03_ADJUVANT_VS_BUFFER_1DY_UP	1.00787e-05	0.00079214	0.593325	0.430208	1.64012	310
4	HOWARD_B_CELL_INACT_MONOV_INFLU._A_INDONESIA_05_2005_H5N1_AGE_18_49YO_1DY_UP	1.10992e-05	0.00079214	0.593325	-0.863407	-2.07418	14
5	PATEL_SKIN_OF_BODY_ZOSTAVAX_AGE_70_93YO_VZV_CHALLENGE_6HR_UP	1.19298e-05	0.00079214	0.593325	0.450661	1.69292	262
6	HOEK_NK_CELL_2011_2012_TIV_3D_VS_0DY_ADULT_3D_DN	2.2216e-05	0.00104892	0.57561	0.465944	1.71172	204
7	GARCIA_PINERES_PBMC_HPV_16_L1_VLP_AGE_18_25YO_STIMULATED_VS_UNSTIMULATED_0DY_VACCINATION_INDEPENDENT_UP	2.43167e-05	0.00104892	0.57561	0.466805	1.70329	198
8	LI_PBMC_MENACTRA_AGE_18_45YO_7DY_UP	2.52753e-05	0.00104892	0.57561	0.935839	1.89597	8
9	PATEL_SKIN_OF_BODY_ZOSTAVAX_AGE_70_93YO_VZV_CHALLENGE_6HR_TOP_30_DEG_UP	3.17408e-05	0.00109316	0.557332	0.803746	2.01846	21
10	FLETCHER_PBMC_BCG_10W_INFANT_BCG_STIMULATED_VS_UNSTIMULATED_10W_UP	3.29266e-05	0.00109316	0.557332	0.531619	1.80989	119
11	LI_PBMC_MENOMUNE_A_C_Y_W_135_AGE_18_45YO_CORR._W_ANTIBODY_RESPONSE_3DY_POS.	6.78063e-05	0.00204652	0.538434	0.662673	1.91249	41
12	QUEREC_PBMC_YF_17D_VACC._AGE_18_45YO_3DY_UP	0.000109421	0.00279444	0.538434	-0.630147	-1.96138	45
13	QUEREC_PBMC_YF_17D_VACC._AGE_18_45YO_7DY_UP	0.000109421	0.00279444	0.538434	-0.630147	-1.96138	45
14	GAUCHER_PBMC_YF_VAX_STAMARIL_UNKNOWN_AGE_3DY_UP	0.000151138	0.00358412	0.518848	-0.411272	-1.58742	206
15	FRANCO_BLOOD_SANOFI_PASTEUR_SA_INACTIVATED_INFLU._VACC._CORR._W_ANTIBODY_RESPONSE_AGE_18_40YO_1DY_POS.	0.000193037	0.00427256	0.518848	-0.456741	-1.66597	124
16	HOWARD_NK_CELL_INACT_MONOV_INFLU._A_INDONESIA_05_2005_H5N1_AGE_18_49YO_3DY_UP	0.000256105	0.00531418	0.498493	0.671706	1.91578	38
17	GAUCHER_PBMC_YF_VAX_STAMARIL_UNKNOWN_AGE_10DY_UP	0.000334494	0.00653246	0.498493	-0.397952	-1.52364	191
18	HOWARD_NEUTROPHIL_INACT_MONOV_INFLU._A_INDONESIA_05_2005_H5N1_AGE_18_49YO_3DY_UP	0.000372483	0.00687023	0.498493	-0.461207	-1.66297	116
19	HOEK_MONOCYTE_2011_2012_TIV_ADULT_7DY_UP	0.000730435	0.0121466	0.477271	-0.889033	-1.7774	7
20	KENNEDY_PBMC_DRYVAX_AGE_18_40YO_STIMULATED_VS_UNSTIMULATED_1_TO_48MO_TOP_DEG_DN	0.00073172	0.0121466	0.477271	0.834418	1.82181	11
21	RICHERT_PBMC_HIV_LIPO_5_AGE_37_48YO_STIMULATED_VS_UNSTIMULATED_0W_14W_METALLOTHIONEIN_SUBSET_UP	0.000923849	0.0140273	0.477271	0.931658	1.64124	5
22	ZAK_PBMC_MRKAD5_HIV_1_GAG_POL_NEF_AGE_20_50YO_AD5_NAB_TITERS_GT_200_VS_LTE_200_1DY_DN	0.000929519	0.0140273	0.477271	0.529887	1.67816	75
23	QIU_PBMC_HEPTATITIS_B_SURFACE_ANTIGEN_AGE_UNDER50_NON_RESPONDERS_VS_RESPONDERS_7DY_UP	0.00121737	0.0175724	0.45506	0.746362	1.81784	17
24	FULLER_PBMC_F_TULARENSIS_VACC._LVS_AGE_22_54YO_48HR_UP	0.00168557	0.0233171	0.45506	0.591575	1.74129	45
25	MATSUMIYA_PBMC_MOD._VACCINIA_ANKARA_VACC._AGE_4_6MO_BCG_PRIMED_28DY_UP	0.00199262	0.026462	0.431708	-0.816269	-1.83007	10
26	CAO_BLOOD_FLUMIST_AGE_05_14YO_CORR._W_H3N2_VN_TITER_7DY_POS.	0.00226881	0.028971	0.431708	-0.833551	-1.80646	9
27	NAKAYA_PBMC_FLUAD_MALE_AGE_14_27YO_1D_POSTBOOST_VS_0D_PREIMM_MF59_ADJUV._1DY_GENES_IN_BTM_M40_&_M53_UP	0.00330003	0.0405781	0.431708	0.759792	1.77604	14
28	LI_PBMC_MENACTRA_AGE_18_45YO_CORR._W_ANTI_POLYSACCHARIDE_ANTIBODY_3DY_NEG.	0.0039509	0.0454549	0.407018	0.708401	1.74642	18
29	NAKAYA_PBMC_FLUAD_MALE_AGE_14_27YO_1D_POSTBOOST_VS_0D_PREIMM_MF59_ADJUV._1DY_GENES_IN_BTM_M40_&_M53_DN	0.00397046	0.0454549	0.407018	0.529438	1.59637	56
TT CD154neg HIV vs HU
1	HARALAMBIEVA_PBMC_M_M_R_II_AGE_11_22YO_VACCINATED_VS_UNVACCINATED_7YR_UP	5.33303e-13	1.77057e-10	0.921426	-0.422342	-1.76933	752
2	HARALAMBIEVA_PBMC_M_M_R_II_AGE_11_22YO_VACCINATED_VS_UNVACCINATED_7YR_DN	1.45174e-07	2.40989e-05	0.690132	-0.392393	-1.61092	570
3	ERWIN_COHEN_BLOOD_TC_83_AGE_23_48YO_VACCINATED_VS_CONTROL_2DY_UP	7.15626e-06	0.000748906	0.610527	-0.547588	-1.90395	114
4	HOWARD_T_CELL_INACT_MONOV_INFLU._A_INDONESIA_05_2005_H5N1_AGE_18_49YO_1DY_UP	9.02296e-06	0.000748906	0.593325	-0.690581	-2.05373	42
5	HOWARD_NEUTROPHIL_INACT_MONOV_INFLU._A_INDONESIA_05_2005_H5N1_AGE_18_49YO_3DY_UP	1.6982e-05	0.0011276	0.57561	-0.532448	-1.85727	116
6	QUEREC_PBMC_YF_17D_VACC._AGE_18_45YO_3DY_UP	0.000121455	0.00576042	0.538434	-0.642107	-1.92181	45
7	QUEREC_PBMC_YF_17D_VACC._AGE_18_45YO_7DY_UP	0.000121455	0.00576042	0.538434	-0.642107	-1.92181	45
8	HOWARD_PBMC_INACT_MONOV_INFLU._A_INDONESIA_05_2005_H5N1_AGE_19_39YO_AS03_ADJUVANT_VS_BUFFER_1DY_UP	0.000149732	0.0062139	0.518848	-0.390162	-1.53033	310
9	ERWIN_COHEN_BLOOD_VACC._TC_83_AGE_23_48YO_VACCINATED_VS_CONTROL_7DY_UP	0.000239247	0.00779292	0.518848	-0.550789	-1.77819	71
10	GARCIA_PINERES_PBMC_HPV_16_L1_VLP_AGE_18_25YO_STIMULATED_VS_UNSTIMULATED_0DY_VACCINATION_INDEPENDENT_UP	0.000247917	0.00779292	0.498493	-0.429705	-1.59634	198
11	HOEK_NEUTROPHIL_2011_2012_TIV_ADULT_7DY_DN	0.000258199	0.00779292	0.498493	-0.657352	-1.90529	38
12	FOURATI_BLOOD_TWINRIX_AGE_25_83YO_RESPONDERS_VS_POOR_RESPONDERS_0DY_UP	0.000315421	0.00872664	0.498493	-0.358261	-1.45801	462
13	KAZMIN_PBMC_P_FALCIPARUM_RTSS_AS01_AGE_UNKNOWN_CORR._W_PROTECTION_56DY_NEG.	0.000350835	0.00895979	0.498493	0.62639	1.89142	41
14	FLETCHER_PBMC_BCG_10W_INFANT_PPD_STIMULATED_VS_UNSTIMULATED_10W_UP	0.000428356	0.0101582	0.498493	0.50886	1.75968	83
15	HOWARD_NEUTROPHIL_INACT_MONOV_INFLU._A_INDONESIA_05_2005_H5N1_AGE_18_49YO_1DY_UP	0.000575145	0.0127299	0.477271	-0.364657	-1.44777	379
16	HOWARD_NK_CELL_INACT_MONOV_INFLU._A_INDONESIA_05_2005_H5N1_AGE_18_49YO_1DY_UP	0.000913195	0.0189488	0.477271	-0.717948	-1.78739	20
17	SOBOLEV_PBMC_P&EMRIX_AGE_18_64YO_7DY_DN	0.00117471	0.0229414	0.45506	-0.658152	-1.81464	31
18	NAKAYA_PBMC_FLUAD_MALE_AGE_14_27YO_1D_POSTBOOST_VS_0D_PREIMM_MF59_ADJUV._1DY_ATIV_UP	0.00195542	0.0360666	0.431708	-0.609175	-1.76565	38
19	HOWARD_DENDRITIC_CELL_INACT_MONOV_INFLU._A_INDONESIA_05_2005_H5N1_AGE_18_49YO_1DY_UP	0.00282106	0.0492943	0.431708	-0.432837	-1.55251	141
TT CD154pos HIV vs HU
1	FLETCHER_PBMC_BCG_10W_INFANT_PPD_STIMULATED_VS_UNSTIMULATED_10W_UP	5.67752e-10	1.78274e-07	0.801216	0.626941	2.47442	83
2	HOWARD_DENDRITIC_CELL_INACT_MONOV_INFLU._A_INDONESIA_05_2005_H5N1_AGE_18_49YO_1DY_UP	7.12419e-07	0.00011185	0.659444	-0.603105	-1.73086	141
3	FLETCHER_PBMC_BCG_10W_INFANT_BCG_STIMULATED_VS_UNSTIMULATED_10W_UP	3.9404e-06	0.000412429	0.610527	0.459907	1.89243	119
4	HOWARD_MONOCYTE_INACT_MONOV_INFLU._A_INDONESIA_05_2005_H5N1_AGE_18_49YO_1DY_UP	9.02474e-06	0.000708442	0.593325	-0.538738	-1.56337	199
5	LI_PBMC_MENOMUNE_A_C_Y_W_135_AGE_18_45YO_CORR._W_ANTIBODY_RESPONSE_3DY_POS.	7.29877e-05	0.00428332	0.538434	0.61194	2.10472	41
6	NAKAYA_PBMC_FLUAD_MALE_AGE_14_27YO_1D_POSTBOOST_VS_0D_PREIMM_MF59_ADJUV._1DY_ATIV_UP	8.64114e-05	0.00428332	0.538434	-0.70094	-1.75508	38
7	HOWARD_T_CELL_INACT_MONOV_INFLU._A_INDONESIA_05_2005_H5N1_AGE_18_49YO_1DY_UP	9.5488e-05	0.00428332	0.538434	-0.68078	-1.73414	42
8	HOEK_NEUTROPHIL_2011_2012_TIV_ADULT_7DY_DN	0.000225909	0.00886692	0.518848	-0.68487	-1.71484	38
9	MATSUMIYA_BLOOD_MOD._VACCINIA_ANKARA_VACC._AGE_4_6MO_VACCINATED_VS_C&IN_PLACEBO_BCG_PRIMED_1DY_UP	0.000299554	0.0104511	0.498493	-0.814571	-1.74964	15
10	LI_PBMC_MENACTRA_AGE_18_45YO_CORR._W_ANTI_POLYSACCHARIDE_ANTIBODY_3DY_POS.	0.000389566	0.0114139	0.498493	0.521943	1.82911	52
11	NAKAYA_PBMC_FLUARIX_FLUVIRIN_AGE_18_50YO_CORR._W_HAI_28DY_RESPONSE_AT_7DY_POS.	0.000399851	0.0114139	0.498493	0.379119	1.58685	132
12	SOBOLEV_T_CELL_P&EMRIX_AGE_18_64YO_1DY_UP	0.000636672	0.0166596	0.477271	-0.745628	-1.7389	23
13	HOFT_CD4_POS._ALPHA_BETA_MEM._T_CELL_BCG_VACC._AGE_18_45YO_56D_TOP_100_DEG_AFTER_IN_VITRO_RE_STIMULATION_DN	0.000734475	0.0177404	0.477271	0.505929	1.75935	46
14	LI_PBMC_MENACTRA_AGE_18_45YO_CORR._W_ANTI_DT_ANTIBODY_3DY_NEG.	0.000939841	0.0205202	0.477271	0.646189	1.99385	27
15	HOWARD_NK_CELL_INACT_MONOV_INFLU._A_INDONESIA_05_2005_H5N1_AGE_18_49YO_1DY_UP	0.000980264	0.0205202	0.45506	-0.751431	-1.71004	20
16	NAKAYA_PBMC_IMUVAC_MALE_AGE_14_27YO_1D_POSTBOOST_VS_0DY_PREIMM_TIV_UP	0.00104576	0.020523	0.45506	-0.687751	-1.69027	34
17	HOWARD_PBMC_INACT_MONOV_INFLU._A_INDONESIA_05_2005_H5N1_AGE_19_39YO_AS03_ADJUVANT_VS_BUFFER_1DY_UP	0.0012266	0.022656	0.45506	-0.462832	-1.35912	310
18	CAO_BLOOD_FLUZONE_AGE_05_14YO_1DY_UP	0.00158494	0.0276483	0.45506	-0.95042	-1.52475	4
19	SOBOLEV_PBMC_P&EMRIX_AGE_18_64YO_7DY_DN	0.00228697	0.0353736	0.431708	-0.661552	-1.59119	31
20	HOWARD_B_CELL_INACT_MONOV_INFLU._A_INDONESIA_05_2005_H5N1_AGE_18_49YO_1DY_UP	0.00230031	0.0353736	0.431708	-0.779756	-1.65453	14
21	HOEK_NK_CELL_2011_2012_TIV_3D_VS_0DY_ADULT_3D_DN	0.00247274	0.0353736	0.431708	-0.482577	-1.40314	204
22	FULLER_PBMC_F_TULARENSIS_VACC._LVS_AGE_22_54YO_18HR_TO_48HR_EARLY_DN	0.00247841	0.0353736	0.431708	0.53882	1.79482	35
23	HOWARD_NEUTROPHIL_INACT_MONOV_INFLU._A_INDONESIA_05_2005_H5N1_AGE_18_49YO_3DY_UP	0.0028179	0.0384704	0.431708	-0.524511	-1.486	116
24	WEINBERGER_BLOOD_TWINRIX_AGE_20_40_&_60_84YO_CORR._W_HI_ANTI_HBS_CONC_AT_WEEK_4_POST_BOOSTER_VACC_1DY_POS.	0.00295159	0.0386166	0.431708	0.883799	1.79293	6
25	QIU_PBMC_HEPTATITIS_B_SURFACE_ANTIGEN_AGE_UNDER50_NON_RESPONDERS_VS_RESPONDERS_7DY_UP	0.00333569	0.0418962	0.431708	0.681704	1.8747	17
26	LI_PBMC_MENACTRA_AGE_18_45YO_7DY_UP	0.00354138	0.0427689	0.431708	0.822946	1.84009	8
27	MATSUMIYA_PBMC_MOD._VACCINIA_ANKARA_VACC._AGE_4_6MO_VACCINATED_VS_C&IN_PLACEBO_BCG_PRIMED_28DY_UP	0.00370352	0.0430706	0.431708	-0.814011	-1.60186	10
28	ERWIN_COHEN_BLOOD_TC_83_AGE_23_48YO_VACCINATED_VS_CONTROL_2DY_UP	0.00389137	0.0436389	0.431708	-0.5183	-1.46635	114
29	HOEK_T_CELL_2011_2012_TIV_ADULT_3DY_DN	0.00439358	0.0475719	0.407018	-0.786299	-1.60886	12
30	KENNEDY_PBMC_DRYVAX_AGE_18_40YO_STIMULATED_VS_UNSTIMULATED_1_TO_48MO_TOP_DEG_DN	0.00455604	0.0476865	0.407018	0.759817	1.87756	11
