# Supplementary material for: Chronic inflammation degrades CD4 T cell immunity to prior vaccines in treated HIV infection
Source: Nat Commun. 2024 Nov 25;15:10200. doi: 10.1038/s41467-024-54605-3 (PMC11589758; doi:10.1038/s41467-024-54605-3)
Supplement: Supplementary file 6 — Supplementary Data 4 [file 41467_2024_54605_MOESM6_ESM.xlsx]

## Sheet: Tabelle1
	Enrichment scores and adjusted P values of all MSigDB HALLMARK gene sets significantly enriched in either HIV or HU groups
N gene sets	P.adj ranked MSigDB HALLMARK genesets	P.adj	log2err	ES	NES	size	LE
Unstim CD154neg HIV vs HU
	None
MV CD154neg HIV vs HU
1	HALLMARK_INTERFERON_GAMMA_RESPONSE	3.82343e-12	1.91172e-11	0.887075	-0.556631	-2250	194
2	HALLMARK_INTERFERON_ALPHA_RESPONSE	1.14199e-09	2.85498e-08	0.788187	-0.63341	-2329	96
3	HALLMARK_INFLAMMATORY_RESPONSE	1.57637e-05	0.000206376	0.57561	-0.455814	-1804	170
4	HALLMARK_TNFA_SIGNALING_VIA_NFKB	1.651e-05	0.0002	0.0576	-0.439396	-1771	191
5	HALLMARK_IL2_STAT5_SIGNALING	2.1558e-05	0.0002	0.576	-0.448	-1.79	181
6	HALLMARK_MYOGENESIS	0.000246207	0.00205172	0.498493	-0.446644	-1691	121
7	HALLMARK_ESTROGEN_RESPONSE_EARLY	0.001	0.008	0.455	-0.412	-1609	144
8	HALLMARK_KRAS_SIGNALING_UP	0.00215126	0.0134454	0.431708	-0.397065	-1553	146
9	HALLMARK_ALLOGRAFT_REJECTION	0.006	0.035	0.407	-0.359	-1436	179
MV CD154pos HIV vs HU
1	HALLMARK_INTERFERON_ALPHA_RESPONSE	8.615e-19	4.307e-17	1.12	-0.723	-2.78	96
2	HALLMARK_INTERFERON_GAMMA_RESPONSE	4.34e-13	1.08e-11	0.93	-0.537	-2.26	194
3	HALLMARK_OXIDATIVE_PHOSPHORYLATION	0.0009	0.01	0.45	0.373	1.53	197
4	HALLMARK_HEME_METABOLISM	0.001	0.01	0.45	-0.377	-1.56	168
5	HALLMARK_MYC_TARGETS_V1	0.001	0.01	0.45	0.369	1.52	199
6	HALLMARK_ANGIOGENESIS	0.005	0.04	0.41	0.617	1.69	21
TT CD154neg HIV vs HU
1	HALLMARK_INTERFERON_ALPHA_RESPONSE	2.15906e-10	1.07953e-08	0.826657	-0.607895	-2351	96
2	HALLMARK_IL2_STAT5_SIGNALING	1.83352e-07	4.5838e-06	0.690132	-0.459657	-1964	181
3	HALLMARK_INTERFERON_GAMMA_RESPONSE	5.39109e-07	8.98515e-06	0.659444	-0.438689	-1879	194
4	HALLMARK_INFLAMMATORY_RESPONSE	0.000230182	0.00287727	0.518848	-0.396429	-1682	170
5	HALLMARK_ESTROGEN_RESPONSE_EARLY	0.00029183	0.0029183	0.498493	-0.398112	-1641	144
6	HALLMARK_TNFA_SIGNALING_VIA_NFKB	0.00164719	0.0137265	0.45506	-0.343938	-1471	191
7	HALLMARK_MTORC1_SIGNALING	0.00335263	0.0239473	0.431708	-0.340764	-1460	195
8	HALLMARK_UV_RESPONSE_UP	0.00388291	0.0242682	0.431708	-0.374007	-1522	130
9	HALLMARK_MYOGENESIS	0.00524354	0.0291308	0.407018	-0.373123	-1491	121
10	HALLMARK_MYC_TARGETS_V1	0.00894844	0.0447422	0.38073	-0.324218	-1389	199
TT CD154pos HIV vs HU
1	HALLMARK_INTERFERON_ALPHA_RESPONSE	3.59152e-07	1.79576e-05	0.674963	-0.583081	-1943	96
2	HALLMARK_MITOTIC_SPINDLE	1.89965e-05	0.000474912	0.57561	0.357463	1604	182
3	HALLMARK_INTERFERON_GAMMA_RESPONSE	0.000241153	0.00401922	0.518848	-0.439636	-1570	194
