# Supplementary material for: Chronic inflammation degrades CD4 T cell immunity to prior vaccines in treated HIV infection
Source: Nat Commun. 2024 Nov 25;15:10200. doi: 10.1038/s41467-024-54605-3 (PMC11589758; doi:10.1038/s41467-024-54605-3)
Supplement: Supplementary file 9 — Source Data [file 41467_2024_54605_MOESM9_ESM.xlsx]

## Sheet: Fig 1A
Figure 1A- MV CD69							Figure 1A- TT CD69							Figure 1A- SEB CD69
CD3 HU	CD3 HIV	CD4 HU	CD4 HIV	CD8 HU	CD8 HIV		CD3 HU	CD3 HIV	CD4 HU	CD4 HIV	CD8 HU	CD8 HIV		CD3 HU	CD3 HIV	CD4 HU	CD4 HIV	CD8 HU	CD8 HIV
0.52	0.09	0.1	0.01	0.6	0.22		0.7	0.14	0.75	0.21	0.33	0.13		42.43	15.6	43.16	24.26	29.13	10.65
0.22	0.24	0.01	0.15	0.31	0.4		0.5	0.4	0	0.66	1.22	0.19		36.03	21.29	38.02	26.35	30.39	16.36
0.08	0.02	0.03	0.01	0.08	0.06		0.23	0.16	0.29	0.35	0.08	0.05		30.76	15.94	34.36	26.32	22.88	8.95
0.17	0	0.02	0	0.3	0		0.06	0.14	0.1	0.23	0.03	0.01		14.11	23.25	19.49	30.56	6.27	12.98
0.08	0	0	0.02	0.25	0		0.84	0.44	1.39	0.7	0.34	0.09		17.28	19.68	27.1	24.35	9.22	12.86
0	0.26	0	0.06	0	0.39		0.16	0.14	0.17	0.21	0.04	0.05		44.23	28.01	45.94	37.3	36.61	13.24
0.44	0	0.15	0	0.53	0		0.81	0.26	0.83	0.39	0.5	0.08		47.44	25.42	47.39	33.6	42.49	13.36
0.21	0	0.07	0	0.25	0		0.11	0.18	0.13	0.27	0.03	0.04		40	25.84	40.73	33.85	35.27	13.25
0.3	0.11	0.07	0.04	0.36	0.18		0.6	0.05	0.65	0.03	0.12	0.05		47.38	31.03	52.77	34.2	33.86	27.37
0.11	0.12	0	0	0.19	0.16		0.8	0.14	0.85	0.19	0.45	0		51.61	39.07	56.66	45.84	42.57	19.72
0.08	0.02	0.01	0.01	0.11	0.01		0	0.3	0	0.49	0	0.04		38.23	23.56	42.36	28.65	27.3	17.4
0.22	0.04	0.08	0.01	0.25	0.08		1.66	0.13	1.49	0.17	1.75	0.07		43.6	41.53	45.29	50.68	34.29	38.37
0.18	0.07	0.03	0	0.26	0.12		1.48	0.29	1.62	0.37	0.98	0.09		46.83	33.92	51.82	38.09	33.7	24.18
0.1	0.03	0.01	0	0.11	0.05		0.32	0.03	0.33	0.04	0.16	0.01		45.79	21.45	48.09	35.71	29.77	10.38
0.13	0.12	0.08	0.05	0.13	0.17		4.49	1.1	4.61	1.49	3.74	0.66		33.7276	28.92	39.0176	42.96	22.3716	20.78
0.27	0.02	0.27	0.01	0.24	0.02		1.45	0.47	1.21	0.53	1.99	0.27		40.362	21.45	42.112	27.05	31.309	13.77
0.26	0.07	0.11	0.02	0.3	0.1		1.5	0.23	1.61	0.28	0.98	0.11		38.555	33.52	41.568	41.98	33.071	27.16
0.35	0.07	0.12	0.02	0.47	0.08		3.85	0.17	4.18	0.21	2.66	0.07		42.204	31.9	45.24	39.99	34.8402	14.87
0.59	0.02	0.31	0	0.66	0.03		0.96	0.18	1.04	0.29	0.6	0.02		39.739	19.25	42.797	30.74	32.879	6.31
0.77	0.13	0.23	0.02	0.86	0.2		4.82	0.55	4.48	0.69	5.31	0.29		47.139	34.42	48.297	43.3	36.079	20.38
0.23	0.16	0.16	0	0.23	0.2		0.32	1.15	0.34	1.16	0.22	0.82		44.397	43.61	47.497	44.92	32.537	32.36
0.1	0.09	0.06	0.01	0.09	0.18		2.18	0.42	2.14	0.58	1.56	0.29		42.275	26.03	45.85	35.28	34.2223	19.98
0.05	0.11	0.01	0.01	0.08	0.16		0.03	1.05	0.03	1.23	0.02	0.45		37.4165	30.89	46.652	39.75	30.8807	13.58
0.02	0.05	0.01	0.01	0.03	0.08		3.04	0.96	3.05	1.28	2.52	0.59		42.627	21.2623	47.0101	32.2532	33.8775	15.0871
0.05	1.49	0	0.22	0.06	2.35		2.07	1.53	2.05	2.09	1.65	0.68		42.5152	30.55	44.39	39.74	33.9842	17.903
0.43	0.06	0.06	0.01	0.69	0.24		0.04	0.76	0.06	1.74	0.02	0.38		28.99	15.35	36.925	35.92	15.9528	8.47
0.21	0.22	0.12	0.03	0.18	0.45		0.98	0.86	0.78	1.19	0.64	0.56		31.717	18.17	35.535	26.78	24.5161	11.47
0.36		0.03		0.47			0.2		0.22		0.05			38.193		43.914		14.8723
0.31		0.06		0.4			0.1		0.11		0.05			37.24		42.168		20.5183
0.3		0.08		0.4			0.31		0.34		0.17			34.996		40.857		19.9118

## Sheet: Fig 1B & Fig S2
Figure 1B- MV IFNg IL2 TNF								Figure 1B- TT IFNg IL2 TNF								Figure 1B- SEB IFNg IL2 TNF
	CD3 HU	CD3 HIV	CD4 HU	CD4 HIV	CD8 HU	CD8 HIV			CD3 HU	CD3 HIV	CD4 HU	CD4 HIV	CD8 HU	CD8 HIV			CD3 HU	CD3 HIV	CD4 HU	CD4 HIV	CD8 HU	CD8 HIV
IFNγ	0.02	0	0.01	0	0.02	0.01		IFNγ	0	0	0	0.01	0	0.02		IFNγ	0.74	6.54	0.55	4.07	1.41	8.67
	0.04	0.03	0.01	0.02	0	0.03			0.06	0	0.03	0	0.1	0			2.84	1.55	1.84	0.51	2.39	2.3
	0.01	0	0.01	0.01	0	0.01			0.02	0.07	0.03	0.08	0.02	0.06			1.88	9.45	1.57	4.78	1.74	11.16
	0.03	0	0.03	0	0.02	0.01			0.05	0.01	0.05	0.01	0.07	0.01			12.94	3.44	8.64	1.89	15.29	5.04
	0	0.02	0.01	0.01	0	0.01			0.08	0.04	0.1	0.03	0.06	0.04			3.23	2.24	5.15	1.81	1.86	2.74
	0	0.05	0	0.06	0	0.02			0	0.01	0	0.02	0	0.02			1.06	4.77	0.91	3.77	1.16	5.74
	0.13	0	0.08	0	0.12	0			0.11	0.01	0.15	0.02	0.04	0			2.58	3.48	1.86	2.16	3.7	5.21
	0.12	0	0.08	0	0.1	0			0	0	0.01	0.01	0	0			1.97	5.05	1.33	2.42	2.6	8.55
	0.04	0.01	0.02	0.01	0	0			0.06	0.01	0.05	0.01	0.02	0.01			2.96	1.59	2.4	0.9	2.95	2.1
	0	0.02	0	0	0.01	0			0.06	0.01	0.06	0.01	0.02	0			3.52	3.45	2.52	2.53	4.64	4.96
	0.01	0.02	0.01	0	0	0			0	0.06	0	0.07	0	0.05			3.23	4.35	2.23	4.46	3.84	3.74
	0.04	0.01	0.02	0.01	0.01	0			0.22	0.02	0.2	0.01	0.12	0.01			3.93	3.03	2.9	1.55	4.62	2.78
	0	0.01	0.01	0.01	0	0			0.06	0.05	0.06	0.05	0.07	0.02			2.38	5.04	2.23	1.43	2.43	7.85
	0.01	0	0	0.01	0.01	0			0.04	0.01	0.02	0.01	0.03	0.01			1.78	5.68	1.25	3.03	2.82	7.93
	0.07	0	0.03	0.02	0.03	0			0.4648	0.11	0.31	0.09	0.62	0.09			1.8283	1.71	1.13779	1.78	2.80408	1.64
	0.03	0	0.02	0	0.01	0.01			0.0814	0.06	0.04	0.05	0.1	0.02			2.4776	3.19	1.55732	0.99	4.7015	5.77
	0.05	0.01	0.03	0	0.03	0.01			0.0373	0.02	0.02	0.02	0.05	0.01			1.9944	2.35	1.86007	1.17	2.03206	3.63
	0.04	0	0.02	0	0.02	0			0.2544	0	0.22	0.01	0.28	0			3.4347	1.29	2.8098	0.61	3.45019	2.68
	0.07	0	0.04	0	0.03	0			0.0841	0.02	0.08	0.05	0.04	0			1.9901	2.23	1.85017	2.4	1.355	2.08
	0.04	0.01	0.03	0	0.03	0			0.2348	0.04	0.2	0.04	0.21	0.03			1.3531	1.24	1.15217	1.18	1.0991	1.12
	0.04	0	0.01	0	0	0			0.0169	0.04	0.01	0.03	0.02	0.04			2.1439	0.89	1.54463	0.58	4.19769	1.9
	0.02	0.01	0.01	0	0	0			0.218	0.03	0.18	0.02	0.09	0.03			1.5098	1.52	1.43005	0.58	1.4498	2.1
	0.02	0	0.01	0	0.01	0			0	0.04	0	0.02	0	0.05			0.6482	1.33	0.60204	0.84	0.63883	2.01
	0.04	0	0.01	0	0.01	0			0.0868	0.28594	0.05	0.22	0.12	0.2			1.095	6.14954	0.8152	5.97507	1.30866	4.11215
	0.02	0.09	0.01	0.1	0.02	0.04			0.0676	0.2584	0.05	0.22	0.05	0.31			1.0441	4.8583	0.70457	2.76122	0.88849	7.66055
	0.03	0	0	0	0.01	0			0	0.16	0.01	0.11	0.01	0.21			2.0724	3.44	0.96647	2.69	3.51856	4.31
	0.04	0	0.01	0	0.01	0			0.0973	0.32	0.14	0.31	0.01	0.3			2.0351	5.94	2.26415	5.62	1.42879	5.91
	0.04		0.01		0.01				0.01715		0.01		0.02				1.15005		0.8237		1.30998
	0.04		0.01		0.02				0.0468		0.04		0				0.6271		0.54546		0.78493
	0.04		0.01		0.01				0.02001		0.02		0.03				0.98781		0.6594		1.44801
IL-2	0.03	0.01	0.02	0.02	0.05	0		IL-2	0.08	0	0.1	0.07	0.03	0		IL-2	4.43	1.22	4.71	2.64	0.53	0.26
	0.11	0.04	0.04	0.04	0.01	0.05			0	0.06	0	0.08	0.01	0.02			3.11	1.31	4.13	1.82	0.61	0.66
	0.02	0	0.01	0.02	0.01	0			0.05	0.03	0.08	0.14	0.01	0			5.16	1.36	6.84	3.14	1.74	0.23
	0.04	0	0.02	0	0.01	0			0	0.05	0.02	0.08	0	0			1.35	1.75	2.18	2.8	0.2	0.12
	0	0.01	0.19	0.01	0	0.01			0.2	0.33	0.32	0.56	0.03	0.02			5.17	3.39	9.39	5.12	1.12	0.55
	0	0.04	0	0.05	0.03	0.04			0	0.03	0.01	0.08	0	0			4.67	3.69	5.54	5.73	0.67	0.51
	0.15	0	0.08	0	0.06	0			0.11	0.03	0.16	0.06	0.02	0			4.85	3.33	6.01	4.99	0.6	0.74
	0.11	0.02	0.04	0	0.09	0.02			0	0.01	0.04	0.05	0	0			6.36	3.06	7.57	4.74	1.45	0.47
	0.05	0.02	0.03	0	0	0.01			0.2	0.01	0.19	0.01	0.01	0			4.12	2.9	5.28	4.9	1.11	0.88
	0	0.04	0	0.01	0	0			0.16	0.02	0.16	0.03	0.01	0.01			5.19	6.19	7.82	7.81	1.22	0.83
	0.01	0.04	0	0.01	0	0			0	0.08	0.02	0.12	0	0			3.03	0.97	3.95	1.51	0.43	0.3
	0.09	0.02	0.03	0.02	0.01	0.02			0.07	0.02	0.08	0.04	0.01	0.01			3.8	2.36	4.49	4.2	1.19	0.52
	0	0.01	0.01	0.02	0	0			0.17	0.09	0.24	0.11	0	0.01			6.86	3.59	8.84	5.17	1.32	0.83
	0.04	0.01	0.02	0	0	0			0.03	0.01	0.02	0	0.01	0			2.96	2.34	3.31	5.01	0.45	0.15
	0.11	0	0.03	0.03	0.03	0			0.4721	0.11	0.55	0.18	0.1	0.03			3.1726	2.99	4.32619	6.37	0.57524	0.75
	0.07	0.01	0.02	0.01	0.02	0.02			0.1802	0.08	0.17	0.08	0.04	0			5.1304	1.25	6.27942	1.88	0.305	0.23
	0.08	0.02	0.02	0.01	0.01	0.01			0.1678	0.09	0.2	0.11	0.01	0.01			3.7039	3.3	4.67917	5.95	0.83376	0.79
	0.07	0	0.02	0	0.01	0.02			0.3985	0.02	0.5	0.02	0.06	0			5.8378	3.94	7.413	5.43	2.0466	0.42
	0.08	0.03	0.02	0.03	0.01	0.01			0.0963	0.04	0.11	0.07	0.03	0			4.7098	1.55	6.13678	2.73	1.22717	0.12
	0.07	0.01	0.03	0	0.01	0			0.5815	0.07	0.6	0.08	0.24	0.01			6.1728	2.4	6.95878	3.64	1.06127	0.31
	0.08	0	0.02	0	0.01	0			0.0456	0.15	0.04	0.17	0	0.03			2.8309	5.46	3.2863	6.26	0.39869	0.96
	0.09	0.02	0.01	0.02	0	0			0.2527	0.04	0.29	0.07	0.03	0.01			2.6145	1.56	3.34287	2.88	0.4509	0.38
	0.07	0.01	0.03	0	0	0			0.0109	0.11	0.01	0.16	0	0.01			2.7566	2.67	5.02314	3.69	0.4141	0.3
	0.1	0.01	0	0	0	0			0.272	0.1511	0.3	0.18	0.06	0.03			3.1752	1.2907	4.1803	2.50647	0.59966	0.32501
	0.08	0.03	0.02	0.03	0	0.01			0.1774	0.1959	0.25	0.31	0.04	0.01			2.947	3.4578	4.20337	5.52978	0.66925	0.4441
	0.07	0	0.02	0.01	0.01	0			0.0125	0.08	0.03	0.21	0	0.01			3.0623	1.18	4.52777	3.81	0.493	0.14
	0.07	0	0.01	0.02	0	0			0.1713	0.09	0.25	0.15	0.03	0.01			2.6683	1.64	3.73175	3.07	0.51572	0.34
	0.09		0.02		0.01				0.0641		0.06		0.01				5.9347		6.98571		0.7095
	0.13		0.06		0.01				0.0674		0.06		0.01				2.896		3.55626		0.2422
	0.11		0.06		0.02				0.0379		0.05		0				3.4715		4.46317		0.492
TNF	0.03	0.01	0.01	0.02	0.01	0		TNF	0.09	0	0.11	0.07	0.06	0.01		TNF	1.77	1.42	1.98	2.43	0.38	0.8
	0.13	0.03	0.07	0.04	0	0.03			0	0.09	0	0.09	0.03	0.03			1.76	0.99	2.33	1.11	0.56	0.77
	0.02	0	0	0.01	0.01	0			0.02	0	0.02	0.07	0	0.01			1.15	0.87	1.49	1.32	0.36	0.5
	0.03	0	0.02	0	0	0			0	0.06	0.01	0.05	0	0.01			0.36	0.61	0.5	0.89	0.18	0.13
	0	0	0.1	0.01	0	0			0.11	0.18	0.12	0.31	0.06	0.03			3.08	0.99	5.61	1.39	0.75	0.31
	0	0.04	0	0.07	0	0.01			0	0.02	0	0.04	0.01	0			0.9	0.98	1.08	1.48	0.17	0.24
	0.13	0	0.06	0	0.02	0			0.04	0.05	0.06	0.05	0.01	0.02			1.42	0.98	1.79	1.12	0.38	0.72
	0.08	0.03	0.01	0	0.02	0.01			0	0.02	0.01	0.03	0.01	0.02			1.34	1.87	1.64	1.61	0.32	2.19
	0.06	0.08	0.1	0.02	0	0.09			0.76	0.28	0.8	0.06	0.36	0.37			12.12	5.74	14.05	7.91	6.04	3.57
	0.14	0.04	0.09	0.04	0.28	0			0.46	0.23	0.36	0.12	0.38	0.38			13.14	8.57	16	10.04	7.91	3.41
	0.07	0.07	0.04	0.01	0.01	0.03			0	0.42	0	0.53	0	0.26			6.98	6.96	8.91	9.08	1.88	3.95
	0.21	0.2	0.14	0.09	0.11	0.23			0.32	0.16	0.31	0.1	0.15	0.19			10.13	10.94	11.14	12.94	5.74	8.07
	0.04	0	0.05	0.04	0.05	0			0.42	0.4	0.47	0.31	0.19	0.44			9.47	8.51	11.36	9.85	3.79	5.05
	0.02	0	0	0	0	0			0.2	0.33	0.16	0.22	0.16	0.37			10.13	7.33	10.63	9.05	4.92	5.96
	0.32	0	0.14	0.04	0.31	0			1.43	0.26	1.52	0.38	0.89	0.1			10.39	7.3	12.1525	12.18	6.1389	3.93
	0.14	0	0.06	0.01	0.09	0.01			0.445	0.15	0.39	0.19	0.41	0.02			9.113	6.87	10.344	6.13	4.935	7.39
	0.22	0.03	0.1	0.02	0.18	0			0.313	0.14	0.36	0.19	0.16	0.02			10.304	7.06	11.467	11.07	6.1746	3.29
	0.2	0.03	0.09	0.03	0.11	0			0.929	0.05	1.06	0.07	0.41	0.02			7.579	7.86	9.3882	10.05	3.2724	3.07
	0.26	0.04	0.13	0.02	0.17	0.01			0.226	0.09	0.26	0.14	0.07	0.01			9.267	6.62	11.1452	9.05	3.8667	3.85
	0.18	0.05	0.11	0.04	0.09	0.01			1.087	0.14	1.09	0.16	0.7	0.06			8.167	4.92	9.1952	6.97	2.7967	1.53
	0.12	0	0.04	0.01	0.03	0			0.121	0.25	0.12	0.26	0.02	0.12			12.471	7.77	13.9394	8.75	5.7729	2.97
	0.11	0.02	0.04	0.02	0.02	0			0.656	0.11	0.68	0.11	0.26	0.07			8.234	4.52	9.7035	5.77	3.9718	3.2
	0.08	0.01	0.03	0	0.02	0			0.0269	0.24	0.04	0.29	0	0.06			5.8309	5.18	8.2968	7	3.0773	1.66
	0.1	0.01	0.01	0.02	0	0			0.5716	0.5459	0.67	0.65	0.23	0.18			6.8916	9.2199	8.7391	13.9951	2.6465	3.09356
	0.09	0.21	0.03	0.28	0.02	0.09			0.5658	0.661	0.57	0.85	0.28	0.34			9.8148	9.403	10.0786	11.3627	4.1095	6.38029
	0.11	0	0.05	0.03	0.03	0			0.038	0.27	0.06	0.53	0	0.16			7.432	4.71	9.7133	10.18	3.3983	2.83
	0.11	0.02	0.03	0.07	0.03	0			0.337	0.39	0.43	0.49	0.12	0.22			7.45	6.64	10.0515	8.98	2.7853	4.43
	0.17		0.07		0.04				0.154		0.15		0.06				10.839		12.4212		2.8572
	0.19		0.11		0.03				0.04		0.03		0.03				7.315		8.518		2.5243
	0.18		0.13		0.04				0.276		0.29		0.13				7.491		8.4953		2.83

## Sheet: Fig 1C
Figure 1C- CD8 CD107a+
MV HU	MV HIV	TT HU	TT HIV	SEB HU	SEB HIV
0.12	0.09	0.34	0.19	16.17	22.63
0	0.09	1.58	0.49	23.62	15.03
0	0.22	1.04	0.3	24.98	26.99
0.19	0.13	0.4	0	30.38	29.09
0	0.46	0.81	0.81	18.17	30.18
0.12	0.4	0	0.22	30.2	26.51
2.8	0	2.65	0.1	34.8	21.79
3.4	0.63	0	0.39	20.16	31.45
0.02	0	0.93	0.18	22.07	13.9
0	0	0	0	35.44	29.01
0	0.14	0	0.4	23.46	24.68
0.43	0.06	0.28	0.18	10.13	24.54
0.29	0	0	0	21.27	25.17
0.36	0	0.09	0.59	16.35	19.01
0.39	0.35	4.9	1.28	23.515	27.59
0.44	0.4	2	0.04	25.73	16.59
1.19	0.21	2.07	0.07	32.29	17.29
1.04	0.34	3.18	0	32.67	14.36
4.27	0	0.5	0	33.7	13.27
1.25	1.92	0	1.45	25.9	30.91
0.24	0.94	0.21	1.01	21.563	28.49
0.01	1.11	1.36	1.24	21.948	21.01
0.01	0.24	0.62	0.55	18.108	18.21
0.1	0.33	3.76	1.36	28.54	28.488
0.07	0.36	2.62	1.44	22.192	28.079
0.2	0.42	0	0.89	10.86	14.49
0.45	0.29	0	1.18	10.611	21.19
0.19		0		7.985
0.28		0.15		15.037
0.15		0.22		10.334

## Sheet: Fig 1D
Figure 1D- CD3 Ki67+
MV HU	MV HIV	TT HU	TT HIV	SEB HU	SEB HIV
0.59	0.14	0.12	0.03	9.3	5.51
0.63	0.13	0	0	11.37	2.63
0.1	0.15	0.37	0.13	5.03	4.72
0.46	0	0.08	0.14	7.77	2.11
0.55	0.15	0	0.23	0.55	4.41
0.35	0.082	0.09	0	6.44	5.37
0.87	0.118	0.55	0.18	18.17	7.53
0.53	0.04	0.31	0.29	6.93	6.86
0.23	0.04	0.08	0	6.86	2.62
0.56	0.1	0.25	0.1	7.37	8.9
0	0.13	0.07	0.16	3.76	5.61
0.23	0.11	0.13	0.11	8.18	6.36
0.17	0.12	0.35	0.17	13.85	10.31
0.2	0.01	0.14	0.04	11.32	2.96
0.1358	0.1979	0.2664	0.105	4.8614	5.832
0.116	0.0696	0.058	0.2731	3.146	7.9141
0.19	0	0.281	0.7901	10.145	2.7301
0.249	0	0.182	0.394	9.699	5.573
0.409	0	0.244	0	10.69	1.285
0.185	0.0711	0.447	0.075	12.957	3.135
0.19	0.037	0	0.155	5.23	4.378
0.451	0	0.194	0	11.212	1.5494
0.106	0.023	0.056	0.0735	5.708	2.3355
0.1208	0.0298	0.0905	0.2109	8.9355	4.4129
0.038	1.282	0.11	0.223	11.665	15.643
0.159	0.0359	0.209	0.09	8.391	3.472
0	0.1545	0.0312	0.099	1.2962	6.003
0.039		1.61		11.73
0.03		0.167		4.213
0.141		0		2.7

## Sheet: Fig 2A
CRP		CXCL13		IFNg		IL4		IL6		IL8		IL10		IL12		MIP1B		TNF
HU	HIV	HU	HIV	HU	HIV	HU	HIV	HU	HIV	HU	HIV	HU	HIV	HU	HIV	HU	HIV	HU	HIV
0.9306	17.1449	27.8	28.2	4.88	34.84	0.52	0.56	2	4.12	1.72	4.2	2.64	3.8	2.2	2.88	10.48	13.48	3.44	9.52
13.2733	3.3906	74.3	33	1.36	54.12	0.52	0.64	2.44	4.76	1.72	6.48	1.96	4.64	2.2	4.96	10.48	8.64	3.44	19.8
1.5229	43.2252	18.9	39.4	1.36	180.8	0.52	2.8	9.56	4.36	3.48	13.16	2.12	16.32	32.6	13.12	26.92	39.2	1.48	72.68
5.0279	5.4657	42.4	37.8	20.44	20.44	0.48	0.64	1.36	3.28	3.48	4.96	3.2	2.92	4.24	4.24	10.96	3.24	7.48	7.48
2.0186	27.79	291.5	76	1.36	32	0.52	0.48	2.44	5.64	2.4	4.2	2.12	3.2	1.56	3.56	5.72	13.28	1.48	9.52
4.0458	4.3329	30.4	39.4	1.36	93.64	0.52	1.72	1.8	8.48	1.72	8.4	2.12	8.6	2.2	13.12	3.76	29.72	3.44	42.88
1.6647	1.7626	36.2	37	4.88	40.44	0.52	0.56	6.52	12.2	3.48	8	6.12	5.24	10.08	4.96	19.08	12.8	7.48	15.68
13.9888	0.8604	44.6	47.8	4.88	45.96	0.52	0.84	3.92	3.92	2.08	4.6	3.48	5.24	3.56	7.08	8.64	23.04	3.44	17.72
5.6069	16.5199	23.1	41.6	8.16	8.16	0.04	0.04	4.36	2.2	2.76	3.48	2.64	1.32	5.64	2.2	24.8	1.12	19.8	3.44
38.0038	1.1996	47.4	57.4	14.44	32	0.16	0.36	7.8	2.96	3.84	5.72	4.64	2.64	5.64	3.56	10.48	15.52	30.24	9.52
1.5737	1.5828	28.7	28.7	1.36	32	0.04	0.56	2	5.44	2.08	5.72	2.64	9.52	1.56	10.84	18.64	15.96	1.48	11.56
31.7977	8.49	25.9	307.8	14.44	11.36	0.36	0.16	3.72	1.16	3.12	2.76	2.12	1.32	4.24	2.2	10.48	7.68	7.48	3.44
2.2303	2.3278	46	154.2	8.16	8.16	0.28	0.16	2.84	4.36	2.76	2.4	2.4	1.84	2.88	3.56	6.72	11.44	3.44	5.44
6.0688	27.79	39.4	63.7	12.88	20.44	0.36	0.36	3.08	7.92	3.48	3.48	2.4	2.12	4.24	4.24	8.64	6.72	5.44	7.48
3.4254	3.4275	50.8	36.2	11.36	149	0.36	2.32	2	11.08	2.76	13.16	2.12	12.72	2.88	13.92	12.36	25.2	5.44	49.24
1.8758	27.79	26.9	40.9	29.16	48.68	0.64	0.84	2.44	3.92	4.96	4.96	3.2	4.36	6.36	7.08	60.08	12.36	15.68	19.8
1.9619	18.8988	21	42.4	4.88	20.44	0.04	0.36	3.72	3.48	3.12	3.12	2.64	2.92	7.08	4.24	12.8	6.24	3.44	7.48
1.6064	4.2335	33.8	61.8	8.16	54.12	0.16	1	9.12	5.84	3.12	6.48	2.92	5.24	45.44	8.56	49.52	6.24	3.44	23.96
3.41	2.7599	41.6	27.8	1.36	45.96	0.04	0.64	1.8	3.28	2.4	4.96	2.4	5.52	1.56	7.84	7.68	15.96	3.44	15.68
3.5628	4.5845	25	127.5	17.44	91.04	0.36	1.48	3.08	6.96	3.68	8.4	2.4	8.28	3.56	10.08	10.96	24.8	7.48	34.44
5.6145	1.8887	41.6	45.3	4.88	11.36	0.04	0.04	1.6	2.64	3.84	3.12	2.12	2.12	34.32	3.56	41.28	10.48	3.44	7.48
0.7085	1.0134	130.2	32.2	11.36	40.44	0.28	0.76	0.76	5.2	2.08	8.8	1.56	4.64	2.88	6.36	16.44	18.64	5.44	17.72
0.8604	27.79	201	33.8	8.16	141.56	0.28	2.48	7.6	11.52	4.96	13.16	3.2	14	16.24	18.64	7.68	32.04	9.52	59.84
0.3013	7.3818	46	61.8	14.44	88.48	0.36	1.64	3.92	8.92	3.84	8.8	3.8	7.64	7.84	18.64	7.2	10.04	5.44	38.64
1.3516	3.3527	22	67.3	1.36	40.44	0.52	0.84	2.64	7.16	2.4	4.6	3.2	3.48	2.2	7.84	10.48	17.76	3.44	15.68
2.1626	0.4581	27.8	23.1	1.36	17.44	0.52	0.16	1.36	4.56	2.4	2.4	0.8	2.12	1.56	2.88	10.04	5.24	3.44	7.48
6.3345	3.2106	11.5	45.3	1.36	64.88	0.52	1.2	1.8	4.36	2.76	6.08	2.12	4.96	2.2	6.36	8.4	25.64	3.44	23.96
2.4258	2.0316	20	28.7	1.36	96.2	0.52	1.48	3.28	5.84	4.6	6.84	1.56	7.36	2.2	9.32	4.76	15.52	1.48	38.64
1.6811	11.678	24	49.5	4.88	17.44	0.04	0.16	1.8	3.28	2.4	4.6	1.32	6.12	2.88	15.08	3.76	15.32	1.48	15.68
1.8003	1.3381	24	40.1	4.88	37.64	0.16	0.64	1.8	3.28	2.76	4.2	1.56	4.08	2.2	5.64	9.08	7.2	2.48	15.68
0.4624	1.5955	38.6	50.2	4.88	91.04	0.04	1.8	6.28	9.36	4.2	11.56	1.84	8.88	3.56	20.24	10.96	15.52	1.48	32.36
2.9467	1.9684	33.8	43.1	8.16	32	0.16	0.64	1.6	1.8	3.12	3.48	3.48	2.4	2.88	6.36	3.24	4	5.44	15.68
0.9658	32.3518	22	51.5	4.88	29.16	0.52	0.48	1.8	2	3.12	3.12	3.2	1.56	1.56	4.96	49.92	1.12	3.44	13.6
3.9104		218.1		34.84		0.56		2.84		4.2		4.36		5.64		15.96		13.6

## Sheet: Fig 2B
sCD14		IFABP		sCD163		LBP
HU	HIV	HU	HIV	HU	HIV	HU	HIV
1037.9	1302.4	710.8	1236.6	457.49	417.827	25.1966	28.686
855.2	1179.1	1053	1024.3	235.61	229.614	38.5763	20.4424
777.3	1246.7	597.7	981.8	189.739	379.007	17.4979	29.9407
859	1229.3	64	1514	635.7	497.434	35.3998	35.9615
789.3	1210.1	961.4	1024.3	214.216	667.954	18.2835	34.2245
729.9	1197.1	765.4	2665.2	267.118	272.884	26.0028	19.9691
549.1	1184.5	956.4	1730.2	230.899	451.909	18.643	16.6875
1219.8	1015.3	941.2	595.9	363.774	174.242	22.5021	20.689
1145.1	1265.2	1058.2	1333.3	431.821	203.184	30.8387	40.705
986.1	1070.1	1848.5	2943.2	540.658	376.484	30.7769	19.7198
766.2	1226.4	1160.7	8839.1	287.714	396.006	24.4706	19.4011
922.2	1250.3	785.4	1321.2	315.336	531.227	53.4449	25.3348
835.5	1246.3	715.8	774.2	162.619	427.294	9.3297	19.8106
736.1	1357.7	1625.3	1091.2	383.989	291.215	29.5785	46.4242
703.7	1339	405.2	5854.2	215.878	365.882	29.9407	23.3723
1167.5	1384.6	1017.3	7460.3	244.506	403.151	11.3404	22.1296
1052.6	1134.9	931.1	1417.7	105.918	198.025	25.7276	22.2393
1160.4	998.8	617.3	4072	172.392	418.096	36.1249	28.1653
1130.2	1268.8	1160.7	4311.9	410.69	391.943	33.8971	28.1653
918.7	1038.3	1467.3	829.2	297.69	220.685	29.889	38.4945
880.6	1287.8	725.7	1002.1	339.781	210.41	25.9182	10.4763
857.1	1181.7	1310.7	2025.4	171.742	218.869	17.3084	22.1296
725.9	860.9	1347.1	1248.5	253.229	748.476	16.7356	46.1431
1113.4	933.9	694.6	3518.7	197.239	315.45	22.5021	38.0653
1139.9	831.2	991.4	2165.7	138.53	298.117	22.0197	29.1016
985.4	680.8	1353.9	895.7	425.207	257.611	18.5505	10.0614
1044.5	1272.6	1185.4	2192.7	174.363	449.168	39.1488	23.567
869.1	1125.9	739.7	1572.5	169.778	246.715	19.8446	28.1236
1095.4	1071.6	797.7	880.6	423.73	410.417	7.9738	28.79
1011.7	832.2	367.2	3322.3	196.643	325.01	9.9714	18.1786
1155.2	987.9	1607	860.5	438.401	566.624	7.2141	35.4304
1223.8	824	875.1	1114.5	265.234	404.377	26.6148	14.643
1093.8	801.7	1691.5	1763.2	373.092	206.934	28.582	13.8112
1090.2		2186.1		317.129		21.645

## Sheet: Fig 2C
CD4 DR+		CD4 PD1+		CD4 CD57+		CD8 DR+		CD8 PD1+		CD8 CD57+		NK CD56hi		Mono
HU	HIV	HU	HIV	HU	HIV	HU	HIV	HU	HIV	HU	HIV	HU	HIV	HU	HIV
2.56	2.69	9.92	23.9	0.123	8.05	4.89	3.77	2.74	8.6	13.912	23.26	2.9	0.468	27.9	3.46
1.58	1.63	8.98	15.74	1.02	5.54	2.57	2.61	4	15.3	5.168	20.948	2.11	1.07	13.9	32.3
2.87	3.05	7.81	28.28	0.496	2.7	3.51	5.16	2.67	14	10.78	23.53	2.11	1.31	7.58	2.23
2.72	2.16	27.08	16.1	23.8	10.1	4.12	2.26	37.8	15.9	16.673	19.88	3.59	1.18	4.86	10
3.55	4.15	16.68	25.34	5.12	1.85	3.58	8.44	3.14	5.75	9.99	16.13	0.081	1.65	41.1	11.9
4.75	3.45	8.07	18.64	0.285	5.43	6.66	7.07	1.79	4.35	7.1	26.69	3.97	1.93	11.1	22.3
2.73	4.13	16.61	23.66	0.252	4.26	4.91	7.48	1.26	13.2	17.13	27.94	3.09	2.72	14	30.6
4.24	3.43	9.56	12.68	0.435	4.75	12.5	5.54	2.24	18	13.24	7.552	7.57	4.6	27.3	12.4
2.15	3	16.27	10.72	1.12	3.82	5.07	3.71	3.66	7.8	9.525	6.707	4.77	0.872	10.3	17.4
4.62	4.82	18.53	15.9	0.323	4.57	9.85	11	2.17	17.6	14.65	12.09	2.36	1.67	17.9	14.9
3.22	3.52	21.75	35.62	2.62	5.62	4.73	7.18	9.49	7.44	23.34	23.41	2.4	2.86	37.6	7.6
2.12	4.23	16.92	12.37	0.964	6.69	3.42	5.48	9.8	2.73	34.95	6.154	3.97	8.11	41.5	27.4
1.85	2.3	13.58	8.17	0.76	0.88	3.84	3.96	7.08	7.74	20.89	36	4.53	5.1	24.3	21.3
1.9	2.59	16.7	27.65	0.532	17	3.16	3.53	13.7	23.3	35.06	14.49	3.82	3.09	27.2	21.1
3.83	5.91	26.82	45.74	1.47	7.67	5.24	7.18	10.7	21.3	26.39	26.04	1.8	2.75	28	31.3
3.27	4.91	15.16	28.64	1.35	11.3	4.59	6.57	6.61	8.14	35.09	13.11	3.26	5.6	17.5	25.3
3.76	4.11	21.52	16.53	5.59	7.5	5.08	4.65	7.56	7.5	31.69	15.24	3.34	3.83	31.1	23
3.99	3.95	16.51	44.42	1.18	3.25	4.91	4.29	3.47	2.2	22.15	24.73	3.06	1.19	19.7	10.4
3.01	4.58	13.29	12.6	0.279	0.771	3.51	6.43	2.44	2.67	10.97	21.39	2.9	8.2	14.5	20.1
3.2	4.6	18.72	18.92	0.735	6.19	3.91	5.45	1.44	12.7	18.72	8.63	4.89	1.23	22.8	10.9
2.3	4.78	18.98	14.46	0.0789	0.804	4.22	6.01	5.02	1.83	32.38	8.235	0.915	5.17	20.8	8.9
1.85	3.66	27.06	31.84	0.257	3.52	2.49	4.45	0.59	1.55	21.25	34.04	2.66	4.04	33.6	10.9
1.79	3.32	17.45	12.88	0.345	0.285	2.63	6.01	5.38	5.84	14.939	18.26	5.4	4.75	10.2	10.5
1.17	5.13	12.84	26.4	0.287	1.26	1.83	6.54	4.54	3.25	15.29	22.21	3.22	2.58	12	13.3
1.3	5.47	6.22	22.23	0.165	1.29	1.7	8.67	2.65	5.3	8.091	13.65	3.15	2.75	9.1	8.19
2.5	4.63	16.76	14.58	0.152	0.198	4.03	7.74	5.73	1.3	17.85	23.42	2.99	3.57	20.9	8.76
5.54	6.25	17.76	20.72	0.234	0.39	6.59	11	7.09	3	17.88	18.86	3.87	2.08	13.2	12.2
2.57	4.53	10.53	24.68	0.367	0.484	8.55	6.95	5.75	3.58	12.749	42.78	1.57	1.76	4.07	20
3.11	4.64	17.24	46.6	0.128	10.7	4.84	5.34		6.75	33.6	43.32	2.67	1.23	12.8	6.11
2.79	1.78	14.66	22.81	0.0896	0.963	5.07	2.87		4.27	54.88	30.25	3.27	2.55	17.4	17.8
4.22	2.42	21.61	48.7	0.777	1.52	8.56	7.02		3.63	31.26	28.85	1.5	2.05	17
5.06	1.9	23.75	24.65	0.157	3.02	6.66	2.09			8.1	16.48	3.95	4.34
3.27	2.54	12.89	14.08	0.267	0.215	3.82	3.1			13.54	13.93	3.35	4.69
1.78		18.04		0.213		3.52				34.9		2.37

## Sheet: Fig 3E
FOXP3			GATA3			SOCS1			SOCS3
HU	HIV		HU	HIV		HU	HIV		HU	HIV
0.00138434	0.000421668		0.0156209	0.0148167		0.00167231	0.00661578		0.0569941	0.2216
0.000531329	0.000478048		0.00728561	0.0115831		0.000964148	0.00178108		0.0442611	0.0710697
0.000924293	0.002233		0.0112208	0.0214658		0.00388225	0.0080344		0.12118	0.348445
0.000969093	0.00111327		0.0125143	0.0122423		0.00262075	0.00431924		0.103605	0.173931
0.000724705	0.00119284		0.0114782	0.0135212		0.00200013	0.00231386		0.138373	0.151733
0.000957387	0.00369012		0.0140655	0.029731		0.00347257	0.022617		0.11031	0.608671
0.000946979	0.000784474		0.0148884	0.0156993		0.00341263	0.0039868		0.178321	0.123967
0.000753435	0.000536933		0.0146554	0.0211666		0.00290448	0.00322182		0.127076	0.253696
0.000748472	0.00137809		0.0169975	0.0113971		0.00464083	0.00493155		0.139086	0.214548
0.000579229	0.000429811		0.00695342	0.00445481		0.00154556	0.00167137		0.0579171	0.245802
0.00199956	0.00129215		0.0136641	0.0232715		0.00434629	0.00502867		0.0914649	0.155598
0.00120085	0.000860455		0.0168507	0.0119097		0.00330086	0.00249551		0.0789113	0.147244
0.0013138	0.000418199		0.0159131	0.00709118		0.00246622	0.0180872		0.0978456	0.409089
0.000914897	0.00104668		0.0105712	0.0139236		0.00179301	0.00302132		0.0727744	0.19206
	0.00147639			0.0216803			0.0105164			0.598738

## Sheet: Fig 4A
CD4 CM			CD4 Th1			CD4 Th2			CD4 EM			CD4 EM early			CD4 EM early-like			CD4 EM intermediate			CD4 EM terminal			CD4 naive			CD4 SCM
HU	HIV		HU	HIV		HU	HIV		HU	HIV		HU	HIV		HU	HIV		HU	HIV		HU	HIV		HU	HIV		HU	HIV
59.12	25.83		22.04	34.17		51.16	31.03		16.5	38.3		79.1	54.9		19.4	25.1		0.87	18.9		0.63	1.1		18.93	26.38		0.25	1.27
37.94	32.24		22.63	21.74		36.46	51.85		20.8	42.4		70.9	54		24.4	32.3		3.98	13.6		0.68	0.16		34.33	18.74		0.59	0.42
24.45	28.19		21.4	40.25		42.66	42.7		41.5	54.4		32.2	65.1		11.3	32.3		55.8	2.29		0.8	0.32		20.68	10.17		0.3	0.16
26.43	25.92		48.19	19.4		36.39	37.96		49.9	31.4		37.1	57.8		50.1	11.7		12.5	29.2		0.29	1.27		9.35	34.93		0.15	0.73
24.75	36.98		18.66	34.51		21.03	34.37		15.8	31.3		81	68.8		17.8	25.8		0.57	4.68		0.55	0.64		54.18	25.01		0.54	0.53
36.34	40.98		24.71	30.02		36.09	37.81		23.8	26.7		73.6	80.3		25.2	17.2		0.99	0.59		0.2	1.86		33.71	26.73		0.51	0.41
41.33	33.47		16.71	16.78		36.17	54.02		12	36.8		75.4	56.7		22.2	39.3		1.2	3.76		1.17	0.29		41.24	23.5		0.27	0.38
28.76	26.77		27.22	19.99		33.58	37.4		31.6	29.2		76.5	69.8		21	18		1.92	11.6		0.62	0.64		33.61	37.67		0.56	0.78
50.59	36.93		27.41	17.9		49.55	48.91		27.3	28.5		71.4	68.4		28.1	23.2		0.2	8.16		0.29	0.28		16.51	28.32		0.29	0.61
42.33	42.83		21.8	16.13		42.73	45.78		22.4	19.9		75.5	61.6		23.6	25.8		0.48	12.1		0.49	0.4		30.05	30.04		0.37	0.76
44.61	33.73		20.99	29.1		65.5	41.96		40.8	38.4		72.2	49.2		27.3	30.5		0.12	19.9		0.29	0.4		7.68	20.34		0.31	0.33
30.52	25.17		25.58	21.44		33.63	26.04		29.1	20.9		68	74.5		31.1	19.1		0.46	5.79		0.47	0.6		34.4	47.97		0.48	0.57
36.95	17.33		27.7	14.19		38.17	18.41		29	14.4		63.8	83.2		27.3	15.8		8.55	0.28		0.35	0.72		28.63	63.37		0.34	0.95
36.73	21.97		18.85	24.16		40.59	50.06		22.3	51		73	51.3		26.3	25.5		0.38	22.9		0.34	0.28		35.24	20.17		0.33	0.35
43.48	27.05		23.43	11.28		41.42	72.83		22	55.1		79.1	51.7		20.2	36.9		0.17	11		0.55	0.45		28.69	8.79		0.51	0.47
37.97	29.48		26.69	42.43		37.05	43.6		25.8	56.5		81.4	56.4		17.8	28		0.18	15.4		0.63	0.23		30.96	5.06		0.36	0.4
36.42	32.54		28.99	13.36		43.41	34.49		34.9	16.6		73	77.7		26.1	19.6		0.28	1.29		0.6	1.37		21.09	45.09		0.44	0.67
31.81	26.49		35.86	52.54		30.37	31.79		34.1	58		73.9	52.2		25.2	37.1		0.29	10.6		0.57	0.16		27.26	9.02		0.66	0.48
42.17	42.76		22.54	20.54		37.18	39.94		18.2	19.1		71.1	65.5		27.4	32.1		0.82	2.16		0.68	0.22		34.31	33.03		0.42	0.49
37.41	44.21		13.33	29.63		34.87	42.75		11.3	27.5		62.4	67.9		36.7	21.7		0.36	10.1		0.52	0.2		46.79	21.48		0.57	0.32
33	42.02		22.67	27.5		28.81	49.45		19.9	35.1		65.4	52.4		29.5	23.3		4.25	23.9		0.89	0.31		41.83	17.02		0.5	0.44
24.57	29.64		30.98	18.15		33.06	33.03		41.2	20.4		57.9	68.7		36.3	26.1		5.44	4.97		0.42	0.22		27.01	43.61		0.34	0.71
41.58	25.34		16.56	23.78		45.31	46.85		18.3	48		75.7	44.3		22.1	42.5		1.36	13		0.88	0.16		32.34	19.05		0.32	0.49
39.86	29.78		27.83	30.18		36.83	33.61		25	33.3		74.6	61.4		24.6	34.3		0.37	3.8		0.43	0.48		28.57	30.5		0.52	0.35
42.33	34.26		18.35	18.02		44.9	34.38		19.5	16.7		78.2	82.4		20.4	16.3		0.93	0.85		0.44	0.43		31.62	42.81		0.26	0.28
27.17	21.27		39.71	20.01		33.3	31.57		44.6	28.8		51.7	63.1		35.6	28.5		12.2	8.01		0.55	0.4		21.49	43.96		0.42	0.34
32.34	35.86		26.19	22.72		38.88	40.3		32.1	25.8		64.1	64.5		34.4	21.9		1.27	13		0.21	0.56		29.82	30.67		0.35	0.45
29.21	14.77		24.57	44.74		32.88	30.11		25.9	59.7		78.3	57		20.2	20.2		0.55	22.5		1	0.26		38.31	8.48		0.29	0.81
36.35	26.95		32.97	24.76		40.1	33.16		36	29.4		71.7	69.1		27.2	27.3		0.26	3.33		0.86	0.28		21.85	36.25		0.32	0.42
	21.04			24.56			42.66			44.9			58.1			25.3			16			0.6			27.38			0.49
	25.77			26.52			35.19			35.7			45.5			19.4			34.9			0.21			29.03			0.58
	33.23			28.51			35.34			29.9			78.9			20.7			0.2			0.18			31.2			0.61

## Sheet: Fig 4B
CD8 naive			CD8 SCM			CD8 CM			CD8 EFF			CD8 EFF early			CD8 EFF early-like			CD8 EFF Intermediate			CD8 EFF terminal			CD8 EM early			CD8 EM ealry-like			CD8 EM intermediate			CD8 EM terminal
HU	HIV		HU	HIV		HU	HIV		HU	HIV		HU	HIV		HU	HIV		HU	HIV		HU	HIV		HU	HIV		HU	HIV		HU	HIV		HU	HIV
62.39	22.72		0.67	1.71		7.1	3.5		5.2	20.4		22.6	11.5		4.49	6.68		14.1	5.75		58.7	76.1		64.6	37.4		17.5	20.9		4.98	6.94		12.9	34.8
73.73	8.94		0.89	0.41		3.26	7.37		7.84	19.7		11.5	6.37		3.52	5.49		10.7	0.98		74.2	87.2		41.7	34.2		15.7	33.8		13.7	2.51		28.9	29.5
11.86	10.08		0.35	0.31		1.07	5.54		44.9	31.2		0.94	7.11		0.49	3.83		6.61	1.75		92	87.3		7.29	50.9		3.51	22.5		10.7	3.12		78.5	23.5
26.11	37.44		0.46	0.91		4.47	1.23		8.75	26.7		8.1	5.15		15.7	6.66		5.61	3.63		70.6	84.6		27.1	24.6		47.4	10.2		2.44	14.7		23	50.5
71.51	31.43		0.85	0.77		2.9	7.86		7.03	14.2		46	12.3		5.36	4.47		32	7.03		16.6	76.2		55	52.1		16.7	15.4		13.9	10.2		14.3	22.3
63.37	27.75		0.68	1.22		4.24	6.54		2.24	19.1		48.8	20.4		7.68	5.3		20.5	7.36		23	66.9		63.6	64.8		29.6	14.1		4.05	10.7		2.77	10.4
69.71	10.12		0.63	0.37		1.81	6		8.33	20.5		20.2	6.56		3.98	6.71		27.3	1.63		48.5	85.1		54.5	31.8		24.1	31.5		12.2	3.85		9.18	32.9
47.14	39.69		0.97	1		2.78	1.61		20.1	27.6		11.6	6.3		4.59	2.03		8.74	4.96		75.1	86.7		50.6	23.9		23.4	7.11		11.5	8.51		14.5	60.5
31.01	37.5		0.52	1.12		7.17	6.63		8.7	17.5		13.5	15.8		5.53	4.85		6.22	2.32		74.8	77		51	49.7		20.4	20.7		2.76	4.42		25.9	25.2
29.35	24.1		0.51	2.14		7.36	4.05		17.1	33.7		11.3	8.98		2.64	2.98		10.1	5.91		75.9	82.1		50.7	24.4		15.3	9.82		12.6	12.8		21.4	53
14.46	46.17		0.76	0.98		8.88	3.33		14.7	21.6		19.2	16.1		7.89	4.49		5.97	3.69		66.9	75.7		56.4	44.4		27.5	20.8		5.1	6.73		10.9	28
10.88	71.91		0.57	0.86		4.86	3.36		14.2	8.24		24.7	22.2		19.9	3.25		6.84	8.69		48.6	65.9		49.2	58.8		37.1	12.8		4.97	7.75		8.67	20.6
59.49	45.74		0.57	1.21		5.14	1.64		6.19	8.18		10.3	35.9		4.1	3.9		11.9	25.9		73.7	34.3		41.9	41.4		16.7	4.1		9.2	37.2		32.2	17.3
61.47	7.81		0.71	0.72		4.94	1.34		11.5	48.3		14.8	6.86		3.31	7.77		10.3	2.82		71.6	82.5		59.3	40.8		18.2	19		11.8	6.72		10.7	33.4
79.03	9.96		0.9	0.62		3.94	2.21		2.03	52.7		50.8	6.21		3.22	4.72		34.2	2.71		11.8	86.4		64.1	35.1		14.8	17.8		18	6.61		3.08	40.4
60.53	24.42		0.7	1.19		5.89	14.42		4.01	9.05		54	17.6		12.9	6.22		13.7	2.86		19.5	73.3		69.6	38.8		17.9	21		7.33	4.07		5.23	36.1
21.17	59.75		0.68	1.28		6.72	2.7		17	8.56		25.3	12.2		12.1	2.97		7.89	9.28		54.7	75.5		53.6	33.6		31.1	6.73		9.11	21.3		6.13	38.4
50.56	15.35		0.72	0.79		5.26	9.23		7.33	10.9		27.8	25.9		3.87	26.1		20.9	3.05		47.4	44.9		55.8	49.2		19.4	35.7		16.4	2.44		8.35	12.7
66.19	38.5		0.74	1.3		6.14	7.85		4.21	13.1		12.4	21.9		1.85	6.35		28.8	4.74		57	67		49.2	62		13.5	16.5		25	7.25		12.3	14.2
79.95	13.37		0.66	0.42		4.54	11.18		3.08	34.6		18.1	4.67		6.9	5.7		20.6	1.17		54.5	88.5		51.5	40.7		20.3	25		16.3	3.73		11.8	30.5
16.76	33.53		0.44	0.74		3.06	6.43		44.4	9.02		2.54	13.2		1.39	5.47		2.45	5.43		93.6	75.9		23.6	59		11.7	21.2		5.67	4.93		59	14.9
41.82	14.75		0.6	0.4		5.9	3.81		19	45.9		21	5.91		16.9	6.98		9.65	1.64		52.5	85.5		51.8	54.8		33.5	28.3		5.17	2.67		9.51	14.2
20.96	10.59		0.38	0.6		3.5	2.24		46.4	47.3		3.87	5.2		3.44	7.97		2.19	1.77		90.5	85.1		40	34.7		23.4	17.8		4.66	5.76		31.9	41.7
31.94	31.69		0.92	0.54		5.65	3.56		17.6	32.3		18.9	10.1		5.54	6.35		11.9	6.19		63.7	77.4		53.3	42.6		20	17.2		8.46	10.2		18.3	30
23.26	54.4		0.62	0.25		2.87	4.89		34.3	6.52		9.98	42.8		3.49	10.3		6.62	11.1		79.9	35.8		61.5	56.9		20.4	14.5		8.63	14		9.48	14.6
19.73	39.38		0.62	0.53		1.74	4.1		30.9	11.4		2.12	19.3		1.73	5.91		1.87	3.64		94.3	71.2		32.8	39.9		19.6	21.7		3.26	3.57		44.3	34.8
73.9	22.28		0.86	0.46		2.58	2.47		8.98	24.8		27.7	14.1		12.3	8.69		6.4	3.43		53.6	73.8		46.5	36.3		24.3	13.4		6.1	7.99		23.2	42.3
58.25	14.69		0.75	2.32		2.22	3.17		15.9	26.7		11.6	43.6		2.81	6.46		5.91	2.51		79.7	47.4		48.8	56.3		15.7	14		9.17	3.82		26.4	25.9
26.8	21		0.56	0.7		3.52	2.35		31.8	41.6		5.77	16.9		2.85	14		10.6	2.37		80.8	66.7		62.2	47.5		24.6	25.8		7.18	3.34		6.02	23.4
	11.89			0.81			2			33			10.5			4.99			3.95			80.6			38.6			11.6			6.84			43
	20.36			0.58			1.79			50.1			3.7			1.68			3.67			91			41.5			11.3			15.1			32.1
	49.81			1.16			9.62			4.75			55.3			12.8			12.9			18.9			71.9			18.8			5.6			3.66

[truncated: 13 more sheets: Fig 6A, Fig 6D, Fig 7B, Fig 7C, Fig S1, Fig S3, Fig S5, Fig S7, Fig S9, Fig S10A, Fig S10B, Fig S11A, Fig S11B]
